# Supplementary material for: The Protein–Protein Interaction Network of Litopenaeus vannamei Haemocytes
Source: Front Physiol. 2019 Feb 25;10:156. doi: 10.3389/fphys.2019.00156 (PMC6399580; doi:10.3389/fphys.2019.00156)
Supplement: TABLE S1 — The interactions in L.vannamei PIN. [file Table_1.XLSX]

## Sheet: Sheet1
protein A ID	protein B ID	Name A	Name B	Score	Interaction Score	Protein A Score	Protein B Score	Interaction Species	Protein A Species	Protein B Species				abbreviation	full name
7227.FBpp0070083	7227.FBpp0087939	Sox9	Pka-C1	42	18	12	12	dm;ag;ce;mm;rn;hs;sc;	dm;ag;ce;mm;rn;hs;sc;	dm;ag;ce;mm;rn;hs;sc;				dm	Drosophila melanogaster
7227.FBpp0070118	7227.FBpp0073101	Sox9	arm	41	18	12	11	dm;ag;ce;mm;rn;hs;sc;	dm;ag;ce;mm;rn;hs;sc;	dm;ag;ce;mm;rn;hs;sc;				ag	Anopheles gambiae
7227.FBpp0070118	7227.FBpp0079399	Sox9	Sox14	42	18	12	12	dm;ag;ce;mm;rn;hs;sc;	dm;ag;ce;mm;rn;hs;sc;	dm;ag;ce;mm;rn;hs;sc;				ce	Caenorhabditis elegans
7227.FBpp0070118	7227.FBpp0082743	C1d	CG30349-RA	42	18	12	12	dm;ag;ce;mm;rn;hs;sc;	dm;ag;ce;mm;rn;hs;sc;	dm;ag;ce;mm;rn;hs;sc;				hs	Mus musculus
7227.FBpp0070118	7227.FBpp0291369	C1d	CG8414	42	18	12	12	dm;ag;ce;mm;rn;hs;sc;	dm;ag;ce;mm;rn;hs;sc;	dm;ag;ce;mm;rn;hs;sc;				rn	Rattus norvegicus
7227.FBpp0070150	7227.FBpp0070279	C1d	l(3)72Dn	42	18	12	12	dm;ag;ce;mm;rn;hs;sc;	dm;ag;ce;mm;rn;hs;sc;	dm;ag;ce;mm;rn;hs;sc;				mm	Homo sapiens
7227.FBpp0070150	7227.FBpp0070766	C1d	RpL39	42	18	12	12	dm;ag;ce;mm;rn;hs;sc;	dm;ag;ce;mm;rn;hs;sc;	dm;ag;ce;mm;rn;hs;sc;				sc	Saccharomyces cerevisiae
7227.FBpp0070150	7227.FBpp0070877	C1d	RpL3	42	18	12	12	dm;ag;ce;mm;rn;hs;sc;	dm;ag;ce;mm;rn;hs;sc;	dm;ag;ce;mm;rn;hs;sc;
7227.FBpp0070150	7227.FBpp0070940	C1d	RpL15	42	18	12	12	dm;ag;ce;mm;rn;hs;sc;	dm;ag;ce;mm;rn;hs;sc;	dm;ag;ce;mm;rn;hs;sc;
7227.FBpp0070150	7227.FBpp0071052	C1d	kz	42	18	12	12	dm;ag;ce;mm;rn;hs;sc;	dm;ag;ce;mm;rn;hs;sc;	dm;ag;ce;mm;rn;hs;sc;
7227.FBpp0070150	7227.FBpp0071087	C1d	RpL10	42	18	12	12	dm;ag;ce;mm;rn;hs;sc;	dm;ag;ce;mm;rn;hs;sc;	dm;ag;ce;mm;rn;hs;sc;
7227.FBpp0070150	7227.FBpp0071518	C1d	RpL32	42	18	12	12	dm;ag;ce;mm;rn;hs;sc;	dm;ag;ce;mm;rn;hs;sc;	dm;ag;ce;mm;rn;hs;sc;
7227.FBpp0070150	7227.FBpp0071766	C1d	RpLP2	42	18	12	12	dm;ag;ce;mm;rn;hs;sc;	dm;ag;ce;mm;rn;hs;sc;	dm;ag;ce;mm;rn;hs;sc;
7227.FBpp0070150	7227.FBpp0071808	C1d	RpLP1	42	18	12	12	dm;ag;ce;mm;rn;hs;sc;	dm;ag;ce;mm;rn;hs;sc;	dm;ag;ce;mm;rn;hs;sc;
7227.FBpp0070150	7227.FBpp0071846	C1d	RpL4	42	18	12	12	dm;ag;ce;mm;rn;hs;sc;	dm;ag;ce;mm;rn;hs;sc;	dm;ag;ce;mm;rn;hs;sc;
7227.FBpp0070150	7227.FBpp0072083	C1d	7227.FBpp0071052	42	18	12	12	dm;ag;ce;mm;rn;hs;sc;	dm;ag;ce;mm;rn;hs;sc;	dm;ag;ce;mm;rn;hs;sc;
7227.FBpp0070150	7227.FBpp0072094	C1d	RpL40	42	18	12	12	dm;ag;ce;mm;rn;hs;sc;	dm;ag;ce;mm;rn;hs;sc;	dm;ag;ce;mm;rn;hs;sc;
7227.FBpp0070150	7227.FBpp0072312	C1d	RpLP0	42	18	12	12	dm;ag;ce;mm;rn;hs;sc;	dm;ag;ce;mm;rn;hs;sc;	dm;ag;ce;mm;rn;hs;sc;
7227.FBpp0070150	7227.FBpp0072687	C1d	RpS6	42	18	12	12	dm;ag;ce;mm;rn;hs;sc;	dm;ag;ce;mm;rn;hs;sc;	dm;ag;ce;mm;rn;hs;sc;
7227.FBpp0070150	7227.FBpp0072801	C1d	RpS2	42	18	12	12	dm;ag;ce;mm;rn;hs;sc;	dm;ag;ce;mm;rn;hs;sc;	dm;ag;ce;mm;rn;hs;sc;
7227.FBpp0070150	7227.FBpp0073623	C1d	RpL7	42	18	12	12	dm;ag;ce;mm;rn;hs;sc;	dm;ag;ce;mm;rn;hs;sc;	dm;ag;ce;mm;rn;hs;sc;
7227.FBpp0070150	7227.FBpp0074086	C1d	RpL19	42	18	12	12	dm;ag;ce;mm;rn;hs;sc;	dm;ag;ce;mm;rn;hs;sc;	dm;ag;ce;mm;rn;hs;sc;
7227.FBpp0070150	7227.FBpp0074180	C1d	RpL27A	42	18	12	12	dm;ag;ce;mm;rn;hs;sc;	dm;ag;ce;mm;rn;hs;sc;	dm;ag;ce;mm;rn;hs;sc;
7227.FBpp0070150	7227.FBpp0074500	C1d	RpL18A	42	18	12	12	dm;ag;ce;mm;rn;hs;sc;	dm;ag;ce;mm;rn;hs;sc;	dm;ag;ce;mm;rn;hs;sc;
7227.FBpp0070150	7227.FBpp0075612	C1d	RpL13	42	18	12	12	dm;ag;ce;mm;rn;hs;sc;	dm;ag;ce;mm;rn;hs;sc;	dm;ag;ce;mm;rn;hs;sc;
7227.FBpp0070150	7227.FBpp0075618	C1d	RpL11	42	18	12	12	dm;ag;ce;mm;rn;hs;sc;	dm;ag;ce;mm;rn;hs;sc;	dm;ag;ce;mm;rn;hs;sc;
7227.FBpp0070150	7227.FBpp0075764	C1d	RpL7A	42	18	12	12	dm;ag;ce;mm;rn;hs;sc;	dm;ag;ce;mm;rn;hs;sc;	dm;ag;ce;mm;rn;hs;sc;
7227.FBpp0070150	7227.FBpp0076152	C1d	RpL23	42	18	12	12	dm;ag;ce;mm;rn;hs;sc;	dm;ag;ce;mm;rn;hs;sc;	dm;ag;ce;mm;rn;hs;sc;
7227.FBpp0070150	7227.FBpp0076207	C1d	RpL36	42	18	12	12	dm;ag;ce;mm;rn;hs;sc;	dm;ag;ce;mm;rn;hs;sc;	dm;ag;ce;mm;rn;hs;sc;
7227.FBpp0070150	7227.FBpp0076359	C1d	RpL9	42	18	12	12	dm;ag;ce;mm;rn;hs;sc;	dm;ag;ce;mm;rn;hs;sc;	dm;ag;ce;mm;rn;hs;sc;
7227.FBpp0070150	7227.FBpp0076602	C1d	RpL22	42	18	12	12	dm;ag;ce;mm;rn;hs;sc;	dm;ag;ce;mm;rn;hs;sc;	dm;ag;ce;mm;rn;hs;sc;
7227.FBpp0070150	7227.FBpp0077142	C1d	RpL14	42	18	12	12	dm;ag;ce;mm;rn;hs;sc;	dm;ag;ce;mm;rn;hs;sc;	dm;ag;ce;mm;rn;hs;sc;
7227.FBpp0070150	7227.FBpp0077159	C1d	RpS9	42	18	12	12	dm;ag;ce;mm;rn;hs;sc;	dm;ag;ce;mm;rn;hs;sc;	dm;ag;ce;mm;rn;hs;sc;
7227.FBpp0070150	7227.FBpp0077309	C1d	Rtc1	42	18	12	12	dm;ag;ce;mm;rn;hs;sc;	dm;ag;ce;mm;rn;hs;sc;	dm;ag;ce;mm;rn;hs;sc;
7227.FBpp0070150	7227.FBpp0078354	C1d	Dbp45A	42	18	12	12	dm;ag;ce;mm;rn;hs;sc;	dm;ag;ce;mm;rn;hs;sc;	dm;ag;ce;mm;rn;hs;sc;
7227.FBpp0070150	7227.FBpp0078416	C1d	RpL29	42	18	12	12	dm;ag;ce;mm;rn;hs;sc;	dm;ag;ce;mm;rn;hs;sc;	dm;ag;ce;mm;rn;hs;sc;
7227.FBpp0070150	7227.FBpp0079168	C1d	Rrp42	42	18	12	12	dm;ag;ce;mm;rn;hs;sc;	dm;ag;ce;mm;rn;hs;sc;	dm;ag;ce;mm;rn;hs;sc;
7227.FBpp0070150	7227.FBpp0079328	C1d	CG1883	42	18	12	12	dm;ag;ce;mm;rn;hs;sc;	dm;ag;ce;mm;rn;hs;sc;	dm;ag;ce;mm;rn;hs;sc;
7227.FBpp0070150	7227.FBpp0079484	C1d	CG12325	42	18	12	12	dm;ag;ce;mm;rn;hs;sc;	dm;ag;ce;mm;rn;hs;sc;	dm;ag;ce;mm;rn;hs;sc;
7227.FBpp0070150	7227.FBpp0079500	C1d	CG1671	42	18	12	12	dm;ag;ce;mm;rn;hs;sc;	dm;ag;ce;mm;rn;hs;sc;	dm;ag;ce;mm;rn;hs;sc;
7227.FBpp0070150	7227.FBpp0079752	C1d	CG4866	42	18	12	12	dm;ag;ce;mm;rn;hs;sc;	dm;ag;ce;mm;rn;hs;sc;	dm;ag;ce;mm;rn;hs;sc;
7227.FBpp0070150	7227.FBpp0080102	C1d	AgaP_AGAP008427	42	18	12	12	dm;ag;ce;mm;rn;hs;sc;	dm;ag;ce;mm;rn;hs;sc;	dm;ag;ce;mm;rn;hs;sc;
7227.FBpp0070150	7227.FBpp0080641	C1d	Mat89Ba	42	18	12	12	dm;ag;ce;mm;rn;hs;sc;	dm;ag;ce;mm;rn;hs;sc;	dm;ag;ce;mm;rn;hs;sc;
7227.FBpp0070150	7227.FBpp0081614	C1d	Rrp40	42	18	12	12	dm;ag;ce;mm;rn;hs;sc;	dm;ag;ce;mm;rn;hs;sc;	dm;ag;ce;mm;rn;hs;sc;
7227.FBpp0070150	7227.FBpp0081822	C1d	SUPV3L1	42	18	12	12	dm;ag;ce;mm;rn;hs;sc;	dm;ag;ce;mm;rn;hs;sc;	dm;ag;ce;mm;rn;hs;sc;
7227.FBpp0070150	7227.FBpp0081845	C1d	U3-55K	42	18	12	12	dm;ag;ce;mm;rn;hs;sc;	dm;ag;ce;mm;rn;hs;sc;	dm;ag;ce;mm;rn;hs;sc;
7227.FBpp0070150	7227.FBpp0083371	C1d	Rrp45	42	18	12	12	dm;ag;ce;mm;rn;hs;sc;	dm;ag;ce;mm;rn;hs;sc;	dm;ag;ce;mm;rn;hs;sc;
7227.FBpp0070150	7227.FBpp0083802	C1d	Nop56	42	18	12	12	dm;ag;ce;mm;rn;hs;sc;	dm;ag;ce;mm;rn;hs;sc;	dm;ag;ce;mm;rn;hs;sc;
7227.FBpp0070150	7227.FBpp0084242	C1d	Sas10	42	18	12	12	dm;ag;ce;mm;rn;hs;sc;	dm;ag;ce;mm;rn;hs;sc;	dm;ag;ce;mm;rn;hs;sc;
7227.FBpp0070150	7227.FBpp0084617	C1d	hoip	42	18	12	12	dm;ag;ce;mm;rn;hs;sc;	dm;ag;ce;mm;rn;hs;sc;	dm;ag;ce;mm;rn;hs;sc;
7227.FBpp0070150	7227.FBpp0084959	C1d	RpL8	42	18	12	12	dm;ag;ce;mm;rn;hs;sc;	dm;ag;ce;mm;rn;hs;sc;	dm;ag;ce;mm;rn;hs;sc;
7227.FBpp0070150	7227.FBpp0085166	C1d	RpL31	42	18	12	12	dm;ag;ce;mm;rn;hs;sc;	dm;ag;ce;mm;rn;hs;sc;	dm;ag;ce;mm;rn;hs;sc;
7227.FBpp0070150	7227.FBpp0085585	C1d	wcd	42	18	12	12	dm;ag;ce;mm;rn;hs;sc;	dm;ag;ce;mm;rn;hs;sc;	dm;ag;ce;mm;rn;hs;sc;
7227.FBpp0070150	7227.FBpp0085717	C1d	RpL21	42	18	12	12	dm;ag;ce;mm;rn;hs;sc;	dm;ag;ce;mm;rn;hs;sc;	dm;ag;ce;mm;rn;hs;sc;
7227.FBpp0070150	7227.FBpp0086103	C1d	RpL6	42	18	12	12	dm;ag;ce;mm;rn;hs;sc;	dm;ag;ce;mm;rn;hs;sc;	dm;ag;ce;mm;rn;hs;sc;
7227.FBpp0070150	7227.FBpp0086269	C1d	PNPase	42	18	12	12	dm;ag;ce;mm;rn;hs;sc;	dm;ag;ce;mm;rn;hs;sc;	dm;ag;ce;mm;rn;hs;sc;
7227.FBpp0070150	7227.FBpp0086701	C1d	RpL27	42	18	12	12	dm;ag;ce;mm;rn;hs;sc;	dm;ag;ce;mm;rn;hs;sc;	dm;ag;ce;mm;rn;hs;sc;
7227.FBpp0070150	7227.FBpp0087115	C1d	CG11920-RA	42	18	12	12	dm;ag;ce;mm;rn;hs;sc;	dm;ag;ce;mm;rn;hs;sc;	dm;ag;ce;mm;rn;hs;sc;
7227.FBpp0070150	7227.FBpp0087608	C1d	Dis3	42	18	12	12	dm;ag;ce;mm;rn;hs;sc;	dm;ag;ce;mm;rn;hs;sc;	dm;ag;ce;mm;rn;hs;sc;
7227.FBpp0070150	7227.FBpp0088441	C1d	Dmel\CG5728	42	18	12	12	dm;ag;ce;mm;rn;hs;sc;	dm;ag;ce;mm;rn;hs;sc;	dm;ag;ce;mm;rn;hs;sc;
7227.FBpp0070150	7227.FBpp0089424	C1d	Dmel\CG8064	42	18	12	12	dm;ag;ce;mm;rn;hs;sc;	dm;ag;ce;mm;rn;hs;sc;	dm;ag;ce;mm;rn;hs;sc;
7227.FBpp0070150	7227.FBpp0099686	C1d	l(3)07882	42	18	12	12	dm;ag;ce;mm;rn;hs;sc;	dm;ag;ce;mm;rn;hs;sc;	dm;ag;ce;mm;rn;hs;sc;
7227.FBpp0070150	7227.FBpp0110412	C1d	Rrp6	42	18	12	12	dm;ag;ce;mm;rn;hs;sc;	dm;ag;ce;mm;rn;hs;sc;	dm;ag;ce;mm;rn;hs;sc;
7227.FBpp0070150	7227.FBpp0291653	C1d	Dmel\CG8461	42	18	12	12	dm;ag;ce;mm;rn;hs;sc;	dm;ag;ce;mm;rn;hs;sc;	dm;ag;ce;mm;rn;hs;sc;
7227.FBpp0070150	7227.FBpp0291726	C1d	Dmel\CG9799	42	18	12	12	dm;ag;ce;mm;rn;hs;sc;	dm;ag;ce;mm;rn;hs;sc;	dm;ag;ce;mm;rn;hs;sc;
7227.FBpp0070150	7227.FBpp0300615	C1d	Rrp46	42	18	12	12	dm;ag;ce;mm;rn;hs;sc;	dm;ag;ce;mm;rn;hs;sc;	dm;ag;ce;mm;rn;hs;sc;
7227.FBpp0070150	7227.FBpp0300652	C1d	RpL34b	42	18	12	12	dm;ag;ce;mm;rn;hs;sc;	dm;ag;ce;mm;rn;hs;sc;	dm;ag;ce;mm;rn;hs;sc;
7227.FBpp0070150	7227.FBpp0300988	C1d	CG9253-RA	42	18	12	12	dm;ag;ce;mm;rn;hs;sc;	dm;ag;ce;mm;rn;hs;sc;	dm;ag;ce;mm;rn;hs;sc;
7227.FBpp0070150	7227.FBpp0303680	C1d	l(2)05287	42	18	12	12	dm;ag;ce;mm;rn;hs;sc;	dm;ag;ce;mm;rn;hs;sc;	dm;ag;ce;mm;rn;hs;sc;
7227.FBpp0070150	7227.FBpp0303728	C1d	RpL30	42	18	12	12	dm;ag;ce;mm;rn;hs;sc;	dm;ag;ce;mm;rn;hs;sc;	dm;ag;ce;mm;rn;hs;sc;
7227.FBpp0070150	7227.FBpp0303780	C1d	RpL24	42	18	12	12	dm;ag;ce;mm;rn;hs;sc;	dm;ag;ce;mm;rn;hs;sc;	dm;ag;ce;mm;rn;hs;sc;
7227.FBpp0070150	7227.FBpp0304265	C1d	Ski6	42	18	12	12	dm;ag;ce;mm;rn;hs;sc;	dm;ag;ce;mm;rn;hs;sc;	dm;ag;ce;mm;rn;hs;sc;
7227.FBpp0070150	7227.FBpp0304879	C1d	Csl4	42	18	12	12	dm;ag;ce;mm;rn;hs;sc;	dm;ag;ce;mm;rn;hs;sc;	dm;ag;ce;mm;rn;hs;sc;
7227.FBpp0070150	7227.FBpp0305858	C1d	Bka	42	18	12	12	dm;ag;ce;mm;rn;hs;sc;	dm;ag;ce;mm;rn;hs;sc;	dm;ag;ce;mm;rn;hs;sc;
7227.FBpp0070150	7227.FBpp0306039	C1d	Dmel\CG13097	42	18	12	12	dm;ag;ce;mm;rn;hs;sc;	dm;ag;ce;mm;rn;hs;sc;	dm;ag;ce;mm;rn;hs;sc;
7227.FBpp0070208	7227.FBpp0082276	C1d	RpL36A	41	18	11	12	dm;ag;ce;mm;rn;hs;sc;	dm;ag;ce;mm;rn;hs;sc;	dm;ag;ce;mm;rn;hs;sc;
7227.FBpp0070208	7227.FBpp0111967	C1d	nop5	41	18	11	12	dm;ag;ce;mm;rn;hs;sc;	dm;ag;ce;mm;rn;hs;sc;	dm;ag;ce;mm;rn;hs;sc;
7227.FBpp0070259	7227.FBpp0303585	C1d	l(2)k09022	42	18	12	12	dm;ag;ce;mm;rn;hs;sc;	dm;ag;ce;mm;rn;hs;sc;	dm;ag;ce;mm;rn;hs;sc;
7227.FBpp0070284	7227.FBpp0070409	C1d	Dmel\CG9107	42	18	12	12	dm;ag;ce;mm;rn;hs;sc;	dm;ag;ce;mm;rn;hs;sc;	dm;ag;ce;mm;rn;hs;sc;
7227.FBpp0070284	7227.FBpp0083659	C1d	RpL37A	42	18	12	12	dm;ag;ce;mm;rn;hs;sc;	dm;ag;ce;mm;rn;hs;sc;	dm;ag;ce;mm;rn;hs;sc;
7227.FBpp0070284	7227.FBpp0087637	C1d	RpL35A	42	18	12	12	dm;ag;ce;mm;rn;hs;sc;	dm;ag;ce;mm;rn;hs;sc;	dm;ag;ce;mm;rn;hs;sc;
7227.FBpp0070298	7227.FBpp0071685	C1d	RpL13A	42	18	12	12	dm;ag;ce;mm;rn;hs;sc;	dm;ag;ce;mm;rn;hs;sc;	dm;ag;ce;mm;rn;hs;sc;
7227.FBpp0070298	7227.FBpp0077206	C1d	dbe	42	18	12	12	dm;ag;ce;mm;rn;hs;sc;	dm;ag;ce;mm;rn;hs;sc;	dm;ag;ce;mm;rn;hs;sc;
7227.FBpp0070298	7227.FBpp0077625	C1d	RpL18	42	18	12	12	dm;ag;ce;mm;rn;hs;sc;	dm;ag;ce;mm;rn;hs;sc;	dm;ag;ce;mm;rn;hs;sc;
7227.FBpp0070333	7227.FBpp0070795	C1d	RpL10Ab	42	18	12	12	dm;ag;ce;mm;rn;hs;sc;	dm;ag;ce;mm;rn;hs;sc;	dm;ag;ce;mm;rn;hs;sc;
7227.FBpp0070333	7227.FBpp0071123	C1d	Dmel\CG7275	42	18	12	12	dm;ag;ce;mm;rn;hs;sc;	dm;ag;ce;mm;rn;hs;sc;	dm;ag;ce;mm;rn;hs;sc;
7227.FBpp0070333	7227.FBpp0085870	C1d	Dmel\CG12301	42	18	12	12	dm;ag;ce;mm;rn;hs;sc;	dm;ag;ce;mm;rn;hs;sc;	dm;ag;ce;mm;rn;hs;sc;
7227.FBpp0070355	7227.FBpp0074348	C1d	Dmel\CG7728	42	18	12	12	dm;ag;ce;mm;rn;hs;sc;	dm;ag;ce;mm;rn;hs;sc;	dm;ag;ce;mm;rn;hs;sc;
7227.FBpp0070355	7227.FBpp0080048	C1d	CG5589	42	18	12	12	dm;ag;ce;mm;rn;hs;sc;	dm;ag;ce;mm;rn;hs;sc;	dm;ag;ce;mm;rn;hs;sc;
7227.FBpp0070355	7227.FBpp0303129	C1d	RpL26	42	18	12	12	dm;ag;ce;mm;rn;hs;sc;	dm;ag;ce;mm;rn;hs;sc;	dm;ag;ce;mm;rn;hs;sc;
7227.FBpp0070382	7227.FBpp0070403	C1d	DmRH29	42	18	12	12	dm;ag;ce;mm;rn;hs;sc;	dm;ag;ce;mm;rn;hs;sc;	dm;ag;ce;mm;rn;hs;sc;
7227.FBpp0070382	7227.FBpp0070561	C1d	RpL37a	42	18	12	12	dm;ag;ce;mm;rn;hs;sc;	dm;ag;ce;mm;rn;hs;sc;	dm;ag;ce;mm;rn;hs;sc;
7227.FBpp0070382	7227.FBpp0071046	C1d	RpL28	42	18	12	12	dm;ag;ce;mm;rn;hs;sc;	dm;ag;ce;mm;rn;hs;sc;	dm;ag;ce;mm;rn;hs;sc;
7227.FBpp0070382	7227.FBpp0071142	C1d	RpL23A	42	18	12	12	dm;ag;ce;mm;rn;hs;sc;	dm;ag;ce;mm;rn;hs;sc;	dm;ag;ce;mm;rn;hs;sc;
7227.FBpp0070382	7227.FBpp0071217	C1d	RpL12	42	18	12	12	dm;ag;ce;mm;rn;hs;sc;	dm;ag;ce;mm;rn;hs;sc;	dm;ag;ce;mm;rn;hs;sc;
7227.FBpp0070382	7227.FBpp0071892	C1d	CG3735	42	18	12	12	dm;ag;ce;mm;rn;hs;sc;	dm;ag;ce;mm;rn;hs;sc;	dm;ag;ce;mm;rn;hs;sc;
7227.FBpp0070382	7227.FBpp0072239	C1d	Rrp4	42	18	12	12	dm;ag;ce;mm;rn;hs;sc;	dm;ag;ce;mm;rn;hs;sc;	dm;ag;ce;mm;rn;hs;sc;
7227.FBpp0070382	7227.FBpp0073098	C1d	Fib	42	18	12	12	dm;ag;ce;mm;rn;hs;sc;	dm;ag;ce;mm;rn;hs;sc;	dm;ag;ce;mm;rn;hs;sc;
7227.FBpp0070382	7227.FBpp0073679	C1d	CG4554	42	18	12	12	dm;ag;ce;mm;rn;hs;sc;	dm;ag;ce;mm;rn;hs;sc;	dm;ag;ce;mm;rn;hs;sc;
7227.FBpp0070382	7227.FBpp0073943	C1d	CG1789	42	18	12	12	dm;ag;ce;mm;rn;hs;sc;	dm;ag;ce;mm;rn;hs;sc;	dm;ag;ce;mm;rn;hs;sc;
7227.FBpp0070382	7227.FBpp0075034	C1d	Dmel\CG2260	42	18	12	12	dm;ag;ce;mm;rn;hs;sc;	dm;ag;ce;mm;rn;hs;sc;	dm;ag;ce;mm;rn;hs;sc;
7227.FBpp0070382	7227.FBpp0075302	C1d	Dmel\CG1575	42	18	12	12	dm;ag;ce;mm;rn;hs;sc;	dm;ag;ce;mm;rn;hs;sc;	dm;ag;ce;mm;rn;hs;sc;
7227.FBpp0070382	7227.FBpp0075317	C1d	RpL17	42	18	12	12	dm;ag;ce;mm;rn;hs;sc;	dm;ag;ce;mm;rn;hs;sc;	dm;ag;ce;mm;rn;hs;sc;
7227.FBpp0070382	7227.FBpp0076917	C1d	RpL35	42	18	12	12	dm;ag;ce;mm;rn;hs;sc;	dm;ag;ce;mm;rn;hs;sc;	dm;ag;ce;mm;rn;hs;sc;
7227.FBpp0070382	7227.FBpp0076918	C1d	CG3527	42	18	12	12	dm;ag;ce;mm;rn;hs;sc;	dm;ag;ce;mm;rn;hs;sc;	dm;ag;ce;mm;rn;hs;sc;
7227.FBpp0070382	7227.FBpp0077694	C1d	Dmel\CG2875	42	18	12	12	dm;ag;ce;mm;rn;hs;sc;	dm;ag;ce;mm;rn;hs;sc;	dm;ag;ce;mm;rn;hs;sc;
7227.FBpp0070382	7227.FBpp0077714	C1d	Dmel\CG3071	42	18	12	12	dm;ag;ce;mm;rn;hs;sc;	dm;ag;ce;mm;rn;hs;sc;	dm;ag;ce;mm;rn;hs;sc;
7227.FBpp0070382	7227.FBpp0077998	C1d	CG14805-RA	42	18	12	12	dm;ag;ce;mm;rn;hs;sc;	dm;ag;ce;mm;rn;hs;sc;	dm;ag;ce;mm;rn;hs;sc;
7227.FBpp0070382	7227.FBpp0079305	C1d	RpL38	42	18	12	12	dm;ag;ce;mm;rn;hs;sc;	dm;ag;ce;mm;rn;hs;sc;	dm;ag;ce;mm;rn;hs;sc;
7227.FBpp0070382	7227.FBpp0079780	C1d	RpL5	42	18	12	12	dm;ag;ce;mm;rn;hs;sc;	dm;ag;ce;mm;rn;hs;sc;	dm;ag;ce;mm;rn;hs;sc;
7227.FBpp0070382	7227.FBpp0080211	C1d	Mtr4	42	18	12	12	dm;ag;ce;mm;rn;hs;sc;	dm;ag;ce;mm;rn;hs;sc;	dm;ag;ce;mm;rn;hs;sc;
7227.FBpp0070382	7227.FBpp0081117	Gm2a	1279486	42	18	12	12	dm;ag;ce;mm;rn;hs;sc;	dm;ag;ce;mm;rn;hs;sc;	dm;ag;ce;mm;rn;hs;sc;
7227.FBpp0070382	7227.FBpp0082928	Haao	Cat	42	18	12	12	dm;ag;ce;mm;rn;hs;sc;	dm;ag;ce;mm;rn;hs;sc;	dm;ag;ce;mm;rn;hs;sc;
7227.FBpp0070382	7227.FBpp0082995	Ftcd	pug	42	18	12	12	dm;ag;ce;mm;rn;hs;sc;	dm;ag;ce;mm;rn;hs;sc;	dm;ag;ce;mm;rn;hs;sc;
7227.FBpp0070382	7227.FBpp0083625	Ftcd	Dhfr	42	18	12	12	dm;ag;ce;mm;rn;hs;sc;	dm;ag;ce;mm;rn;hs;sc;	dm;ag;ce;mm;rn;hs;sc;
7227.FBpp0070382	7227.FBpp0084016	Ftcd	Nmdmc	42	18	12	12	dm;ag;ce;mm;rn;hs;sc;	dm;ag;ce;mm;rn;hs;sc;	dm;ag;ce;mm;rn;hs;sc;
7227.FBpp0070382	7227.FBpp0084144	Ftcd	metr-1	42	18	12	12	dm;ag;ce;mm;rn;hs;sc;	dm;ag;ce;mm;rn;hs;sc;	dm;ag;ce;mm;rn;hs;sc;
7227.FBpp0070382	7227.FBpp0084729	Ftcd	153761_at	42	18	12	12	dm;ag;ce;mm;rn;hs;sc;	dm;ag;ce;mm;rn;hs;sc;	dm;ag;ce;mm;rn;hs;sc;
7227.FBpp0070382	7227.FBpp0086063	Ftcd	CG8665-RA	42	18	12	12	dm;ag;ce;mm;rn;hs;sc;	dm;ag;ce;mm;rn;hs;sc;	dm;ag;ce;mm;rn;hs;sc;
7227.FBpp0070382	7227.FBpp0087322	Ftcd	CG6415	42	18	12	12	dm;ag;ce;mm;rn;hs;sc;	dm;ag;ce;mm;rn;hs;sc;	dm;ag;ce;mm;rn;hs;sc;
7227.FBpp0070382	7227.FBpp0087323	Ftcd	Shmt	42	18	12	12	dm;ag;ce;mm;rn;hs;sc;	dm;ag;ce;mm;rn;hs;sc;	dm;ag;ce;mm;rn;hs;sc;
7227.FBpp0070382	7227.FBpp0087461	Ftcd	Gart	42	18	12	12	dm;ag;ce;mm;rn;hs;sc;	dm;ag;ce;mm;rn;hs;sc;	dm;ag;ce;mm;rn;hs;sc;
7227.FBpp0070382	7227.FBpp0087637	Uhrf1	His2Av	42	18	12	12	dm;ag;ce;mm;rn;hs;sc;	dm;ag;ce;mm;rn;hs;sc;	dm;ag;ce;mm;rn;hs;sc;
7227.FBpp0070382	7227.FBpp0087645	Uhrf1	Dnmt1	42	18	12	12	dm;ag;ce;mm;rn;hs;sc;	dm;ag;ce;mm;rn;hs;sc;	dm;ag;ce;mm;rn;hs;sc;
7227.FBpp0070382	7227.FBpp0087865	Uhrf1	Top2	42	18	12	12	dm;ag;ce;mm;rn;hs;sc;	dm;ag;ce;mm;rn;hs;sc;	dm;ag;ce;mm;rn;hs;sc;
7227.FBpp0070382	7227.FBpp0088519	Uhrf1	His2A	42	18	12	12	dm;ag;ce;mm;rn;hs;sc;	dm;ag;ce;mm;rn;hs;sc;	dm;ag;ce;mm;rn;hs;sc;
7227.FBpp0070402	7227.FBpp0072468	Uhrf1	1278745	42	18	12	12	dm;ag;ce;mm;rn;hs;sc;	dm;ag;ce;mm;rn;hs;sc;	dm;ag;ce;mm;rn;hs;sc;
7227.FBpp0070402	7227.FBpp0072494	Uhrf1	Mcm5	42	18	12	12	dm;ag;ce;mm;rn;hs;sc;	dm;ag;ce;mm;rn;hs;sc;	dm;ag;ce;mm;rn;hs;sc;
7227.FBpp0070402	7227.FBpp0073459	Rrp15	peng	42	18	12	12	dm;ag;ce;mm;rn;hs;sc;	dm;ag;ce;mm;rn;hs;sc;	dm;ag;ce;mm;rn;hs;sc;
7227.FBpp0070402	7227.FBpp0073717	Rrp15	Rs1	42	18	12	12	dm;ag;ce;mm;rn;hs;sc;	dm;ag;ce;mm;rn;hs;sc;	dm;ag;ce;mm;rn;hs;sc;
7227.FBpp0070402	7227.FBpp0074660	Rrp15	RpLP0-like	42	18	12	12	dm;ag;ce;mm;rn;hs;sc;	dm;ag;ce;mm;rn;hs;sc;	dm;ag;ce;mm;rn;hs;sc;
7227.FBpp0070402	7227.FBpp0075282	Rrp15	Mys45A	42	18	12	12	dm;ag;ce;mm;rn;hs;sc;	dm;ag;ce;mm;rn;hs;sc;	dm;ag;ce;mm;rn;hs;sc;
7227.FBpp0070402	7227.FBpp0077353	Rrp15	CG32409	42	18	12	12	dm;ag;ce;mm;rn;hs;sc;	dm;ag;ce;mm;rn;hs;sc;	dm;ag;ce;mm;rn;hs;sc;
7227.FBpp0070402	7227.FBpp0078400	Rrp15	U3-55K	42	18	12	12	dm;ag;ce;mm;rn;hs;sc;	dm;ag;ce;mm;rn;hs;sc;	dm;ag;ce;mm;rn;hs;sc;
7227.FBpp0070402	7227.FBpp0078624	Rrp15	CG1542	42	18	12	12	dm;ag;ce;mm;rn;hs;sc;	dm;ag;ce;mm;rn;hs;sc;	dm;ag;ce;mm;rn;hs;sc;
7227.FBpp0070402	7227.FBpp0080622	Rrp15	CG11920-RA	42	18	12	12	dm;ag;ce;mm;rn;hs;sc;	dm;ag;ce;mm;rn;hs;sc;	dm;ag;ce;mm;rn;hs;sc;
7227.FBpp0070402	7227.FBpp0080706	Rrp15	CG6937	41	18	12	11	dm;ag;ce;mm;rn;hs;sc;	dm;ag;ce;mm;rn;hs;sc;	dm;ag;ce;mm;rn;hs;sc;
7227.FBpp0070402	7227.FBpp0083581	Rrp15	ppan	42	18	12	12	dm;ag;ce;mm;rn;hs;sc;	dm;ag;ce;mm;rn;hs;sc;	dm;ag;ce;mm;rn;hs;sc;
7227.FBpp0070402	7227.FBpp0086749	Rrp15	Dmel\CG8064	42	18	12	12	dm;ag;ce;mm;rn;hs;sc;	dm;ag;ce;mm;rn;hs;sc;	dm;ag;ce;mm;rn;hs;sc;
7227.FBpp0070402	7227.FBpp0087094	Rrp15	Non3	42	18	12	12	dm;ag;ce;mm;rn;hs;sc;	dm;ag;ce;mm;rn;hs;sc;	dm;ag;ce;mm;rn;hs;sc;
7227.FBpp0070402	7227.FBpp0087118	Rrp15	CG1234	42	18	12	12	dm;ag;ce;mm;rn;hs;sc;	dm;ag;ce;mm;rn;hs;sc;	dm;ag;ce;mm;rn;hs;sc;
7227.FBpp0070402	7227.FBpp0087124	Rrp15	CG9246	42	18	12	12	dm;ag;ce;mm;rn;hs;sc;	dm;ag;ce;mm;rn;hs;sc;	dm;ag;ce;mm;rn;hs;sc;
7227.FBpp0070402	7227.FBpp0088040	Rrp15	Dmel\CG11030	42	18	12	12	dm;ag;ce;mm;rn;hs;sc;	dm;ag;ce;mm;rn;hs;sc;	dm;ag;ce;mm;rn;hs;sc;
7227.FBpp0070402	7227.FBpp0293061	Rrp15	Hlc	42	18	12	12	dm;ag;ce;mm;rn;hs;sc;	dm;ag;ce;mm;rn;hs;sc;	dm;ag;ce;mm;rn;hs;sc;
7227.FBpp0070402	7227.FBpp0305182	Rrp15	Dmel\CG8939	42	18	12	12	dm;ag;ce;mm;rn;hs;sc;	dm;ag;ce;mm;rn;hs;sc;	dm;ag;ce;mm;rn;hs;sc;
7227.FBpp0070402	7227.FBpp0305943	Rrp15	CG11583	42	18	12	12	dm;ag;ce;mm;rn;hs;sc;	dm;ag;ce;mm;rn;hs;sc;	dm;ag;ce;mm;rn;hs;sc;
7227.FBpp0070403	7227.FBpp0070561	Rrp15	CG4806	42	18	12	12	dm;ag;ce;mm;rn;hs;sc;	dm;ag;ce;mm;rn;hs;sc;	dm;ag;ce;mm;rn;hs;sc;
7227.FBpp0070403	7227.FBpp0071046	Rrp15	CG1789	42	18	12	12	dm;ag;ce;mm;rn;hs;sc;	dm;ag;ce;mm;rn;hs;sc;	dm;ag;ce;mm;rn;hs;sc;
7227.FBpp0070403	7227.FBpp0071142	Rrp15	Dmel\CG2260	42	18	12	12	dm;ag;ce;mm;rn;hs;sc;	dm;ag;ce;mm;rn;hs;sc;	dm;ag;ce;mm;rn;hs;sc;
7227.FBpp0070403	7227.FBpp0071217	Cabin1	Mef2	42	18	12	12	dm;ag;ce;mm;rn;hs;sc;	dm;ag;ce;mm;rn;hs;sc;	dm;ag;ce;mm;rn;hs;sc;
7227.FBpp0070403	7227.FBpp0072475	Cabin1	CG15319	42	18	12	12	dm;ag;ce;mm;rn;hs;sc;	dm;ag;ce;mm;rn;hs;sc;	dm;ag;ce;mm;rn;hs;sc;
7227.FBpp0070403	7227.FBpp0073679	Cabin1	Hira	42	18	12	12	dm;ag;ce;mm;rn;hs;sc;	dm;ag;ce;mm;rn;hs;sc;	dm;ag;ce;mm;rn;hs;sc;
7227.FBpp0070403	7227.FBpp0073943	Cabin1	His1;	42	18	12	12	dm;ag;ce;mm;rn;hs;sc;	dm;ag;ce;mm;rn;hs;sc;	dm;ag;ce;mm;rn;hs;sc;
7227.FBpp0070403	7227.FBpp0075034	Cabin1	Pkc53E	42	18	12	12	dm;ag;ce;mm;rn;hs;sc;	dm;ag;ce;mm;rn;hs;sc;	dm;ag;ce;mm;rn;hs;sc;
7227.FBpp0070403	7227.FBpp0075317	Cabin1	Lam	42	18	12	12	dm;ag;ce;mm;rn;hs;sc;	dm;ag;ce;mm;rn;hs;sc;	dm;ag;ce;mm;rn;hs;sc;
7227.FBpp0070403	7227.FBpp0077694	Cabin1	Pkc98E	42	18	12	12	dm;ag;ce;mm;rn;hs;sc;	dm;ag;ce;mm;rn;hs;sc;	dm;ag;ce;mm;rn;hs;sc;
7227.FBpp0070403	7227.FBpp0077714	Cabin1	Ubn1	42	18	12	12	dm;ag;ce;mm;rn;hs;sc;	dm;ag;ce;mm;rn;hs;sc;	dm;ag;ce;mm;rn;hs;sc;
7227.FBpp0070403	7227.FBpp0077998	Cabin1	1281899	42	18	12	12	dm;ag;ce;mm;rn;hs;sc;	dm;ag;ce;mm;rn;hs;sc;	dm;ag;ce;mm;rn;hs;sc;
7227.FBpp0070403	7227.FBpp0079305	Cabin1	Rpd3	42	18	12	12	dm;ag;ce;mm;rn;hs;sc;	dm;ag;ce;mm;rn;hs;sc;	dm;ag;ce;mm;rn;hs;sc;
7227.FBpp0070403	7227.FBpp0080211	Cabin1	asf1	42	18	12	12	dm;ag;ce;mm;rn;hs;sc;	dm;ag;ce;mm;rn;hs;sc;	dm;ag;ce;mm;rn;hs;sc;
7227.FBpp0070403	7227.FBpp0081117	Folh1	7165.AGAP010404-PA	42	18	12	12	dm;ag;ce;mm;rn;hs;sc;	dm;ag;ce;mm;rn;hs;sc;	dm;ag;ce;mm;rn;hs;sc;
7227.FBpp0070403	7227.FBpp0082928	Folh1	GstS1	42	18	12	12	dm;ag;ce;mm;rn;hs;sc;	dm;ag;ce;mm;rn;hs;sc;	dm;ag;ce;mm;rn;hs;sc;
7227.FBpp0070403	7227.FBpp0082995	Folh1	GSTZ1	42	18	12	12	dm;ag;ce;mm;rn;hs;sc;	dm;ag;ce;mm;rn;hs;sc;	dm;ag;ce;mm;rn;hs;sc;
7227.FBpp0070403	7227.FBpp0083625	Folh1	GstT4	42	18	12	12	dm;ag;ce;mm;rn;hs;sc;	dm;ag;ce;mm;rn;hs;sc;	dm;ag;ce;mm;rn;hs;sc;
7227.FBpp0070403	7227.FBpp0084016	Folh1	Mgstl	42	18	12	12	dm;ag;ce;mm;rn;hs;sc;	dm;ag;ce;mm;rn;hs;sc;	dm;ag;ce;mm;rn;hs;sc;
7227.FBpp0070403	7227.FBpp0084144	Folh1	Mgst3	42	18	12	12	dm;ag;ce;mm;rn;hs;sc;	dm;ag;ce;mm;rn;hs;sc;	dm;ag;ce;mm;rn;hs;sc;
7227.FBpp0070403	7227.FBpp0087322	Folh1	Gstk1	42	18	12	12	dm;ag;ce;mm;rn;hs;sc;	dm;ag;ce;mm;rn;hs;sc;	dm;ag;ce;mm;rn;hs;sc;
7227.FBpp0070403	7227.FBpp0087461	Folh1	Dmel\CG14516	42	18	12	12	dm;ag;ce;mm;rn;hs;sc;	dm;ag;ce;mm;rn;hs;sc;	dm;ag;ce;mm;rn;hs;sc;
7227.FBpp0070403	7227.FBpp0087709	Folh1	GstT3	42	18	12	12	dm;ag;ce;mm;rn;hs;sc;	dm;ag;ce;mm;rn;hs;sc;	dm;ag;ce;mm;rn;hs;sc;
7227.FBpp0070403	7227.FBpp0087865	Folh1	se	42	18	12	12	dm;ag;ce;mm;rn;hs;sc;	dm;ag;ce;mm;rn;hs;sc;	dm;ag;ce;mm;rn;hs;sc;
7227.FBpp0070403	7227.FBpp0088519	Rtcb	Zbtb8os	42	18	12	12	dm;ag;ce;mm;rn;hs;sc;	dm;ag;ce;mm;rn;hs;sc;	dm;ag;ce;mm;rn;hs;sc;
7227.FBpp0070409	7227.FBpp0073679	Rtcb	CG7477	42	18	12	12	dm;ag;ce;mm;rn;hs;sc;	dm;ag;ce;mm;rn;hs;sc;	dm;ag;ce;mm;rn;hs;sc;
7227.FBpp0070409	7227.FBpp0077694	Rtcb	Ddx1	42	18	12	12	dm;ag;ce;mm;rn;hs;sc;	dm;ag;ce;mm;rn;hs;sc;	dm;ag;ce;mm;rn;hs;sc;
7227.FBpp0070409	7227.FBpp0079946	Clpb	l(2)tid	42	18	12	12	dm;ag;ce;mm;rn;hs;sc;	dm;ag;ce;mm;rn;hs;sc;	dm;ag;ce;mm;rn;hs;sc;
7227.FBpp0070409	7227.FBpp0080211	Clpb	11176082	42	18	12	12	dm;ag;ce;mm;rn;hs;sc;	dm;ag;ce;mm;rn;hs;sc;	dm;ag;ce;mm;rn;hs;sc;
7227.FBpp0070409	7227.FBpp0084082	Clpb	Hsc70Cb	42	18	12	12	dm;ag;ce;mm;rn;hs;sc;	dm;ag;ce;mm;rn;hs;sc;	dm;ag;ce;mm;rn;hs;sc;
7227.FBpp0070409	7227.FBpp0087322	Clpb	Hsp83	42	18	12	12	dm;ag;ce;mm;rn;hs;sc;	dm;ag;ce;mm;rn;hs;sc;	dm;ag;ce;mm;rn;hs;sc;
7227.FBpp0070409	7227.FBpp0087637	Clpb	Hsc70-4	42	18	12	12	dm;ag;ce;mm;rn;hs;sc;	dm;ag;ce;mm;rn;hs;sc;	dm;ag;ce;mm;rn;hs;sc;
7227.FBpp0070409	7227.FBpp0087709	Clpb	RpS27A	42	18	12	12	dm;ag;ce;mm;rn;hs;sc;	dm;ag;ce;mm;rn;hs;sc;	dm;ag;ce;mm;rn;hs;sc;
7227.FBpp0070409	7227.FBpp0088519	Clpb	URE2	42	18	12	12	dm;ag;ce;mm;rn;hs;sc;	dm;ag;ce;mm;rn;hs;sc;	dm;ag;ce;mm;rn;hs;sc;
7227.FBpp0070561	7227.FBpp0071046	Clpb	Hsc70-1	42	18	12	12	dm;ag;ce;mm;rn;hs;sc;	dm;ag;ce;mm;rn;hs;sc;	dm;ag;ce;mm;rn;hs;sc;
7227.FBpp0070561	7227.FBpp0071142	Clpb	Hsc70-3	42	18	12	12	dm;ag;ce;mm;rn;hs;sc;	dm;ag;ce;mm;rn;hs;sc;	dm;ag;ce;mm;rn;hs;sc;
7227.FBpp0070561	7227.FBpp0071194	Clpb	Roe1	42	18	12	12	dm;ag;ce;mm;rn;hs;sc;	dm;ag;ce;mm;rn;hs;sc;	dm;ag;ce;mm;rn;hs;sc;
7227.FBpp0070561	7227.FBpp0071217	Clpb	Moca-cyp	42	18	12	12	dm;ag;ce;mm;rn;hs;sc;	dm;ag;ce;mm;rn;hs;sc;	dm;ag;ce;mm;rn;hs;sc;
7227.FBpp0070561	7227.FBpp0071892	Clpb	Droj2	42	18	12	12	dm;ag;ce;mm;rn;hs;sc;	dm;ag;ce;mm;rn;hs;sc;	dm;ag;ce;mm;rn;hs;sc;
7227.FBpp0070561	7227.FBpp0073098	Clpb	Sgt	42	18	12	12	dm;ag;ce;mm;rn;hs;sc;	dm;ag;ce;mm;rn;hs;sc;	dm;ag;ce;mm;rn;hs;sc;
7227.FBpp0070561	7227.FBpp0073679	Clpb	eRF3	42	18	12	12	dm;ag;ce;mm;rn;hs;sc;	dm;ag;ce;mm;rn;hs;sc;	dm;ag;ce;mm;rn;hs;sc;
7227.FBpp0070561	7227.FBpp0075034	Clpb	Stip1	42	18	12	12	dm;ag;ce;mm;rn;hs;sc;	dm;ag;ce;mm;rn;hs;sc;	dm;ag;ce;mm;rn;hs;sc;
7227.FBpp0070561	7227.FBpp0075302	Clpb	Dmel\CG5001	42	18	12	12	dm;ag;ce;mm;rn;hs;sc;	dm;ag;ce;mm;rn;hs;sc;	dm;ag;ce;mm;rn;hs;sc;
7227.FBpp0070561	7227.FBpp0075317	Clpb	Pgm	42	18	12	12	dm;ag;ce;mm;rn;hs;sc;	dm;ag;ce;mm;rn;hs;sc;	dm;ag;ce;mm;rn;hs;sc;
7227.FBpp0070561	7227.FBpp0077694	Clpb	Dmel\CG5321	42	18	12	12	dm;ag;ce;mm;rn;hs;sc;	dm;ag;ce;mm;rn;hs;sc;	dm;ag;ce;mm;rn;hs;sc;
7227.FBpp0070561	7227.FBpp0077714	Clpb	Treh	42	18	12	12	dm;ag;ce;mm;rn;hs;sc;	dm;ag;ce;mm;rn;hs;sc;	dm;ag;ce;mm;rn;hs;sc;
7227.FBpp0070561	7227.FBpp0077998	Clpb	Tps1	42	18	12	12	dm;ag;ce;mm;rn;hs;sc;	dm;ag;ce;mm;rn;hs;sc;	dm;ag;ce;mm;rn;hs;sc;
7227.FBpp0070561	7227.FBpp0079305	Tollip	Tlr2	42	18	12	12	dm;ag;ce;mm;rn;hs;sc;	dm;ag;ce;mm;rn;hs;sc;	dm;ag;ce;mm;rn;hs;sc;
7227.FBpp0070561	7227.FBpp0079780	Tollip	Pli	42	18	12	12	dm;ag;ce;mm;rn;hs;sc;	dm;ag;ce;mm;rn;hs;sc;	dm;ag;ce;mm;rn;hs;sc;
7227.FBpp0070561	7227.FBpp0080211	Tollip	pll	42	18	12	12	dm;ag;ce;mm;rn;hs;sc;	dm;ag;ce;mm;rn;hs;sc;	dm;ag;ce;mm;rn;hs;sc;
7227.FBpp0070561	7227.FBpp0082928	Tollip	Traf6	42	18	12	12	dm;ag;ce;mm;rn;hs;sc;	dm;ag;ce;mm;rn;hs;sc;	dm;ag;ce;mm;rn;hs;sc;
7227.FBpp0070561	7227.FBpp0082995	Ift46	CG30441	42	18	12	12	dm;ag;ce;mm;rn;hs;sc;	dm;ag;ce;mm;rn;hs;sc;	dm;ag;ce;mm;rn;hs;sc;
7227.FBpp0070561	7227.FBpp0083625	Ift46	Oseg6	42	18	12	12	dm;ag;ce;mm;rn;hs;sc;	dm;ag;ce;mm;rn;hs;sc;	dm;ag;ce;mm;rn;hs;sc;
7227.FBpp0070561	7227.FBpp0084016	Ift46	1274700	42	18	12	12	dm;ag;ce;mm;rn;hs;sc;	dm;ag;ce;mm;rn;hs;sc;	dm;ag;ce;mm;rn;hs;sc;
7227.FBpp0070561	7227.FBpp0084144	Ift46	osm-5	42	18	12	12	dm;ag;ce;mm;rn;hs;sc;	dm;ag;ce;mm;rn;hs;sc;	dm;ag;ce;mm;rn;hs;sc;
7227.FBpp0070561	7227.FBpp0084729	Ift46	Klp68D	42	18	12	12	dm;ag;ce;mm;rn;hs;sc;	dm;ag;ce;mm;rn;hs;sc;	dm;ag;ce;mm;rn;hs;sc;
7227.FBpp0070561	7227.FBpp0085379	Ift46	ctp	42	18	12	12	dm;ag;ce;mm;rn;hs;sc;	dm;ag;ce;mm;rn;hs;sc;	dm;ag;ce;mm;rn;hs;sc;
7227.FBpp0070561	7227.FBpp0087322	Ift46	sw	42	18	12	12	dm;ag;ce;mm;rn;hs;sc;	dm;ag;ce;mm;rn;hs;sc;	dm;ag;ce;mm;rn;hs;sc;
7227.FBpp0070561	7227.FBpp0087461	Ift46	robl	42	18	12	12	dm;ag;ce;mm;rn;hs;sc;	dm;ag;ce;mm;rn;hs;sc;	dm;ag;ce;mm;rn;hs;sc;
7227.FBpp0070561	7227.FBpp0088519	Ift46	Ift74	42	18	12	12	dm;ag;ce;mm;rn;hs;sc;	dm;ag;ce;mm;rn;hs;sc;	dm;ag;ce;mm;rn;hs;sc;
7227.FBpp0070652	7227.FBpp0080706	Ift46	CG5780	41	18	12	11	dm;ag;ce;mm;rn;hs;sc;	dm;ag;ce;mm;rn;hs;sc;	dm;ag;ce;mm;rn;hs;sc;
7227.FBpp0070652	7227.FBpp0082973	Ift46	IFT52	42	18	12	12	dm;ag;ce;mm;rn;hs;sc;	dm;ag;ce;mm;rn;hs;sc;	dm;ag;ce;mm;rn;hs;sc;
7227.FBpp0070652	7227.FBpp0087094	Ift46	CG17599-RA	42	18	12	12	dm;ag;ce;mm;rn;hs;sc;	dm;ag;ce;mm;rn;hs;sc;	dm;ag;ce;mm;rn;hs;sc;
7227.FBpp0070652	7227.FBpp0290874	Ift46	Klp64D	42	18	12	12	dm;ag;ce;mm;rn;hs;sc;	dm;ag;ce;mm;rn;hs;sc;	dm;ag;ce;mm;rn;hs;sc;
7227.FBpp0070652	7227.FBpp0303792	Ift46	Oseg1	42	18	12	12	dm;ag;ce;mm;rn;hs;sc;	dm;ag;ce;mm;rn;hs;sc;	dm;ag;ce;mm;rn;hs;sc;
7227.FBpp0070654	7227.FBpp0071822	Ift46	Kap3	41	18	11	12	dm;ag;ce;mm;rn;hs;sc;	dm;ag;ce;mm;rn;hs;sc;	dm;ag;ce;mm;rn;hs;sc;
7227.FBpp0070654	7227.FBpp0073893	Ift46	ifta-2	41	18	11	12	dm;ag;ce;mm;rn;hs;sc;	dm;ag;ce;mm;rn;hs;sc;	dm;ag;ce;mm;rn;hs;sc;
7227.FBpp0070654	7227.FBpp0074608	Ndufa11	CG7461	41	18	11	12	dm;ag;ce;mm;rn;hs;sc;	dm;ag;ce;mm;rn;hs;sc;	dm;ag;ce;mm;rn;hs;sc;
7227.FBpp0070654	7227.FBpp0079641	Ndufa11	ND2	41	18	11	12	dm;ag;ce;mm;rn;hs;sc;	dm;ag;ce;mm;rn;hs;sc;	dm;ag;ce;mm;rn;hs;sc;
7227.FBpp0070654	7227.FBpp0086107	Ndufa11	ND1	41	18	11	12	dm;ag;ce;mm;rn;hs;sc;	dm;ag;ce;mm;rn;hs;sc;	dm;ag;ce;mm;rn;hs;sc;
7227.FBpp0070654	7227.FBpp0305561	Ndufa11	RFeSP-RA	41	18	11	12	dm;ag;ce;mm;rn;hs;sc;	dm;ag;ce;mm;rn;hs;sc;	dm;ag;ce;mm;rn;hs;sc;
7227.FBpp0070723	7227.FBpp0071503	Ndufa11	7227.FBpp0100182	42	18	12	12	dm;ag;ce;mm;rn;hs;sc;	dm;ag;ce;mm;rn;hs;sc;	dm;ag;ce;mm;rn;hs;sc;
7227.FBpp0070723	7227.FBpp0075982	Ndufa11	ND-ACP	42	18	12	12	dm;ag;ce;mm;rn;hs;sc;	dm;ag;ce;mm;rn;hs;sc;	dm;ag;ce;mm;rn;hs;sc;
7227.FBpp0070723	7227.FBpp0078093	Ndufa11	ND-B14.5A	42	18	12	12	dm;ag;ce;mm;rn;hs;sc;	dm;ag;ce;mm;rn;hs;sc;	dm;ag;ce;mm;rn;hs;sc;
7227.FBpp0070723	7227.FBpp0079641	Ndufa11	mt:ND3	42	18	12	12	dm;ag;ce;mm;rn;hs;sc;	dm;ag;ce;mm;rn;hs;sc;	dm;ag;ce;mm;rn;hs;sc;
7227.FBpp0070723	7227.FBpp0087350	Ndufa11	mt:ND4	42	18	12	12	dm;ag;ce;mm;rn;hs;sc;	dm;ag;ce;mm;rn;hs;sc;	dm;ag;ce;mm;rn;hs;sc;
7227.FBpp0070729	7227.FBpp0070913	Ndufa11	mt:Cyt-b	42	18	12	12	dm;ag;ce;mm;rn;hs;sc;	dm;ag;ce;mm;rn;hs;sc;	dm;ag;ce;mm;rn;hs;sc;
7227.FBpp0070729	7227.FBpp0072041	Ndufa11	ND-42	42	18	12	12	dm;ag;ce;mm;rn;hs;sc;	dm;ag;ce;mm;rn;hs;sc;	dm;ag;ce;mm;rn;hs;sc;
7227.FBpp0070729	7227.FBpp0076312	Ndufa11	nuaf-1	42	18	12	12	dm;ag;ce;mm;rn;hs;sc;	dm;ag;ce;mm;rn;hs;sc;	dm;ag;ce;mm;rn;hs;sc;
7227.FBpp0070729	7227.FBpp0076330	Ndufa11	UQCR-11L	42	18	12	12	dm;ag;ce;mm;rn;hs;sc;	dm;ag;ce;mm;rn;hs;sc;	dm;ag;ce;mm;rn;hs;sc;
7227.FBpp0070729	7227.FBpp0079641	Ndufa11	ND-B14	42	18	12	12	dm;ag;ce;mm;rn;hs;sc;	dm;ag;ce;mm;rn;hs;sc;	dm;ag;ce;mm;rn;hs;sc;
7227.FBpp0070729	7227.FBpp0079648	Ndufa11	CG8067	42	18	12	12	dm;ag;ce;mm;rn;hs;sc;	dm;ag;ce;mm;rn;hs;sc;	dm;ag;ce;mm;rn;hs;sc;
7227.FBpp0070729	7227.FBpp0081317	Ndufa11	ND-AGGG	42	18	12	12	dm;ag;ce;mm;rn;hs;sc;	dm;ag;ce;mm;rn;hs;sc;	dm;ag;ce;mm;rn;hs;sc;
7227.FBpp0070729	7227.FBpp0081356	Ndufa11	1280338	42	18	12	12	dm;ag;ce;mm;rn;hs;sc;	dm;ag;ce;mm;rn;hs;sc;	dm;ag;ce;mm;rn;hs;sc;
7227.FBpp0070729	7227.FBpp0081756	Ndufa11	1280500	42	18	12	12	dm;ag;ce;mm;rn;hs;sc;	dm;ag;ce;mm;rn;hs;sc;	dm;ag;ce;mm;rn;hs;sc;
7227.FBpp0070729	7227.FBpp0083514	Ndufa11	ND-MLRQ	42	18	12	12	dm;ag;ce;mm;rn;hs;sc;	dm;ag;ce;mm;rn;hs;sc;	dm;ag;ce;mm;rn;hs;sc;
7227.FBpp0070729	7227.FBpp0085619	Ndufa11	ND-75	42	18	12	12	dm;ag;ce;mm;rn;hs;sc;	dm;ag;ce;mm;rn;hs;sc;	dm;ag;ce;mm;rn;hs;sc;
7227.FBpp0070729	7227.FBpp0088055	Ndufa11	ECSIT	42	18	12	12	dm;ag;ce;mm;rn;hs;sc;	dm;ag;ce;mm;rn;hs;sc;	dm;ag;ce;mm;rn;hs;sc;
7227.FBpp0070766	7227.FBpp0070877	Ndufa11	NP15.6	42	18	12	12	dm;ag;ce;mm;rn;hs;sc;	dm;ag;ce;mm;rn;hs;sc;	dm;ag;ce;mm;rn;hs;sc;
7227.FBpp0070766	7227.FBpp0070940	Ndufa11	ND-49	42	18	12	12	dm;ag;ce;mm;rn;hs;sc;	dm;ag;ce;mm;rn;hs;sc;	dm;ag;ce;mm;rn;hs;sc;
7227.FBpp0070766	7227.FBpp0071052	Ndufa11	ND-23	42	18	12	12	dm;ag;ce;mm;rn;hs;sc;	dm;ag;ce;mm;rn;hs;sc;	dm;ag;ce;mm;rn;hs;sc;
7227.FBpp0070766	7227.FBpp0071087	Ndufa11	CG17726	42	18	12	12	dm;ag;ce;mm;rn;hs;sc;	dm;ag;ce;mm;rn;hs;sc;	dm;ag;ce;mm;rn;hs;sc;
7227.FBpp0070766	7227.FBpp0071518	Ndufa11	CG11722	42	18	12	12	dm;ag;ce;mm;rn;hs;sc;	dm;ag;ce;mm;rn;hs;sc;	dm;ag;ce;mm;rn;hs;sc;
7227.FBpp0070766	7227.FBpp0071766	Ndufa11	ND-B22	42	18	12	12	dm;ag;ce;mm;rn;hs;sc;	dm;ag;ce;mm;rn;hs;sc;	dm;ag;ce;mm;rn;hs;sc;
7227.FBpp0070766	7227.FBpp0071808	Ndufa11	COX5B	42	18	12	12	dm;ag;ce;mm;rn;hs;sc;	dm;ag;ce;mm;rn;hs;sc;	dm;ag;ce;mm;rn;hs;sc;
7227.FBpp0070766	7227.FBpp0071846	Ndufa11	ND-51	42	18	12	12	dm;ag;ce;mm;rn;hs;sc;	dm;ag;ce;mm;rn;hs;sc;	dm;ag;ce;mm;rn;hs;sc;
7227.FBpp0070766	7227.FBpp0072083	Ndufa11	ND-13A	42	18	12	12	dm;ag;ce;mm;rn;hs;sc;	dm;ag;ce;mm;rn;hs;sc;	dm;ag;ce;mm;rn;hs;sc;
7227.FBpp0070766	7227.FBpp0072094	Ndufa11	ND-39	42	18	12	12	dm;ag;ce;mm;rn;hs;sc;	dm;ag;ce;mm;rn;hs;sc;	dm;ag;ce;mm;rn;hs;sc;
7227.FBpp0070766	7227.FBpp0072312	Ndufa11	ND-B17.2	42	18	12	12	dm;ag;ce;mm;rn;hs;sc;	dm;ag;ce;mm;rn;hs;sc;	dm;ag;ce;mm;rn;hs;sc;
7227.FBpp0070766	7227.FBpp0072687	Ndufa11	ND-PDSW	42	18	12	12	dm;ag;ce;mm;rn;hs;sc;	dm;ag;ce;mm;rn;hs;sc;	dm;ag;ce;mm;rn;hs;sc;
7227.FBpp0070766	7227.FBpp0072801	Ndufa11	ND-B8	42	18	12	12	dm;ag;ce;mm;rn;hs;sc;	dm;ag;ce;mm;rn;hs;sc;	dm;ag;ce;mm;rn;hs;sc;
7227.FBpp0070766	7227.FBpp0073623	Ndufa11	Cyt-c1	42	18	12	12	dm;ag;ce;mm;rn;hs;sc;	dm;ag;ce;mm;rn;hs;sc;	dm;ag;ce;mm;rn;hs;sc;
7227.FBpp0070766	7227.FBpp0073844	Ndufa11	ND-13B	42	18	12	12	dm;ag;ce;mm;rn;hs;sc;	dm;ag;ce;mm;rn;hs;sc;	dm;ag;ce;mm;rn;hs;sc;
7227.FBpp0070766	7227.FBpp0073906	Ndufa11	ND-SGDH	42	18	12	12	dm;ag;ce;mm;rn;hs;sc;	dm;ag;ce;mm;rn;hs;sc;	dm;ag;ce;mm;rn;hs;sc;
7227.FBpp0070766	7227.FBpp0074086	Ndufa11	UQCR-C2	42	18	12	12	dm;ag;ce;mm;rn;hs;sc;	dm;ag;ce;mm;rn;hs;sc;	dm;ag;ce;mm;rn;hs;sc;
7227.FBpp0070766	7227.FBpp0074180	Ndufa11	UQCR-Q	42	18	12	12	dm;ag;ce;mm;rn;hs;sc;	dm;ag;ce;mm;rn;hs;sc;	dm;ag;ce;mm;rn;hs;sc;
7227.FBpp0070766	7227.FBpp0074500	Ndufa11	ND-18	42	18	12	12	dm;ag;ce;mm;rn;hs;sc;	dm;ag;ce;mm;rn;hs;sc;	dm;ag;ce;mm;rn;hs;sc;
7227.FBpp0070766	7227.FBpp0075612	Ndufa11	ND-24	42	18	12	12	dm;ag;ce;mm;rn;hs;sc;	dm;ag;ce;mm;rn;hs;sc;	dm;ag;ce;mm;rn;hs;sc;
7227.FBpp0070766	7227.FBpp0075618	Ndufa11	ND-20	42	18	12	12	dm;ag;ce;mm;rn;hs;sc;	dm;ag;ce;mm;rn;hs;sc;	dm;ag;ce;mm;rn;hs;sc;
7227.FBpp0070766	7227.FBpp0075764	Ndufa11	ND-B18	42	18	12	12	dm;ag;ce;mm;rn;hs;sc;	dm;ag;ce;mm;rn;hs;sc;	dm;ag;ce;mm;rn;hs;sc;
7227.FBpp0070766	7227.FBpp0076152	Ndufa11	ND-30	42	18	12	12	dm;ag;ce;mm;rn;hs;sc;	dm;ag;ce;mm;rn;hs;sc;	dm;ag;ce;mm;rn;hs;sc;
7227.FBpp0070766	7227.FBpp0076207	Ndufa11	ND-19	42	18	12	12	dm;ag;ce;mm;rn;hs;sc;	dm;ag;ce;mm;rn;hs;sc;	dm;ag;ce;mm;rn;hs;sc;
7227.FBpp0070766	7227.FBpp0076238	Ndufa11	CG5569	42	18	12	12	dm;ag;ce;mm;rn;hs;sc;	dm;ag;ce;mm;rn;hs;sc;	dm;ag;ce;mm;rn;hs;sc;
7227.FBpp0070766	7227.FBpp0076359	Ndufa11	ND-ASHI	42	18	12	12	dm;ag;ce;mm;rn;hs;sc;	dm;ag;ce;mm;rn;hs;sc;	dm;ag;ce;mm;rn;hs;sc;
7227.FBpp0070766	7227.FBpp0076602	Ndufa11	ND-B16.6	42	18	12	12	dm;ag;ce;mm;rn;hs;sc;	dm;ag;ce;mm;rn;hs;sc;	dm;ag;ce;mm;rn;hs;sc;
7227.FBpp0070766	7227.FBpp0077099	Ndufa11	ox	42	18	12	12	dm;ag;ce;mm;rn;hs;sc;	dm;ag;ce;mm;rn;hs;sc;	dm;ag;ce;mm;rn;hs;sc;
7227.FBpp0070766	7227.FBpp0077142	Babam1	10090.ENSMUSP00000106278	42	18	12	12	dm;ag;ce;mm;rn;hs;sc;	dm;ag;ce;mm;rn;hs;sc;	dm;ag;ce;mm;rn;hs;sc;
7227.FBpp0070766	7227.FBpp0077159	Babam1	Babam2	42	18	12	12	dm;ag;ce;mm;rn;hs;sc;	dm;ag;ce;mm;rn;hs;sc;	dm;ag;ce;mm;rn;hs;sc;
7227.FBpp0070766	7227.FBpp0077309	Babam1	lok	42	18	12	12	dm;ag;ce;mm;rn;hs;sc;	dm;ag;ce;mm;rn;hs;sc;	dm;ag;ce;mm;rn;hs;sc;
7227.FBpp0070766	7227.FBpp0077885	Babam1	Bard1	42	18	12	12	dm;ag;ce;mm;rn;hs;sc;	dm;ag;ce;mm;rn;hs;sc;	dm;ag;ce;mm;rn;hs;sc;
7227.FBpp0070766	7227.FBpp0078354	Babam1	smt3	42	18	12	12	dm;ag;ce;mm;rn;hs;sc;	dm;ag;ce;mm;rn;hs;sc;	dm;ag;ce;mm;rn;hs;sc;
7227.FBpp0070766	7227.FBpp0078416	Babam1	CycA	42	18	12	12	dm;ag;ce;mm;rn;hs;sc;	dm;ag;ce;mm;rn;hs;sc;	dm;ag;ce;mm;rn;hs;sc;
7227.FBpp0070766	7227.FBpp0079168	Babam1	RpS27A	42	18	12	12	dm;ag;ce;mm;rn;hs;sc;	dm;ag;ce;mm;rn;hs;sc;	dm;ag;ce;mm;rn;hs;sc;
7227.FBpp0070766	7227.FBpp0079328	Babam1	RpL40	42	18	12	12	dm;ag;ce;mm;rn;hs;sc;	dm;ag;ce;mm;rn;hs;sc;	dm;ag;ce;mm;rn;hs;sc;
7227.FBpp0070766	7227.FBpp0079484	Babam1	RpL40	42	18	12	12	dm;ag;ce;mm;rn;hs;sc;	dm;ag;ce;mm;rn;hs;sc;	dm;ag;ce;mm;rn;hs;sc;
7227.FBpp0070766	7227.FBpp0079500	Babam1	Cdk1	42	18	12	12	dm;ag;ce;mm;rn;hs;sc;	dm;ag;ce;mm;rn;hs;sc;	dm;ag;ce;mm;rn;hs;sc;
7227.FBpp0070766	7227.FBpp0079536	Babam1	ben	42	18	12	12	dm;ag;ce;mm;rn;hs;sc;	dm;ag;ce;mm;rn;hs;sc;	dm;ag;ce;mm;rn;hs;sc;
7227.FBpp0070766	7227.FBpp0079607	Babam1	His2A	42	18	12	12	dm;ag;ce;mm;rn;hs;sc;	dm;ag;ce;mm;rn;hs;sc;	dm;ag;ce;mm;rn;hs;sc;
7227.FBpp0070766	7227.FBpp0079752	Babam1	Irbp	42	18	12	12	dm;ag;ce;mm;rn;hs;sc;	dm;ag;ce;mm;rn;hs;sc;	dm;ag;ce;mm;rn;hs;sc;
7227.FBpp0070766	7227.FBpp0080102	Babam1	lwr	42	18	12	12	dm;ag;ce;mm;rn;hs;sc;	dm;ag;ce;mm;rn;hs;sc;	dm;ag;ce;mm;rn;hs;sc;
7227.FBpp0070766	7227.FBpp0080641	Babam1	Abraxas1	42	18	12	12	dm;ag;ce;mm;rn;hs;sc;	dm;ag;ce;mm;rn;hs;sc;	dm;ag;ce;mm;rn;hs;sc;
7227.FBpp0070766	7227.FBpp0081263	Babam1	Rif1	42	18	12	12	dm;ag;ce;mm;rn;hs;sc;	dm;ag;ce;mm;rn;hs;sc;	dm;ag;ce;mm;rn;hs;sc;
7227.FBpp0070766	7227.FBpp0081614	Babam1	Uev1A	42	18	12	12	dm;ag;ce;mm;rn;hs;sc;	dm;ag;ce;mm;rn;hs;sc;	dm;ag;ce;mm;rn;hs;sc;
7227.FBpp0070766	7227.FBpp0081822	Babam1	Mes-4	42	18	12	12	dm;ag;ce;mm;rn;hs;sc;	dm;ag;ce;mm;rn;hs;sc;	dm;ag;ce;mm;rn;hs;sc;
7227.FBpp0070766	7227.FBpp0081845	Babam1	Tip60	42	18	12	12	dm;ag;ce;mm;rn;hs;sc;	dm;ag;ce;mm;rn;hs;sc;	dm;ag;ce;mm;rn;hs;sc;
7227.FBpp0070766	7227.FBpp0082412	Babam1	NLRP3	42	18	12	12	dm;ag;ce;mm;rn;hs;sc;	dm;ag;ce;mm;rn;hs;sc;	dm;ag;ce;mm;rn;hs;sc;
7227.FBpp0070766	7227.FBpp0083371	Babam1	trp-4	42	18	12	12	dm;ag;ce;mm;rn;hs;sc;	dm;ag;ce;mm;rn;hs;sc;	dm;ag;ce;mm;rn;hs;sc;
7227.FBpp0070766	7227.FBpp0083802	Babam1	Ku80	42	18	12	12	dm;ag;ce;mm;rn;hs;sc;	dm;ag;ce;mm;rn;hs;sc;	dm;ag;ce;mm;rn;hs;sc;
7227.FBpp0070766	7227.FBpp0084242	Babam1	Rnf4	42	18	12	12	dm;ag;ce;mm;rn;hs;sc;	dm;ag;ce;mm;rn;hs;sc;	dm;ag;ce;mm;rn;hs;sc;
7227.FBpp0070766	7227.FBpp0084617	Babam1	Rpn11	42	18	12	12	dm;ag;ce;mm;rn;hs;sc;	dm;ag;ce;mm;rn;hs;sc;	dm;ag;ce;mm;rn;hs;sc;
7227.FBpp0070766	7227.FBpp0084959	Babam1	HERC2	42	18	12	12	dm;ag;ce;mm;rn;hs;sc;	dm;ag;ce;mm;rn;hs;sc;	dm;ag;ce;mm;rn;hs;sc;
7227.FBpp0070766	7227.FBpp0085166	Babam1	Ptip	42	18	12	12	dm;ag;ce;mm;rn;hs;sc;	dm;ag;ce;mm;rn;hs;sc;	dm;ag;ce;mm;rn;hs;sc;
7227.FBpp0070766	7227.FBpp0085585	Babam1	rad50	42	18	12	12	dm;ag;ce;mm;rn;hs;sc;	dm;ag;ce;mm;rn;hs;sc;	dm;ag;ce;mm;rn;hs;sc;
7227.FBpp0070766	7227.FBpp0085717	Babam1	Shmt	42	18	12	12	dm;ag;ce;mm;rn;hs;sc;	dm;ag;ce;mm;rn;hs;sc;	dm;ag;ce;mm;rn;hs;sc;
7227.FBpp0070766	7227.FBpp0086103	Babam1	mre11	42	18	12	12	dm;ag;ce;mm;rn;hs;sc;	dm;ag;ce;mm;rn;hs;sc;	dm;ag;ce;mm;rn;hs;sc;
7227.FBpp0070766	7227.FBpp0086269	Nosip	BEST:GH06087	42	18	12	12	dm;ag;ce;mm;rn;hs;sc;	dm;ag;ce;mm;rn;hs;sc;	dm;ag;ce;mm;rn;hs;sc;
7227.FBpp0070766	7227.FBpp0086701	Dnase2	Blos1	42	18	12	12	dm;ag;ce;mm;rn;hs;sc;	dm;ag;ce;mm;rn;hs;sc;	dm;ag;ce;mm;rn;hs;sc;
7227.FBpp0070766	7227.FBpp0086971	Dnase2	AP-1mu	42	18	12	12	dm;ag;ce;mm;rn;hs;sc;	dm;ag;ce;mm;rn;hs;sc;	dm;ag;ce;mm;rn;hs;sc;
7227.FBpp0070766	7227.FBpp0087115	Dnase2	Hsc70-4	42	18	12	12	dm;ag;ce;mm;rn;hs;sc;	dm;ag;ce;mm;rn;hs;sc;	dm;ag;ce;mm;rn;hs;sc;
7227.FBpp0070766	7227.FBpp0087511	Dnase2	M6pr	42	18	12	12	dm;ag;ce;mm;rn;hs;sc;	dm;ag;ce;mm;rn;hs;sc;	dm;ag;ce;mm;rn;hs;sc;
7227.FBpp0070766	7227.FBpp0087608	Dnase2	Chc	42	18	12	12	dm;ag;ce;mm;rn;hs;sc;	dm;ag;ce;mm;rn;hs;sc;	dm;ag;ce;mm;rn;hs;sc;
7227.FBpp0070766	7227.FBpp0088360	Dnase2	Arf79F	42	18	12	12	dm;ag;ce;mm;rn;hs;sc;	dm;ag;ce;mm;rn;hs;sc;	dm;ag;ce;mm;rn;hs;sc;
7227.FBpp0070766	7227.FBpp0088441	Dnase2	AP-1-2beta	42	18	12	12	dm;ag;ce;mm;rn;hs;sc;	dm;ag;ce;mm;rn;hs;sc;	dm;ag;ce;mm;rn;hs;sc;
7227.FBpp0070766	7227.FBpp0089424	Dnase2	CG18278	42	18	12	12	dm;ag;ce;mm;rn;hs;sc;	dm;ag;ce;mm;rn;hs;sc;	dm;ag;ce;mm;rn;hs;sc;
7227.FBpp0070766	7227.FBpp0099686	Dnase2	Vamp7	42	18	12	12	dm;ag;ce;mm;rn;hs;sc;	dm;ag;ce;mm;rn;hs;sc;	dm;ag;ce;mm;rn;hs;sc;
7227.FBpp0070766	7227.FBpp0110412	Dnase2	AP-1gamma	42	18	12	12	dm;ag;ce;mm;rn;hs;sc;	dm;ag;ce;mm;rn;hs;sc;	dm;ag;ce;mm;rn;hs;sc;
7227.FBpp0070766	7227.FBpp0291653	Dnase2	nSyb	42	18	12	12	dm;ag;ce;mm;rn;hs;sc;	dm;ag;ce;mm;rn;hs;sc;	dm;ag;ce;mm;rn;hs;sc;
7227.FBpp0070766	7227.FBpp0291726	Dnase2	krz	42	18	12	12	dm;ag;ce;mm;rn;hs;sc;	dm;ag;ce;mm;rn;hs;sc;	dm;ag;ce;mm;rn;hs;sc;
7227.FBpp0070766	7227.FBpp0300615	Dnase2	AP-1sigma	42	18	12	12	dm;ag;ce;mm;rn;hs;sc;	dm;ag;ce;mm;rn;hs;sc;	dm;ag;ce;mm;rn;hs;sc;
7227.FBpp0070766	7227.FBpp0300652	Dnase2	aux	42	18	12	12	dm;ag;ce;mm;rn;hs;sc;	dm;ag;ce;mm;rn;hs;sc;	dm;ag;ce;mm;rn;hs;sc;
7227.FBpp0070766	7227.FBpp0300988	Dnase2	prtp	42	18	12	12	dm;ag;ce;mm;rn;hs;sc;	dm;ag;ce;mm;rn;hs;sc;	dm;ag;ce;mm;rn;hs;sc;
7227.FBpp0070766	7227.FBpp0303728	Grm3	Adcy6	42	18	12	12	dm;ag;ce;mm;rn;hs;sc;	dm;ag;ce;mm;rn;hs;sc;	dm;ag;ce;mm;rn;hs;sc;
7227.FBpp0070766	7227.FBpp0303780	Grm3	Ac76E	42	18	12	12	dm;ag;ce;mm;rn;hs;sc;	dm;ag;ce;mm;rn;hs;sc;	dm;ag;ce;mm;rn;hs;sc;
7227.FBpp0070766	7227.FBpp0304265	Grm3	Appl	42	18	12	12	dm;ag;ce;mm;rn;hs;sc;	dm;ag;ce;mm;rn;hs;sc;	dm;ag;ce;mm;rn;hs;sc;
7227.FBpp0070766	7227.FBpp0304879	Grm3	Galphai	42	18	12	12	dm;ag;ce;mm;rn;hs;sc;	dm;ag;ce;mm;rn;hs;sc;	dm;ag;ce;mm;rn;hs;sc;
7227.FBpp0070766	7227.FBpp0305858	Grm3	Gbeta13F	42	18	12	12	dm;ag;ce;mm;rn;hs;sc;	dm;ag;ce;mm;rn;hs;sc;	dm;ag;ce;mm;rn;hs;sc;
7227.FBpp0070766	7227.FBpp0306039	Grm3	rut	42	18	12	12	dm;ag;ce;mm;rn;hs;sc;	dm;ag;ce;mm;rn;hs;sc;	dm;ag;ce;mm;rn;hs;sc;
7227.FBpp0070795	7227.FBpp0071123	Grm3	Ggamma1	42	18	12	12	dm;ag;ce;mm;rn;hs;sc;	dm;ag;ce;mm;rn;hs;sc;	dm;ag;ce;mm;rn;hs;sc;
7227.FBpp0070795	7227.FBpp0085870	Grm3	Oprm1	42	18	12	12	dm;ag;ce;mm;rn;hs;sc;	dm;ag;ce;mm;rn;hs;sc;	dm;ag;ce;mm;rn;hs;sc;
7227.FBpp0070859	7227.FBpp0072494	Grm3	Adcy5	42	18	12	12	dm;ag;ce;mm;rn;hs;sc;	dm;ag;ce;mm;rn;hs;sc;	dm;ag;ce;mm;rn;hs;sc;
7227.FBpp0070859	7227.FBpp0074835	Grm3	Grm5	42	18	12	12	dm;ag;ce;mm;rn;hs;sc;	dm;ag;ce;mm;rn;hs;sc;	dm;ag;ce;mm;rn;hs;sc;
7227.FBpp0070859	7227.FBpp0077353	Grm3	Htr1a	42	18	12	12	dm;ag;ce;mm;rn;hs;sc;	dm;ag;ce;mm;rn;hs;sc;	dm;ag;ce;mm;rn;hs;sc;
7227.FBpp0070859	7227.FBpp0078400	Grm3	Adcy2	42	18	12	12	dm;ag;ce;mm;rn;hs;sc;	dm;ag;ce;mm;rn;hs;sc;	dm;ag;ce;mm;rn;hs;sc;
7227.FBpp0070859	7227.FBpp0078894	Grm3	Ggamma30A	42	18	12	12	dm;ag;ce;mm;rn;hs;sc;	dm;ag;ce;mm;rn;hs;sc;	dm;ag;ce;mm;rn;hs;sc;
7227.FBpp0070859	7227.FBpp0083581	Grm3	Hebp1	42	18	12	12	dm;ag;ce;mm;rn;hs;sc;	dm;ag;ce;mm;rn;hs;sc;	dm;ag;ce;mm;rn;hs;sc;
7227.FBpp0070871	7227.FBpp0070914	Grm3	Ac13E	42	18	12	12	dm;ag;ce;mm;rn;hs;sc;	dm;ag;ce;mm;rn;hs;sc;	dm;ag;ce;mm;rn;hs;sc;
7227.FBpp0070871	7227.FBpp0071095	Grm3	Gbeta5	41	18	12	11	dm;ag;ce;mm;rn;hs;sc;	dm;ag;ce;mm;rn;hs;sc;	dm;ag;ce;mm;rn;hs;sc;
7227.FBpp0070871	7227.FBpp0079072	Hmox2	Blvrb	42	18	12	12	dm;ag;ce;mm;rn;hs;sc;	dm;ag;ce;mm;rn;hs;sc;	dm;ag;ce;mm;rn;hs;sc;
7227.FBpp0070871	7227.FBpp0082985	Hmox2	CrebB	42	18	12	12	dm;ag;ce;mm;rn;hs;sc;	dm;ag;ce;mm;rn;hs;sc;	dm;ag;ce;mm;rn;hs;sc;
7227.FBpp0070871	7227.FBpp0085489	Dnmt1	7227.FBpp0293225	42	18	12	12	dm;ag;ce;mm;rn;hs;sc;	dm;ag;ce;mm;rn;hs;sc;	dm;ag;ce;mm;rn;hs;sc;
7227.FBpp0070871	7227.FBpp0111967	Dnmt1	E(z)	42	18	12	12	dm;ag;ce;mm;rn;hs;sc;	dm;ag;ce;mm;rn;hs;sc;	dm;ag;ce;mm;rn;hs;sc;
7227.FBpp0070871	7227.FBpp0289654	Dnmt1	His3;	42	18	12	12	dm;ag;ce;mm;rn;hs;sc;	dm;ag;ce;mm;rn;hs;sc;	dm;ag;ce;mm;rn;hs;sc;
7227.FBpp0070877	7227.FBpp0070940	Dnmt1	His2Av	42	18	12	12	dm;ag;ce;mm;rn;hs;sc;	dm;ag;ce;mm;rn;hs;sc;	dm;ag;ce;mm;rn;hs;sc;
7227.FBpp0070877	7227.FBpp0071052	Dnmt1	PCNA	42	18	12	12	dm;ag;ce;mm;rn;hs;sc;	dm;ag;ce;mm;rn;hs;sc;	dm;ag;ce;mm;rn;hs;sc;
7227.FBpp0070877	7227.FBpp0071087	Dnmt1	Sam-S	42	18	12	12	dm;ag;ce;mm;rn;hs;sc;	dm;ag;ce;mm;rn;hs;sc;	dm;ag;ce;mm;rn;hs;sc;
7227.FBpp0070877	7227.FBpp0071766	Dnmt1	His2A	42	18	12	12	dm;ag;ce;mm;rn;hs;sc;	dm;ag;ce;mm;rn;hs;sc;	dm;ag;ce;mm;rn;hs;sc;
7227.FBpp0070877	7227.FBpp0071808	Dnmt1	eIF2gamma	42	18	12	12	dm;ag;ce;mm;rn;hs;sc;	dm;ag;ce;mm;rn;hs;sc;	dm;ag;ce;mm;rn;hs;sc;
7227.FBpp0070877	7227.FBpp0071846	Dnmt1	Dp	42	18	12	12	dm;ag;ce;mm;rn;hs;sc;	dm;ag;ce;mm;rn;hs;sc;	dm;ag;ce;mm;rn;hs;sc;
7227.FBpp0070877	7227.FBpp0072083	Dnmt1	Iswi	42	18	12	12	dm;ag;ce;mm;rn;hs;sc;	dm;ag;ce;mm;rn;hs;sc;	dm;ag;ce;mm;rn;hs;sc;
7227.FBpp0070877	7227.FBpp0072312	Dnmt1	Pcl	42	18	12	12	dm;ag;ce;mm;rn;hs;sc;	dm;ag;ce;mm;rn;hs;sc;	dm;ag;ce;mm;rn;hs;sc;
7227.FBpp0070877	7227.FBpp0072687	Dnmt1	Caf1	42	18	12	12	dm;ag;ce;mm;rn;hs;sc;	dm;ag;ce;mm;rn;hs;sc;	dm;ag;ce;mm;rn;hs;sc;
7227.FBpp0070877	7227.FBpp0072801	Dnmt1	E2f1	42	18	12	12	dm;ag;ce;mm;rn;hs;sc;	dm;ag;ce;mm;rn;hs;sc;	dm;ag;ce;mm;rn;hs;sc;
7227.FBpp0070877	7227.FBpp0073623	Dnmt1	Ahcy13	42	18	12	12	dm;ag;ce;mm;rn;hs;sc;	dm;ag;ce;mm;rn;hs;sc;	dm;ag;ce;mm;rn;hs;sc;
7227.FBpp0070877	7227.FBpp0074086	Dnmt1	SamDC	42	18	12	12	dm;ag;ce;mm;rn;hs;sc;	dm;ag;ce;mm;rn;hs;sc;	dm;ag;ce;mm;rn;hs;sc;
7227.FBpp0070877	7227.FBpp0074180	Dnmt1	jing	42	18	12	12	dm;ag;ce;mm;rn;hs;sc;	dm;ag;ce;mm;rn;hs;sc;	dm;ag;ce;mm;rn;hs;sc;
7227.FBpp0070877	7227.FBpp0074500	Dnmt1	1278745	42	18	12	12	dm;ag;ce;mm;rn;hs;sc;	dm;ag;ce;mm;rn;hs;sc;	dm;ag;ce;mm;rn;hs;sc;
7227.FBpp0070877	7227.FBpp0075612	Dnmt1	Sap130	42	18	12	12	dm;ag;ce;mm;rn;hs;sc;	dm;ag;ce;mm;rn;hs;sc;	dm;ag;ce;mm;rn;hs;sc;
7227.FBpp0070877	7227.FBpp0075618	Dnmt1	Rpd3	42	18	12	12	dm;ag;ce;mm;rn;hs;sc;	dm;ag;ce;mm;rn;hs;sc;	dm;ag;ce;mm;rn;hs;sc;
7227.FBpp0070877	7227.FBpp0075764	Dnmt1	tou	42	18	12	12	dm;ag;ce;mm;rn;hs;sc;	dm;ag;ce;mm;rn;hs;sc;	dm;ag;ce;mm;rn;hs;sc;
7227.FBpp0070877	7227.FBpp0076152	Dnmt1	Mat2b	42	18	12	12	dm;ag;ce;mm;rn;hs;sc;	dm;ag;ce;mm;rn;hs;sc;	dm;ag;ce;mm;rn;hs;sc;
7227.FBpp0070877	7227.FBpp0076207	Dnmt1	Su(z)12	42	18	12	12	dm;ag;ce;mm;rn;hs;sc;	dm;ag;ce;mm;rn;hs;sc;	dm;ag;ce;mm;rn;hs;sc;
7227.FBpp0070877	7227.FBpp0076359	Dnmt1	SAP30BP	42	18	12	12	dm;ag;ce;mm;rn;hs;sc;	dm;ag;ce;mm;rn;hs;sc;	dm;ag;ce;mm;rn;hs;sc;
7227.FBpp0070877	7227.FBpp0076602	Dnmt1	Bin1	42	18	12	12	dm;ag;ce;mm;rn;hs;sc;	dm;ag;ce;mm;rn;hs;sc;	dm;ag;ce;mm;rn;hs;sc;
7227.FBpp0070877	7227.FBpp0077142	Dnmt1	MBD-like	42	18	12	12	dm;ag;ce;mm;rn;hs;sc;	dm;ag;ce;mm;rn;hs;sc;	dm;ag;ce;mm;rn;hs;sc;
7227.FBpp0070877	7227.FBpp0077309	Dnmt1	escl	42	18	12	12	dm;ag;ce;mm;rn;hs;sc;	dm;ag;ce;mm;rn;hs;sc;	dm;ag;ce;mm;rn;hs;sc;
7227.FBpp0070877	7227.FBpp0078354	Dnmt1	Jarid2	42	18	12	12	dm;ag;ce;mm;rn;hs;sc;	dm;ag;ce;mm;rn;hs;sc;	dm;ag;ce;mm;rn;hs;sc;
7227.FBpp0070877	7227.FBpp0078416	Dnmt1	Dmel\CG14220	42	18	12	12	dm;ag;ce;mm;rn;hs;sc;	dm;ag;ce;mm;rn;hs;sc;	dm;ag;ce;mm;rn;hs;sc;
7227.FBpp0070877	7227.FBpp0079168	Dnmt1	Sap30	42	18	12	12	dm;ag;ce;mm;rn;hs;sc;	dm;ag;ce;mm;rn;hs;sc;	dm;ag;ce;mm;rn;hs;sc;
7227.FBpp0070877	7227.FBpp0079328	Dnmt1	Usp7	42	18	12	12	dm;ag;ce;mm;rn;hs;sc;	dm;ag;ce;mm;rn;hs;sc;	dm;ag;ce;mm;rn;hs;sc;
7227.FBpp0070877	7227.FBpp0079484	Dnmt1	AhcyL1	42	18	12	12	dm;ag;ce;mm;rn;hs;sc;	dm;ag;ce;mm;rn;hs;sc;	dm;ag;ce;mm;rn;hs;sc;
7227.FBpp0070877	7227.FBpp0079500	Dnmt1	htk	42	18	12	12	dm;ag;ce;mm;rn;hs;sc;	dm;ag;ce;mm;rn;hs;sc;	dm;ag;ce;mm;rn;hs;sc;
7227.FBpp0070877	7227.FBpp0079536	Pex11g	1276893	42	18	12	12	dm;ag;ce;mm;rn;hs;sc;	dm;ag;ce;mm;rn;hs;sc;	dm;ag;ce;mm;rn;hs;sc;
7227.FBpp0070877	7227.FBpp0079752	Pex11g	Pex11b	42	18	12	12	dm;ag;ce;mm;rn;hs;sc;	dm;ag;ce;mm;rn;hs;sc;	dm;ag;ce;mm;rn;hs;sc;
7227.FBpp0070877	7227.FBpp0080102	Wwox	RpL40	42	18	12	12	dm;ag;ce;mm;rn;hs;sc;	dm;ag;ce;mm;rn;hs;sc;	dm;ag;ce;mm;rn;hs;sc;
7227.FBpp0070877	7227.FBpp0080641	Wwox	yki	42	18	12	12	dm;ag;ce;mm;rn;hs;sc;	dm;ag;ce;mm;rn;hs;sc;	dm;ag;ce;mm;rn;hs;sc;
7227.FBpp0070877	7227.FBpp0081614	Zp3	bre-4	42	18	12	12	dm;ag;ce;mm;rn;hs;sc;	dm;ag;ce;mm;rn;hs;sc;	dm;ag;ce;mm;rn;hs;sc;
7227.FBpp0070877	7227.FBpp0081822	G6pc2	Pmm45A	42	18	12	12	dm;ag;ce;mm;rn;hs;sc;	dm;ag;ce;mm;rn;hs;sc;	dm;ag;ce;mm;rn;hs;sc;
7227.FBpp0070877	7227.FBpp0081845	G6pc2	Pgi	42	18	12	12	dm;ag;ce;mm;rn;hs;sc;	dm;ag;ce;mm;rn;hs;sc;	dm;ag;ce;mm;rn;hs;sc;
7227.FBpp0070877	7227.FBpp0083371	G6pc2	Ect3	42	18	12	12	dm;ag;ce;mm;rn;hs;sc;	dm;ag;ce;mm;rn;hs;sc;	dm;ag;ce;mm;rn;hs;sc;
7227.FBpp0070877	7227.FBpp0083802	G6pc2	CG10467-RA	42	18	12	12	dm;ag;ce;mm;rn;hs;sc;	dm;ag;ce;mm;rn;hs;sc;	dm;ag;ce;mm;rn;hs;sc;
7227.FBpp0070877	7227.FBpp0084617	G6pc2	Pgm	42	18	12	12	dm;ag;ce;mm;rn;hs;sc;	dm;ag;ce;mm;rn;hs;sc;	dm;ag;ce;mm;rn;hs;sc;
7227.FBpp0070877	7227.FBpp0084761	Ttc5	lok	42	18	12	12	dm;ag;ce;mm;rn;hs;sc;	dm;ag;ce;mm;rn;hs;sc;	dm;ag;ce;mm;rn;hs;sc;
7227.FBpp0070877	7227.FBpp0085166	Ttc5	csul	42	18	12	12	dm;ag;ce;mm;rn;hs;sc;	dm;ag;ce;mm;rn;hs;sc;	dm;ag;ce;mm;rn;hs;sc;
7227.FBpp0070877	7227.FBpp0085585	Usp19	sima	42	18	12	12	dm;ag;ce;mm;rn;hs;sc;	dm;ag;ce;mm;rn;hs;sc;	dm;ag;ce;mm;rn;hs;sc;
7227.FBpp0070877	7227.FBpp0085717	Usp19	Diap2	42	18	12	12	dm;ag;ce;mm;rn;hs;sc;	dm;ag;ce;mm;rn;hs;sc;	dm;ag;ce;mm;rn;hs;sc;
7227.FBpp0070877	7227.FBpp0086103	Usp19	AgaP_AGAP009295	42	18	12	12	dm;ag;ce;mm;rn;hs;sc;	dm;ag;ce;mm;rn;hs;sc;	dm;ag;ce;mm;rn;hs;sc;
7227.FBpp0070877	7227.FBpp0086269	M6pr	Blos1	42	18	12	12	dm;ag;ce;mm;rn;hs;sc;	dm;ag;ce;mm;rn;hs;sc;	dm;ag;ce;mm;rn;hs;sc;
7227.FBpp0070877	7227.FBpp0086701	M6pr	LpR1	42	18	12	12	dm;ag;ce;mm;rn;hs;sc;	dm;ag;ce;mm;rn;hs;sc;	dm;ag;ce;mm;rn;hs;sc;
7227.FBpp0070877	7227.FBpp0087115	M6pr	mgl	42	18	12	12	dm;ag;ce;mm;rn;hs;sc;	dm;ag;ce;mm;rn;hs;sc;	dm;ag;ce;mm;rn;hs;sc;
7227.FBpp0070877	7227.FBpp0087608	M6pr	Lerp	42	18	12	12	dm;ag;ce;mm;rn;hs;sc;	dm;ag;ce;mm;rn;hs;sc;	dm;ag;ce;mm;rn;hs;sc;
7227.FBpp0070877	7227.FBpp0088441	M6pr	drongo	42	18	12	12	dm;ag;ce;mm;rn;hs;sc;	dm;ag;ce;mm;rn;hs;sc;	dm;ag;ce;mm;rn;hs;sc;
7227.FBpp0070877	7227.FBpp0089424	M6pr	lap	42	18	12	12	dm;ag;ce;mm;rn;hs;sc;	dm;ag;ce;mm;rn;hs;sc;	dm;ag;ce;mm;rn;hs;sc;
7227.FBpp0070877	7227.FBpp0099686	M6pr	CG18102	42	18	12	12	dm;ag;ce;mm;rn;hs;sc;	dm;ag;ce;mm;rn;hs;sc;	dm;ag;ce;mm;rn;hs;sc;
7227.FBpp0070877	7227.FBpp0110412	M6pr	Dap160	42	18	12	12	dm;ag;ce;mm;rn;hs;sc;	dm;ag;ce;mm;rn;hs;sc;	dm;ag;ce;mm;rn;hs;sc;
7227.FBpp0070877	7227.FBpp0291653	M6pr	Ocrl	42	18	12	12	dm;ag;ce;mm;rn;hs;sc;	dm;ag;ce;mm;rn;hs;sc;	dm;ag;ce;mm;rn;hs;sc;
7227.FBpp0070877	7227.FBpp0291726	M6pr	AP-2mu	42	18	12	12	dm;ag;ce;mm;rn;hs;sc;	dm;ag;ce;mm;rn;hs;sc;	dm;ag;ce;mm;rn;hs;sc;
7227.FBpp0070877	7227.FBpp0300615	M6pr	AP-1mu	42	18	12	12	dm;ag;ce;mm;rn;hs;sc;	dm;ag;ce;mm;rn;hs;sc;	dm;ag;ce;mm;rn;hs;sc;
7227.FBpp0070877	7227.FBpp0300652	M6pr	Arpc1	42	18	12	12	dm;ag;ce;mm;rn;hs;sc;	dm;ag;ce;mm;rn;hs;sc;	dm;ag;ce;mm;rn;hs;sc;
7227.FBpp0070877	7227.FBpp0303680	M6pr	Hsc70-4	42	18	12	12	dm;ag;ce;mm;rn;hs;sc;	dm;ag;ce;mm;rn;hs;sc;	dm;ag;ce;mm;rn;hs;sc;
7227.FBpp0070877	7227.FBpp0303728	M6pr	RpS27A	42	18	12	12	dm;ag;ce;mm;rn;hs;sc;	dm;ag;ce;mm;rn;hs;sc;	dm;ag;ce;mm;rn;hs;sc;
7227.FBpp0070877	7227.FBpp0303780	M6pr	RpL40	42	18	12	12	dm;ag;ce;mm;rn;hs;sc;	dm;ag;ce;mm;rn;hs;sc;	dm;ag;ce;mm;rn;hs;sc;
7227.FBpp0070877	7227.FBpp0304265	M6pr	RpL40	42	18	12	12	dm;ag;ce;mm;rn;hs;sc;	dm;ag;ce;mm;rn;hs;sc;	dm;ag;ce;mm;rn;hs;sc;
7227.FBpp0070877	7227.FBpp0304879	M6pr	Syt1	42	18	12	12	dm;ag;ce;mm;rn;hs;sc;	dm;ag;ce;mm;rn;hs;sc;	dm;ag;ce;mm;rn;hs;sc;
7227.FBpp0070877	7227.FBpp0305858	M6pr	Chc	42	18	12	12	dm;ag;ce;mm;rn;hs;sc;	dm;ag;ce;mm;rn;hs;sc;	dm;ag;ce;mm;rn;hs;sc;
7227.FBpp0070877	7227.FBpp0306039	M6pr	Arp3	42	18	12	12	dm;ag;ce;mm;rn;hs;sc;	dm;ag;ce;mm;rn;hs;sc;	dm;ag;ce;mm;rn;hs;sc;
7227.FBpp0070913	7227.FBpp0076312	M6pr	Arp2	42	18	12	12	dm;ag;ce;mm;rn;hs;sc;	dm;ag;ce;mm;rn;hs;sc;	dm;ag;ce;mm;rn;hs;sc;
7227.FBpp0070913	7227.FBpp0076330	M6pr	comt	42	18	12	12	dm;ag;ce;mm;rn;hs;sc;	dm;ag;ce;mm;rn;hs;sc;	dm;ag;ce;mm;rn;hs;sc;
7227.FBpp0070913	7227.FBpp0081317	M6pr	Arf79F	42	18	12	12	dm;ag;ce;mm;rn;hs;sc;	dm;ag;ce;mm;rn;hs;sc;	dm;ag;ce;mm;rn;hs;sc;
7227.FBpp0070913	7227.FBpp0081356	M6pr	AP-2alpha	42	18	12	12	dm;ag;ce;mm;rn;hs;sc;	dm;ag;ce;mm;rn;hs;sc;	dm;ag;ce;mm;rn;hs;sc;
7227.FBpp0070913	7227.FBpp0081756	M6pr	Dab	42	18	12	12	dm;ag;ce;mm;rn;hs;sc;	dm;ag;ce;mm;rn;hs;sc;	dm;ag;ce;mm;rn;hs;sc;
7227.FBpp0070913	7227.FBpp0083514	M6pr	drk	42	18	12	12	dm;ag;ce;mm;rn;hs;sc;	dm;ag;ce;mm;rn;hs;sc;	dm;ag;ce;mm;rn;hs;sc;
7227.FBpp0070913	7227.FBpp0085619	M6pr	alphaSnap	42	18	12	12	dm;ag;ce;mm;rn;hs;sc;	dm;ag;ce;mm;rn;hs;sc;	dm;ag;ce;mm;rn;hs;sc;
7227.FBpp0070913	7227.FBpp0086223	M6pr	AP-1-2beta	42	18	12	12	dm;ag;ce;mm;rn;hs;sc;	dm;ag;ce;mm;rn;hs;sc;	dm;ag;ce;mm;rn;hs;sc;
7227.FBpp0070913	7227.FBpp0088055	M6pr	CG18278	42	18	12	12	dm;ag;ce;mm;rn;hs;sc;	dm;ag;ce;mm;rn;hs;sc;	dm;ag;ce;mm;rn;hs;sc;
7227.FBpp0070914	7227.FBpp0082985	M6pr	Synj	42	18	12	12	dm;ag;ce;mm;rn;hs;sc;	dm;ag;ce;mm;rn;hs;sc;	dm;ag;ce;mm;rn;hs;sc;
7227.FBpp0070914	7227.FBpp0085489	M6pr	CG31123	42	18	12	12	dm;ag;ce;mm;rn;hs;sc;	dm;ag;ce;mm;rn;hs;sc;	dm;ag;ce;mm;rn;hs;sc;
7227.FBpp0070914	7227.FBpp0085736	M6pr	LpR2	42	18	12	12	dm;ag;ce;mm;rn;hs;sc;	dm;ag;ce;mm;rn;hs;sc;	dm;ag;ce;mm;rn;hs;sc;
7227.FBpp0070924	7227.FBpp0073568	M6pr	Vamp7	42	18	12	12	dm;ag;ce;mm;rn;hs;sc;	dm;ag;ce;mm;rn;hs;sc;	dm;ag;ce;mm;rn;hs;sc;
7227.FBpp0070940	7227.FBpp0071052	M6pr	Pi3K68D	42	18	12	12	dm;ag;ce;mm;rn;hs;sc;	dm;ag;ce;mm;rn;hs;sc;	dm;ag;ce;mm;rn;hs;sc;
7227.FBpp0070940	7227.FBpp0071087	M6pr	Amph	42	18	12	12	dm;ag;ce;mm;rn;hs;sc;	dm;ag;ce;mm;rn;hs;sc;	dm;ag;ce;mm;rn;hs;sc;
7227.FBpp0070940	7227.FBpp0071518	M6pr	Apoltp	42	18	12	12	dm;ag;ce;mm;rn;hs;sc;	dm;ag;ce;mm;rn;hs;sc;	dm;ag;ce;mm;rn;hs;sc;
7227.FBpp0070940	7227.FBpp0071766	M6pr	lqf	42	18	12	12	dm;ag;ce;mm;rn;hs;sc;	dm;ag;ce;mm;rn;hs;sc;	dm;ag;ce;mm;rn;hs;sc;
7227.FBpp0070940	7227.FBpp0071808	M6pr	emp	42	18	12	12	dm;ag;ce;mm;rn;hs;sc;	dm;ag;ce;mm;rn;hs;sc;	dm;ag;ce;mm;rn;hs;sc;
7227.FBpp0070940	7227.FBpp0071846	M6pr	AP-1gamma	42	18	12	12	dm;ag;ce;mm;rn;hs;sc;	dm;ag;ce;mm;rn;hs;sc;	dm;ag;ce;mm;rn;hs;sc;
7227.FBpp0070940	7227.FBpp0072083	M6pr	nSyb	42	18	12	12	dm;ag;ce;mm;rn;hs;sc;	dm;ag;ce;mm;rn;hs;sc;	dm;ag;ce;mm;rn;hs;sc;
7227.FBpp0070940	7227.FBpp0072094	M6pr	Tret1-2	42	18	12	12	dm;ag;ce;mm;rn;hs;sc;	dm;ag;ce;mm;rn;hs;sc;	dm;ag;ce;mm;rn;hs;sc;
7227.FBpp0070940	7227.FBpp0072312	M6pr	Hip1	42	18	12	12	dm;ag;ce;mm;rn;hs;sc;	dm;ag;ce;mm;rn;hs;sc;	dm;ag;ce;mm;rn;hs;sc;
7227.FBpp0070940	7227.FBpp0072687	M6pr	Vps51	42	18	12	12	dm;ag;ce;mm;rn;hs;sc;	dm;ag;ce;mm;rn;hs;sc;	dm;ag;ce;mm;rn;hs;sc;
7227.FBpp0070940	7227.FBpp0072801	M6pr	EndoA	42	18	12	12	dm;ag;ce;mm;rn;hs;sc;	dm;ag;ce;mm;rn;hs;sc;	dm;ag;ce;mm;rn;hs;sc;
7227.FBpp0070940	7227.FBpp0073623	M6pr	SH3PX1	42	18	12	12	dm;ag;ce;mm;rn;hs;sc;	dm;ag;ce;mm;rn;hs;sc;	dm;ag;ce;mm;rn;hs;sc;
7227.FBpp0070940	7227.FBpp0073844	M6pr	gammaSnap1	42	18	12	12	dm;ag;ce;mm;rn;hs;sc;	dm;ag;ce;mm;rn;hs;sc;	dm;ag;ce;mm;rn;hs;sc;
7227.FBpp0070940	7227.FBpp0073906	M6pr	krz	42	18	12	12	dm;ag;ce;mm;rn;hs;sc;	dm;ag;ce;mm;rn;hs;sc;	dm;ag;ce;mm;rn;hs;sc;
7227.FBpp0070940	7227.FBpp0074086	M6pr	Rab5	42	18	12	12	dm;ag;ce;mm;rn;hs;sc;	dm;ag;ce;mm;rn;hs;sc;	dm;ag;ce;mm;rn;hs;sc;
7227.FBpp0070940	7227.FBpp0074180	M6pr	AP-1sigma	42	18	12	12	dm;ag;ce;mm;rn;hs;sc;	dm;ag;ce;mm;rn;hs;sc;	dm;ag;ce;mm;rn;hs;sc;
7227.FBpp0070940	7227.FBpp0074500	M6pr	AP-2sigma	42	18	12	12	dm;ag;ce;mm;rn;hs;sc;	dm;ag;ce;mm;rn;hs;sc;	dm;ag;ce;mm;rn;hs;sc;
7227.FBpp0070940	7227.FBpp0075612	M6pr	Cortactin	42	18	12	12	dm;ag;ce;mm;rn;hs;sc;	dm;ag;ce;mm;rn;hs;sc;	dm;ag;ce;mm;rn;hs;sc;
7227.FBpp0070940	7227.FBpp0075618	M6pr	Synd	42	18	12	12	dm;ag;ce;mm;rn;hs;sc;	dm;ag;ce;mm;rn;hs;sc;	dm;ag;ce;mm;rn;hs;sc;
7227.FBpp0070940	7227.FBpp0075764	M6pr	Arpc3A	42	18	12	12	dm;ag;ce;mm;rn;hs;sc;	dm;ag;ce;mm;rn;hs;sc;	dm;ag;ce;mm;rn;hs;sc;
7227.FBpp0070940	7227.FBpp0076152	M6pr	GCC185	42	18	12	12	dm;ag;ce;mm;rn;hs;sc;	dm;ag;ce;mm;rn;hs;sc;	dm;ag;ce;mm;rn;hs;sc;
7227.FBpp0070940	7227.FBpp0076207	M6pr	Arpc2	42	18	12	12	dm;ag;ce;mm;rn;hs;sc;	dm;ag;ce;mm;rn;hs;sc;	dm;ag;ce;mm;rn;hs;sc;
7227.FBpp0070940	7227.FBpp0076238	M6pr	Nak	42	18	12	12	dm;ag;ce;mm;rn;hs;sc;	dm;ag;ce;mm;rn;hs;sc;	dm;ag;ce;mm;rn;hs;sc;
7227.FBpp0070940	7227.FBpp0076359	M6pr	scat	42	18	12	12	dm;ag;ce;mm;rn;hs;sc;	dm;ag;ce;mm;rn;hs;sc;	dm;ag;ce;mm;rn;hs;sc;
7227.FBpp0070940	7227.FBpp0076602	M6pr	Arpc4	42	18	12	12	dm;ag;ce;mm;rn;hs;sc;	dm;ag;ce;mm;rn;hs;sc;	dm;ag;ce;mm;rn;hs;sc;
7227.FBpp0070940	7227.FBpp0077099	M6pr	Vps52	42	18	12	12	dm;ag;ce;mm;rn;hs;sc;	dm;ag;ce;mm;rn;hs;sc;	dm;ag;ce;mm;rn;hs;sc;
7227.FBpp0070940	7227.FBpp0077142	M6pr	aux	42	18	12	12	dm;ag;ce;mm;rn;hs;sc;	dm;ag;ce;mm;rn;hs;sc;	dm;ag;ce;mm;rn;hs;sc;
7227.FBpp0070940	7227.FBpp0077309	M6pr	Arpc5	42	18	12	12	dm;ag;ce;mm;rn;hs;sc;	dm;ag;ce;mm;rn;hs;sc;	dm;ag;ce;mm;rn;hs;sc;
7227.FBpp0070940	7227.FBpp0077885	M6pr	Vps53	42	18	12	12	dm;ag;ce;mm;rn;hs;sc;	dm;ag;ce;mm;rn;hs;sc;	dm;ag;ce;mm;rn;hs;sc;
7227.FBpp0070940	7227.FBpp0078354	M6pr	Syx16	42	18	12	12	dm;ag;ce;mm;rn;hs;sc;	dm;ag;ce;mm;rn;hs;sc;	dm;ag;ce;mm;rn;hs;sc;
7227.FBpp0070940	7227.FBpp0078416	M6pr	CG7565-RA	42	18	12	12	dm;ag;ce;mm;rn;hs;sc;	dm;ag;ce;mm;rn;hs;sc;	dm;ag;ce;mm;rn;hs;sc;
7227.FBpp0070940	7227.FBpp0078633	M6pr	Clc	42	18	12	12	dm;ag;ce;mm;rn;hs;sc;	dm;ag;ce;mm;rn;hs;sc;	dm;ag;ce;mm;rn;hs;sc;
7227.FBpp0070940	7227.FBpp0079041	M6pr	CG9132	42	18	12	12	dm;ag;ce;mm;rn;hs;sc;	dm;ag;ce;mm;rn;hs;sc;	dm;ag;ce;mm;rn;hs;sc;
7227.FBpp0070940	7227.FBpp0079168	M6pr	prtp	42	18	12	12	dm;ag;ce;mm;rn;hs;sc;	dm;ag;ce;mm;rn;hs;sc;	dm;ag;ce;mm;rn;hs;sc;
7227.FBpp0070940	7227.FBpp0079328	M6pr	CG1657	42	18	12	12	dm;ag;ce;mm;rn;hs;sc;	dm;ag;ce;mm;rn;hs;sc;	dm;ag;ce;mm;rn;hs;sc;
7227.FBpp0070940	7227.FBpp0079484	M6pr	Cip4	42	18	12	12	dm;ag;ce;mm;rn;hs;sc;	dm;ag;ce;mm;rn;hs;sc;	dm;ag;ce;mm;rn;hs;sc;
7227.FBpp0070940	7227.FBpp0079500	M6pr	Vti1a	42	18	12	12	dm;ag;ce;mm;rn;hs;sc;	dm;ag;ce;mm;rn;hs;sc;	dm;ag;ce;mm;rn;hs;sc;
7227.FBpp0070940	7227.FBpp0079536	Bcl2l1	Pka-R1	42	18	12	12	dm;ag;ce;mm;rn;hs;sc;	dm;ag;ce;mm;rn;hs;sc;	dm;ag;ce;mm;rn;hs;sc;
7227.FBpp0070940	7227.FBpp0079607	Bcl2l1	Drice	42	18	12	12	dm;ag;ce;mm;rn;hs;sc;	dm;ag;ce;mm;rn;hs;sc;	dm;ag;ce;mm;rn;hs;sc;
7227.FBpp0070940	7227.FBpp0079752	Bcl2l1	Pka-C1	42	18	12	12	dm;ag;ce;mm;rn;hs;sc;	dm;ag;ce;mm;rn;hs;sc;	dm;ag;ce;mm;rn;hs;sc;
7227.FBpp0070940	7227.FBpp0080102	Bcl2l1	Pka-R2	42	18	12	12	dm;ag;ce;mm;rn;hs;sc;	dm;ag;ce;mm;rn;hs;sc;	dm;ag;ce;mm;rn;hs;sc;
7227.FBpp0070940	7227.FBpp0080121	Bcl2l1	Cyt-c-p	42	18	12	12	dm;ag;ce;mm;rn;hs;sc;	dm;ag;ce;mm;rn;hs;sc;	dm;ag;ce;mm;rn;hs;sc;
7227.FBpp0070940	7227.FBpp0080641	Bcl2l1	bsk	42	18	12	12	dm;ag;ce;mm;rn;hs;sc;	dm;ag;ce;mm;rn;hs;sc;	dm;ag;ce;mm;rn;hs;sc;
7227.FBpp0070940	7227.FBpp0081263	Bcl2l1	Stat92E	42	18	12	12	dm;ag;ce;mm;rn;hs;sc;	dm;ag;ce;mm;rn;hs;sc;	dm;ag;ce;mm;rn;hs;sc;
7227.FBpp0070940	7227.FBpp0081614	Bcl2l1	hop	42	18	12	12	dm;ag;ce;mm;rn;hs;sc;	dm;ag;ce;mm;rn;hs;sc;	dm;ag;ce;mm;rn;hs;sc;
7227.FBpp0070940	7227.FBpp0081822	Bcl2l1	Pi3K21B	42	18	12	12	dm;ag;ce;mm;rn;hs;sc;	dm;ag;ce;mm;rn;hs;sc;	dm;ag;ce;mm;rn;hs;sc;
7227.FBpp0070940	7227.FBpp0081845	Bcl2l1	Akt1	42	18	12	12	dm;ag;ce;mm;rn;hs;sc;	dm;ag;ce;mm;rn;hs;sc;	dm;ag;ce;mm;rn;hs;sc;
7227.FBpp0070940	7227.FBpp0082412	Bcl2l1	Src42A	42	18	12	12	dm;ag;ce;mm;rn;hs;sc;	dm;ag;ce;mm;rn;hs;sc;	dm;ag;ce;mm;rn;hs;sc;
7227.FBpp0070940	7227.FBpp0083371	Bcl2l1	Atg6	42	18	12	12	dm;ag;ce;mm;rn;hs;sc;	dm;ag;ce;mm;rn;hs;sc;	dm;ag;ce;mm;rn;hs;sc;
7227.FBpp0070940	7227.FBpp0083663	Bcl2l1	Tctp	42	18	12	12	dm;ag;ce;mm;rn;hs;sc;	dm;ag;ce;mm;rn;hs;sc;	dm;ag;ce;mm;rn;hs;sc;
7227.FBpp0070940	7227.FBpp0083802	Bcl2l1	AIF	42	18	12	12	dm;ag;ce;mm;rn;hs;sc;	dm;ag;ce;mm;rn;hs;sc;	dm;ag;ce;mm;rn;hs;sc;
7227.FBpp0070940	7227.FBpp0084242	Fhl2	Taf1	42	18	12	12	dm;ag;ce;mm;rn;hs;sc;	dm;ag;ce;mm;rn;hs;sc;	dm;ag;ce;mm;rn;hs;sc;
7227.FBpp0070940	7227.FBpp0084617	Fhl2	CG15319	42	18	12	12	dm;ag;ce;mm;rn;hs;sc;	dm;ag;ce;mm;rn;hs;sc;	dm;ag;ce;mm;rn;hs;sc;
7227.FBpp0070940	7227.FBpp0084959	Fhl2	aha-1	42	18	12	12	dm;ag;ce;mm;rn;hs;sc;	dm;ag;ce;mm;rn;hs;sc;	dm;ag;ce;mm;rn;hs;sc;
7227.FBpp0070940	7227.FBpp0085166	Fhl2	Fabp1	42	18	12	12	dm;ag;ce;mm;rn;hs;sc;	dm;ag;ce;mm;rn;hs;sc;	dm;ag;ce;mm;rn;hs;sc;
7227.FBpp0070940	7227.FBpp0085585	Fhl2	usp	42	18	12	12	dm;ag;ce;mm;rn;hs;sc;	dm;ag;ce;mm;rn;hs;sc;	dm;ag;ce;mm;rn;hs;sc;
7227.FBpp0070940	7227.FBpp0085717	Fhl2	bsk	42	18	12	12	dm;ag;ce;mm;rn;hs;sc;	dm;ag;ce;mm;rn;hs;sc;	dm;ag;ce;mm;rn;hs;sc;
7227.FBpp0070940	7227.FBpp0086103	Fhl2	RpA-70	42	18	12	12	dm;ag;ce;mm;rn;hs;sc;	dm;ag;ce;mm;rn;hs;sc;	dm;ag;ce;mm;rn;hs;sc;
7227.FBpp0070940	7227.FBpp0086269	Fhl2	bs	42	18	12	12	dm;ag;ce;mm;rn;hs;sc;	dm;ag;ce;mm;rn;hs;sc;	dm;ag;ce;mm;rn;hs;sc;
7227.FBpp0070940	7227.FBpp0086701	Fhl2	Ncoa6	42	18	12	12	dm;ag;ce;mm;rn;hs;sc;	dm;ag;ce;mm;rn;hs;sc;	dm;ag;ce;mm;rn;hs;sc;
7227.FBpp0070940	7227.FBpp0087115	Fhl2	Tgs1	42	18	12	12	dm;ag;ce;mm;rn;hs;sc;	dm;ag;ce;mm;rn;hs;sc;	dm;ag;ce;mm;rn;hs;sc;
7227.FBpp0070940	7227.FBpp0087511	Fhl2	ebi	42	18	12	12	dm;ag;ce;mm;rn;hs;sc;	dm;ag;ce;mm;rn;hs;sc;	dm;ag;ce;mm;rn;hs;sc;
7227.FBpp0070940	7227.FBpp0087608	Fhl2	Art4	42	18	12	12	dm;ag;ce;mm;rn;hs;sc;	dm;ag;ce;mm;rn;hs;sc;	dm;ag;ce;mm;rn;hs;sc;
7227.FBpp0070940	7227.FBpp0088360	Fhl2	Sirt1	42	18	12	12	dm;ag;ce;mm;rn;hs;sc;	dm;ag;ce;mm;rn;hs;sc;	dm;ag;ce;mm;rn;hs;sc;
7227.FBpp0070940	7227.FBpp0088441	Fhl2	MED1	42	18	12	12	dm;ag;ce;mm;rn;hs;sc;	dm;ag;ce;mm;rn;hs;sc;	dm;ag;ce;mm;rn;hs;sc;
7227.FBpp0070940	7227.FBpp0089424	Fhl2	Traf6	42	18	12	12	dm;ag;ce;mm;rn;hs;sc;	dm;ag;ce;mm;rn;hs;sc;	dm;ag;ce;mm;rn;hs;sc;
7227.FBpp0070940	7227.FBpp0099686	Emc10	Mmgt1	42	18	12	12	dm;ag;ce;mm;rn;hs;sc;	dm;ag;ce;mm;rn;hs;sc;	dm;ag;ce;mm;rn;hs;sc;
7227.FBpp0070940	7227.FBpp0110412	Emc10	Emc6	42	18	12	12	dm;ag;ce;mm;rn;hs;sc;	dm;ag;ce;mm;rn;hs;sc;	dm;ag;ce;mm;rn;hs;sc;
7227.FBpp0070940	7227.FBpp0291653	Emc10	Emc7	42	18	12	12	dm;ag;ce;mm;rn;hs;sc;	dm;ag;ce;mm;rn;hs;sc;	dm;ag;ce;mm;rn;hs;sc;
7227.FBpp0070940	7227.FBpp0291726	Emc10	Dmel\CG17556	42	18	12	12	dm;ag;ce;mm;rn;hs;sc;	dm;ag;ce;mm;rn;hs;sc;	dm;ag;ce;mm;rn;hs;sc;
7227.FBpp0070940	7227.FBpp0300615	Emc10	EMC1	42	18	12	12	dm;ag;ce;mm;rn;hs;sc;	dm;ag;ce;mm;rn;hs;sc;	dm;ag;ce;mm;rn;hs;sc;
7227.FBpp0070940	7227.FBpp0300652	Emc10	EMC3	42	18	12	12	dm;ag;ce;mm;rn;hs;sc;	dm;ag;ce;mm;rn;hs;sc;	dm;ag;ce;mm;rn;hs;sc;
7227.FBpp0070940	7227.FBpp0300988	Emc10	BcDNA:LD31024	42	18	12	12	dm;ag;ce;mm;rn;hs;sc;	dm;ag;ce;mm;rn;hs;sc;	dm;ag;ce;mm;rn;hs;sc;
7227.FBpp0070940	7227.FBpp0303680	Emc10	EMC8-9	42	18	12	12	dm;ag;ce;mm;rn;hs;sc;	dm;ag;ce;mm;rn;hs;sc;	dm;ag;ce;mm;rn;hs;sc;
7227.FBpp0070940	7227.FBpp0303728	Xpo6	Cyp1	42	18	12	12	dm;ag;ce;mm;rn;hs;sc;	dm;ag;ce;mm;rn;hs;sc;	dm;ag;ce;mm;rn;hs;sc;
7227.FBpp0070940	7227.FBpp0303780	Xpo6	Ran	42	18	12	12	dm;ag;ce;mm;rn;hs;sc;	dm;ag;ce;mm;rn;hs;sc;	dm;ag;ce;mm;rn;hs;sc;
7227.FBpp0070940	7227.FBpp0304265	Tmem223	B52	42	18	12	12	dm;ag;ce;mm;rn;hs;sc;	dm;ag;ce;mm;rn;hs;sc;	dm;ag;ce;mm;rn;hs;sc;
7227.FBpp0070940	7227.FBpp0304879	Tmem223	4576120	42	18	12	12	dm;ag;ce;mm;rn;hs;sc;	dm;ag;ce;mm;rn;hs;sc;	dm;ag;ce;mm;rn;hs;sc;
7227.FBpp0070940	7227.FBpp0305182	Tmem223	Nup75	42	18	12	12	dm;ag;ce;mm;rn;hs;sc;	dm;ag;ce;mm;rn;hs;sc;	dm;ag;ce;mm;rn;hs;sc;
7227.FBpp0070940	7227.FBpp0305858	Tmem223	Nup153	42	18	12	12	dm;ag;ce;mm;rn;hs;sc;	dm;ag;ce;mm;rn;hs;sc;	dm;ag;ce;mm;rn;hs;sc;
7227.FBpp0070940	7227.FBpp0306039	Tmem223	Gp210	42	18	12	12	dm;ag;ce;mm;rn;hs;sc;	dm;ag;ce;mm;rn;hs;sc;	dm;ag;ce;mm;rn;hs;sc;
7227.FBpp0071028	7227.FBpp0074715	Tmem223	Mtor	42	18	12	12	dm;ag;ce;mm;rn;hs;sc;	dm;ag;ce;mm;rn;hs;sc;	dm;ag;ce;mm;rn;hs;sc;
7227.FBpp0071045	7227.FBpp0071049	Tmem223	tho2	42	18	12	12	dm;ag;ce;mm;rn;hs;sc;	dm;ag;ce;mm;rn;hs;sc;	dm;ag;ce;mm;rn;hs;sc;
7227.FBpp0071045	7227.FBpp0083076	Tmem223	Cyp1	42	18	12	12	dm;ag;ce;mm;rn;hs;sc;	dm;ag;ce;mm;rn;hs;sc;	dm;ag;ce;mm;rn;hs;sc;
7227.FBpp0071045	7227.FBpp0089084	Tmem223	U2af50	42	18	12	12	dm;ag;ce;mm;rn;hs;sc;	dm;ag;ce;mm;rn;hs;sc;	dm;ag;ce;mm;rn;hs;sc;
7227.FBpp0071045	7227.FBpp0301847	Tmem223	Hel25E	42	18	12	12	dm;ag;ce;mm;rn;hs;sc;	dm;ag;ce;mm;rn;hs;sc;	dm;ag;ce;mm;rn;hs;sc;
7227.FBpp0071046	7227.FBpp0071142	Tmem223	Zc3h11a	42	18	12	12	dm;ag;ce;mm;rn;hs;sc;	dm;ag;ce;mm;rn;hs;sc;	dm;ag;ce;mm;rn;hs;sc;
7227.FBpp0071046	7227.FBpp0071198	Tmem223	Nup188	42	18	12	12	dm;ag;ce;mm;rn;hs;sc;	dm;ag;ce;mm;rn;hs;sc;	dm;ag;ce;mm;rn;hs;sc;
7227.FBpp0071046	7227.FBpp0071217	Tmem223	Nup62	42	18	12	12	dm;ag;ce;mm;rn;hs;sc;	dm;ag;ce;mm;rn;hs;sc;	dm;ag;ce;mm;rn;hs;sc;
7227.FBpp0071046	7227.FBpp0071892	Tmem223	Nup50	42	18	12	12	dm;ag;ce;mm;rn;hs;sc;	dm;ag;ce;mm;rn;hs;sc;	dm;ag;ce;mm;rn;hs;sc;
7227.FBpp0071046	7227.FBpp0072239	Tmem223	Nup44A	42	18	12	12	dm;ag;ce;mm;rn;hs;sc;	dm;ag;ce;mm;rn;hs;sc;	dm;ag;ce;mm;rn;hs;sc;
7227.FBpp0071046	7227.FBpp0072475	Tmem223	Cbp80	42	18	12	12	dm;ag;ce;mm;rn;hs;sc;	dm;ag;ce;mm;rn;hs;sc;	dm;ag;ce;mm;rn;hs;sc;
7227.FBpp0071046	7227.FBpp0073098	Tmem223	1272828	42	18	12	12	dm;ag;ce;mm;rn;hs;sc;	dm;ag;ce;mm;rn;hs;sc;	dm;ag;ce;mm;rn;hs;sc;
7227.FBpp0071046	7227.FBpp0073679	Tmem223	Nup98-96	42	18	12	12	dm;ag;ce;mm;rn;hs;sc;	dm;ag;ce;mm;rn;hs;sc;	dm;ag;ce;mm;rn;hs;sc;
7227.FBpp0071046	7227.FBpp0073943	Tmem223	Nup205	42	18	12	12	dm;ag;ce;mm;rn;hs;sc;	dm;ag;ce;mm;rn;hs;sc;	dm;ag;ce;mm;rn;hs;sc;
7227.FBpp0071046	7227.FBpp0074227	Tmem223	thoc7	42	18	12	12	dm;ag;ce;mm;rn;hs;sc;	dm;ag;ce;mm;rn;hs;sc;	dm;ag;ce;mm;rn;hs;sc;
7227.FBpp0071046	7227.FBpp0075034	Tmem223	Pom121	42	18	12	12	dm;ag;ce;mm;rn;hs;sc;	dm;ag;ce;mm;rn;hs;sc;	dm;ag;ce;mm;rn;hs;sc;
7227.FBpp0071046	7227.FBpp0075302	Tmem223	Nup43	42	18	12	12	dm;ag;ce;mm;rn;hs;sc;	dm;ag;ce;mm;rn;hs;sc;	dm;ag;ce;mm;rn;hs;sc;
7227.FBpp0071046	7227.FBpp0075317	Tmem223	Ndc1	42	18	12	12	dm;ag;ce;mm;rn;hs;sc;	dm;ag;ce;mm;rn;hs;sc;	dm;ag;ce;mm;rn;hs;sc;
7227.FBpp0071046	7227.FBpp0076917	Tmem223	U2af38	42	18	12	12	dm;ag;ce;mm;rn;hs;sc;	dm;ag;ce;mm;rn;hs;sc;	dm;ag;ce;mm;rn;hs;sc;
7227.FBpp0071046	7227.FBpp0076918	Tmem223	Sarnp	42	18	12	12	dm;ag;ce;mm;rn;hs;sc;	dm;ag;ce;mm;rn;hs;sc;	dm;ag;ce;mm;rn;hs;sc;
7227.FBpp0071046	7227.FBpp0077694	Tmem223	mbo	42	18	12	12	dm;ag;ce;mm;rn;hs;sc;	dm;ag;ce;mm;rn;hs;sc;	dm;ag;ce;mm;rn;hs;sc;
7227.FBpp0071046	7227.FBpp0077998	Tmem223	sbr	42	18	12	12	dm;ag;ce;mm;rn;hs;sc;	dm;ag;ce;mm;rn;hs;sc;	dm;ag;ce;mm;rn;hs;sc;
7227.FBpp0071046	7227.FBpp0079305	Tmem223	Cbp20	42	18	12	12	dm;ag;ce;mm;rn;hs;sc;	dm;ag;ce;mm;rn;hs;sc;	dm;ag;ce;mm;rn;hs;sc;
7227.FBpp0071046	7227.FBpp0079780	Tmem223	SC35	42	18	12	12	dm;ag;ce;mm;rn;hs;sc;	dm;ag;ce;mm;rn;hs;sc;	dm;ag;ce;mm;rn;hs;sc;
7227.FBpp0071046	7227.FBpp0079946	Tmem223	x16	42	18	12	12	dm;ag;ce;mm;rn;hs;sc;	dm;ag;ce;mm;rn;hs;sc;	dm;ag;ce;mm;rn;hs;sc;
7227.FBpp0071046	7227.FBpp0080211	Tmem223	SF2	42	18	12	12	dm;ag;ce;mm;rn;hs;sc;	dm;ag;ce;mm;rn;hs;sc;	dm;ag;ce;mm;rn;hs;sc;
7227.FBpp0071046	7227.FBpp0080997	Tmem223	Nup154	42	18	12	12	dm;ag;ce;mm;rn;hs;sc;	dm;ag;ce;mm;rn;hs;sc;	dm;ag;ce;mm;rn;hs;sc;
7227.FBpp0071046	7227.FBpp0081117	Tmem223	Nup107	42	18	12	12	dm;ag;ce;mm;rn;hs;sc;	dm;ag;ce;mm;rn;hs;sc;	dm;ag;ce;mm;rn;hs;sc;
7227.FBpp0071046	7227.FBpp0082928	Tmem223	tsu	42	18	12	12	dm;ag;ce;mm;rn;hs;sc;	dm;ag;ce;mm;rn;hs;sc;	dm;ag;ce;mm;rn;hs;sc;
7227.FBpp0071046	7227.FBpp0082995	Tmem223	Nup54	42	18	12	12	dm;ag;ce;mm;rn;hs;sc;	dm;ag;ce;mm;rn;hs;sc;	dm;ag;ce;mm;rn;hs;sc;
7227.FBpp0071046	7227.FBpp0083659	Tmem223	Slu7	42	18	12	12	dm;ag;ce;mm;rn;hs;sc;	dm;ag;ce;mm;rn;hs;sc;	dm;ag;ce;mm;rn;hs;sc;
7227.FBpp0071046	7227.FBpp0084144	Tmem223	btz	42	18	12	12	dm;ag;ce;mm;rn;hs;sc;	dm;ag;ce;mm;rn;hs;sc;	dm;ag;ce;mm;rn;hs;sc;
7227.FBpp0071046	7227.FBpp0084191	Tmem223	Nup133	42	18	12	12	dm;ag;ce;mm;rn;hs;sc;	dm;ag;ce;mm;rn;hs;sc;	dm;ag;ce;mm;rn;hs;sc;
7227.FBpp0071046	7227.FBpp0084729	Tmem223	CDC40	42	18	12	12	dm;ag;ce;mm;rn;hs;sc;	dm;ag;ce;mm;rn;hs;sc;	dm;ag;ce;mm;rn;hs;sc;
7227.FBpp0071046	7227.FBpp0085119	Tmem223	Nup58	42	18	12	12	dm;ag;ce;mm;rn;hs;sc;	dm;ag;ce;mm;rn;hs;sc;	dm;ag;ce;mm;rn;hs;sc;
7227.FBpp0071046	7227.FBpp0085379	Tmem223	CG7483	42	18	12	12	dm;ag;ce;mm;rn;hs;sc;	dm;ag;ce;mm;rn;hs;sc;	dm;ag;ce;mm;rn;hs;sc;
7227.FBpp0071046	7227.FBpp0085616	Tmem223	tex	42	18	12	12	dm;ag;ce;mm;rn;hs;sc;	dm;ag;ce;mm;rn;hs;sc;	dm;ag;ce;mm;rn;hs;sc;
7227.FBpp0071046	7227.FBpp0086063	Tmem223	Nup160	42	18	12	12	dm;ag;ce;mm;rn;hs;sc;	dm;ag;ce;mm;rn;hs;sc;	dm;ag;ce;mm;rn;hs;sc;
7227.FBpp0071046	7227.FBpp0087322	Tmem223	Srp54	42	18	12	12	dm;ag;ce;mm;rn;hs;sc;	dm;ag;ce;mm;rn;hs;sc;	dm;ag;ce;mm;rn;hs;sc;
7227.FBpp0071046	7227.FBpp0087323	Tmem223	Hpr1	42	18	12	12	dm;ag;ce;mm;rn;hs;sc;	dm;ag;ce;mm;rn;hs;sc;	dm;ag;ce;mm;rn;hs;sc;
7227.FBpp0071046	7227.FBpp0087461	Tmem223	thoc6	42	18	12	12	dm;ag;ce;mm;rn;hs;sc;	dm;ag;ce;mm;rn;hs;sc;	dm;ag;ce;mm;rn;hs;sc;
7227.FBpp0071046	7227.FBpp0087511	Tmem223	l(1)G0007	42	18	12	12	dm;ag;ce;mm;rn;hs;sc;	dm;ag;ce;mm;rn;hs;sc;	dm;ag;ce;mm;rn;hs;sc;
7227.FBpp0071046	7227.FBpp0087637	Tmem223	Upf3	42	18	12	12	dm;ag;ce;mm;rn;hs;sc;	dm;ag;ce;mm;rn;hs;sc;	dm;ag;ce;mm;rn;hs;sc;
7227.FBpp0071046	7227.FBpp0087709	Tmem223	Nup214	42	18	12	12	dm;ag;ce;mm;rn;hs;sc;	dm;ag;ce;mm;rn;hs;sc;	dm;ag;ce;mm;rn;hs;sc;
7227.FBpp0071046	7227.FBpp0087865	Tmem223	Rae1	42	18	12	12	dm;ag;ce;mm;rn;hs;sc;	dm;ag;ce;mm;rn;hs;sc;	dm;ag;ce;mm;rn;hs;sc;
7227.FBpp0071046	7227.FBpp0088519	Tmem223	Aladin	42	18	12	12	dm;ag;ce;mm;rn;hs;sc;	dm;ag;ce;mm;rn;hs;sc;	dm;ag;ce;mm;rn;hs;sc;
7227.FBpp0071047	7227.FBpp0079897	Gstm2	7165.AGAP010404-PA	41	18	11	12	dm;ag;ce;mm;rn;hs;sc;	dm;ag;ce;mm;rn;hs;sc;	dm;ag;ce;mm;rn;hs;sc;
7227.FBpp0071049	7227.FBpp0072503	Gstm2	GstS1	42	18	12	12	dm;ag;ce;mm;rn;hs;sc;	dm;ag;ce;mm;rn;hs;sc;	dm;ag;ce;mm;rn;hs;sc;
7227.FBpp0071049	7227.FBpp0077022	Gstm2	4576757	42	18	12	12	dm;ag;ce;mm;rn;hs;sc;	dm;ag;ce;mm;rn;hs;sc;	dm;ag;ce;mm;rn;hs;sc;
7227.FBpp0071049	7227.FBpp0080389	Gstm2	Aldh-III	42	18	12	12	dm;ag;ce;mm;rn;hs;sc;	dm;ag;ce;mm;rn;hs;sc;	dm;ag;ce;mm;rn;hs;sc;
7227.FBpp0071049	7227.FBpp0083076	Gstm2	gst-1	42	18	12	12	dm;ag;ce;mm;rn;hs;sc;	dm;ag;ce;mm;rn;hs;sc;	dm;ag;ce;mm;rn;hs;sc;
7227.FBpp0071049	7227.FBpp0089084	Gstm2	Fdh	42	18	12	12	dm;ag;ce;mm;rn;hs;sc;	dm;ag;ce;mm;rn;hs;sc;	dm;ag;ce;mm;rn;hs;sc;
7227.FBpp0071049	7227.FBpp0301847	Gstm2	Cyp3a13	42	18	12	12	dm;ag;ce;mm;rn;hs;sc;	dm;ag;ce;mm;rn;hs;sc;	dm;ag;ce;mm;rn;hs;sc;
7227.FBpp0071052	7227.FBpp0071087	Gstm2	Jheh2	42	18	12	12	dm;ag;ce;mm;rn;hs;sc;	dm;ag;ce;mm;rn;hs;sc;	dm;ag;ce;mm;rn;hs;sc;
7227.FBpp0071052	7227.FBpp0071518	Gstm2	AgaP_AGAP000853	42	18	12	12	dm;ag;ce;mm;rn;hs;sc;	dm;ag;ce;mm;rn;hs;sc;	dm;ag;ce;mm;rn;hs;sc;
7227.FBpp0071052	7227.FBpp0071766	Gstm2	l(3)72Dp	42	18	12	12	dm;ag;ce;mm;rn;hs;sc;	dm;ag;ce;mm;rn;hs;sc;	dm;ag;ce;mm;rn;hs;sc;
7227.FBpp0071052	7227.FBpp0071808	Gstm2	PHGPx	42	18	12	12	dm;ag;ce;mm;rn;hs;sc;	dm;ag;ce;mm;rn;hs;sc;	dm;ag;ce;mm;rn;hs;sc;
7227.FBpp0071052	7227.FBpp0071846	Gstm2	GstT4	42	18	12	12	dm;ag;ce;mm;rn;hs;sc;	dm;ag;ce;mm;rn;hs;sc;	dm;ag;ce;mm;rn;hs;sc;
7227.FBpp0071052	7227.FBpp0072083	Gstm2	Mgstl	42	18	12	12	dm;ag;ce;mm;rn;hs;sc;	dm;ag;ce;mm;rn;hs;sc;	dm;ag;ce;mm;rn;hs;sc;
7227.FBpp0071052	7227.FBpp0072094	Gstm2	Mgst3	42	18	12	12	dm;ag;ce;mm;rn;hs;sc;	dm;ag;ce;mm;rn;hs;sc;	dm;ag;ce;mm;rn;hs;sc;
7227.FBpp0071052	7227.FBpp0072312	Gstm2	Txndc12	42	18	12	12	dm;ag;ce;mm;rn;hs;sc;	dm;ag;ce;mm;rn;hs;sc;	dm;ag;ce;mm;rn;hs;sc;
7227.FBpp0071052	7227.FBpp0072687	Gstm2	Gstk1	42	18	12	12	dm;ag;ce;mm;rn;hs;sc;	dm;ag;ce;mm;rn;hs;sc;	dm;ag;ce;mm;rn;hs;sc;
7227.FBpp0071052	7227.FBpp0072801	Gstm2	se	42	18	12	12	dm;ag;ce;mm;rn;hs;sc;	dm;ag;ce;mm;rn;hs;sc;	dm;ag;ce;mm;rn;hs;sc;
7227.FBpp0071052	7227.FBpp0073623	Gstm2	Gss1	42	18	12	12	dm;ag;ce;mm;rn;hs;sc;	dm;ag;ce;mm;rn;hs;sc;	dm;ag;ce;mm;rn;hs;sc;
7227.FBpp0071052	7227.FBpp0073906	Rpa3	Xpc	42	18	12	12	dm;ag;ce;mm;rn;hs;sc;	dm;ag;ce;mm;rn;hs;sc;	dm;ag;ce;mm;rn;hs;sc;
7227.FBpp0071052	7227.FBpp0074086	Rpa3	FANCI	42	18	12	12	dm;ag;ce;mm;rn;hs;sc;	dm;ag;ce;mm;rn;hs;sc;	dm;ag;ce;mm;rn;hs;sc;
7227.FBpp0071052	7227.FBpp0074180	Rpa3	fand	42	18	12	12	dm;ag;ce;mm;rn;hs;sc;	dm;ag;ce;mm;rn;hs;sc;	dm;ag;ce;mm;rn;hs;sc;
7227.FBpp0071052	7227.FBpp0074500	Rpa3	5667636	42	18	12	12	dm;ag;ce;mm;rn;hs;sc;	dm;ag;ce;mm;rn;hs;sc;	dm;ag;ce;mm;rn;hs;sc;
7227.FBpp0071052	7227.FBpp0075612	Rpa3	CG9203	42	18	12	12	dm;ag;ce;mm;rn;hs;sc;	dm;ag;ce;mm;rn;hs;sc;	dm;ag;ce;mm;rn;hs;sc;
7227.FBpp0071052	7227.FBpp0075618	Rpa3	Rrp1	42	18	12	12	dm;ag;ce;mm;rn;hs;sc;	dm;ag;ce;mm;rn;hs;sc;	dm;ag;ce;mm;rn;hs;sc;
7227.FBpp0071052	7227.FBpp0075764	Rpa3	Roc1a	42	18	12	12	dm;ag;ce;mm;rn;hs;sc;	dm;ag;ce;mm;rn;hs;sc;	dm;ag;ce;mm;rn;hs;sc;
7227.FBpp0071052	7227.FBpp0076152	Rpa3	Faap24	42	18	12	12	dm;ag;ce;mm;rn;hs;sc;	dm;ag;ce;mm;rn;hs;sc;	dm;ag;ce;mm;rn;hs;sc;
7227.FBpp0071052	7227.FBpp0076207	Rpa3	CG40016	42	18	12	12	dm;ag;ce;mm;rn;hs;sc;	dm;ag;ce;mm;rn;hs;sc;	dm;ag;ce;mm;rn;hs;sc;
7227.FBpp0071052	7227.FBpp0076359	Rpa3	grp	42	18	12	12	dm;ag;ce;mm;rn;hs;sc;	dm;ag;ce;mm;rn;hs;sc;	dm;ag;ce;mm;rn;hs;sc;
7227.FBpp0071052	7227.FBpp0076602	Rpa3	Bard1	42	18	12	12	dm;ag;ce;mm;rn;hs;sc;	dm;ag;ce;mm;rn;hs;sc;	dm;ag;ce;mm;rn;hs;sc;
7227.FBpp0071052	7227.FBpp0077099	Rpa3	CycH	42	18	12	12	dm;ag;ce;mm;rn;hs;sc;	dm;ag;ce;mm;rn;hs;sc;	dm;ag;ce;mm;rn;hs;sc;
7227.FBpp0071052	7227.FBpp0077142	Rpa3	Pp4-19C	42	18	12	12	dm;ag;ce;mm;rn;hs;sc;	dm;ag;ce;mm;rn;hs;sc;	dm;ag;ce;mm;rn;hs;sc;
7227.FBpp0071052	7227.FBpp0077159	Rpa3	Orc4	42	18	12	12	dm;ag;ce;mm;rn;hs;sc;	dm;ag;ce;mm;rn;hs;sc;	dm;ag;ce;mm;rn;hs;sc;
7227.FBpp0071052	7227.FBpp0077309	Rpa3	Rad9	42	18	12	12	dm;ag;ce;mm;rn;hs;sc;	dm;ag;ce;mm;rn;hs;sc;	dm;ag;ce;mm;rn;hs;sc;
7227.FBpp0071052	7227.FBpp0077885	Rpa3	CDC45L	42	18	12	12	dm;ag;ce;mm;rn;hs;sc;	dm;ag;ce;mm;rn;hs;sc;	dm;ag;ce;mm;rn;hs;sc;
7227.FBpp0071052	7227.FBpp0078354	Rpa3	RpII33	42	18	12	12	dm;ag;ce;mm;rn;hs;sc;	dm;ag;ce;mm;rn;hs;sc;	dm;ag;ce;mm;rn;hs;sc;
7227.FBpp0071052	7227.FBpp0078416	Rpa3	RpII215	42	18	12	12	dm;ag;ce;mm;rn;hs;sc;	dm;ag;ce;mm;rn;hs;sc;	dm;ag;ce;mm;rn;hs;sc;
7227.FBpp0071052	7227.FBpp0078633	Rpa3	RpII140	42	18	12	12	dm;ag;ce;mm;rn;hs;sc;	dm;ag;ce;mm;rn;hs;sc;	dm;ag;ce;mm;rn;hs;sc;
7227.FBpp0071052	7227.FBpp0079168	Rpa3	RpS27A	42	18	12	12	dm;ag;ce;mm;rn;hs;sc;	dm;ag;ce;mm;rn;hs;sc;	dm;ag;ce;mm;rn;hs;sc;
7227.FBpp0071052	7227.FBpp0079328	Rpa3	PCNA	42	18	12	12	dm;ag;ce;mm;rn;hs;sc;	dm;ag;ce;mm;rn;hs;sc;	dm;ag;ce;mm;rn;hs;sc;
7227.FBpp0071052	7227.FBpp0079484	Rpa3	RpL40	42	18	12	12	dm;ag;ce;mm;rn;hs;sc;	dm;ag;ce;mm;rn;hs;sc;	dm;ag;ce;mm;rn;hs;sc;
7227.FBpp0071052	7227.FBpp0079500	Rpa3	RpL40	42	18	12	12	dm;ag;ce;mm;rn;hs;sc;	dm;ag;ce;mm;rn;hs;sc;	dm;ag;ce;mm;rn;hs;sc;
7227.FBpp0071052	7227.FBpp0079536	Rpa3	TfIIS	42	18	12	12	dm;ag;ce;mm;rn;hs;sc;	dm;ag;ce;mm;rn;hs;sc;	dm;ag;ce;mm;rn;hs;sc;
7227.FBpp0071052	7227.FBpp0079752	Rpa3	Cdk1	42	18	12	12	dm;ag;ce;mm;rn;hs;sc;	dm;ag;ce;mm;rn;hs;sc;	dm;ag;ce;mm;rn;hs;sc;
7227.FBpp0071052	7227.FBpp0080102	Rpa3	DNApol-alpha180	42	18	12	12	dm;ag;ce;mm;rn;hs;sc;	dm;ag;ce;mm;rn;hs;sc;	dm;ag;ce;mm;rn;hs;sc;
7227.FBpp0071052	7227.FBpp0080121	Rpa3	ben	42	18	12	12	dm;ag;ce;mm;rn;hs;sc;	dm;ag;ce;mm;rn;hs;sc;	dm;ag;ce;mm;rn;hs;sc;
7227.FBpp0071052	7227.FBpp0080641	Rpa3	Gnf1	42	18	12	12	dm;ag;ce;mm;rn;hs;sc;	dm;ag;ce;mm;rn;hs;sc;	dm;ag;ce;mm;rn;hs;sc;
7227.FBpp0071052	7227.FBpp0081263	Rpa3	Parp	42	18	12	12	dm;ag;ce;mm;rn;hs;sc;	dm;ag;ce;mm;rn;hs;sc;	dm;ag;ce;mm;rn;hs;sc;
7227.FBpp0071052	7227.FBpp0081614	Rpa3	RpII15	42	18	12	12	dm;ag;ce;mm;rn;hs;sc;	dm;ag;ce;mm;rn;hs;sc;	dm;ag;ce;mm;rn;hs;sc;
7227.FBpp0071052	7227.FBpp0081822	Rpa3	spel1	42	18	12	12	dm;ag;ce;mm;rn;hs;sc;	dm;ag;ce;mm;rn;hs;sc;	dm;ag;ce;mm;rn;hs;sc;
7227.FBpp0071052	7227.FBpp0081845	Rpa3	Rad52	42	18	12	12	dm;ag;ce;mm;rn;hs;sc;	dm;ag;ce;mm;rn;hs;sc;	dm;ag;ce;mm;rn;hs;sc;
7227.FBpp0071052	7227.FBpp0082412	Rpa3	Mcm2	42	18	12	12	dm;ag;ce;mm;rn;hs;sc;	dm;ag;ce;mm;rn;hs;sc;	dm;ag;ce;mm;rn;hs;sc;
7227.FBpp0071052	7227.FBpp0082994	Rpa3	RfC4	42	18	12	12	dm;ag;ce;mm;rn;hs;sc;	dm;ag;ce;mm;rn;hs;sc;	dm;ag;ce;mm;rn;hs;sc;
7227.FBpp0071052	7227.FBpp0083371	Rpa3	DNApol-delta	42	18	12	12	dm;ag;ce;mm;rn;hs;sc;	dm;ag;ce;mm;rn;hs;sc;	dm;ag;ce;mm;rn;hs;sc;
7227.FBpp0071052	7227.FBpp0083802	Rpa3	hay	42	18	12	12	dm;ag;ce;mm;rn;hs;sc;	dm;ag;ce;mm;rn;hs;sc;	dm;ag;ce;mm;rn;hs;sc;
7227.FBpp0071052	7227.FBpp0084242	Rpa3	mei-9	42	18	12	12	dm;ag;ce;mm;rn;hs;sc;	dm;ag;ce;mm;rn;hs;sc;	dm;ag;ce;mm;rn;hs;sc;
7227.FBpp0071052	7227.FBpp0084617	Rpa3	Orc2	42	18	12	12	dm;ag;ce;mm;rn;hs;sc;	dm;ag;ce;mm;rn;hs;sc;	dm;ag;ce;mm;rn;hs;sc;
7227.FBpp0071052	7227.FBpp0084959	Rpa3	Orc5	42	18	12	12	dm;ag;ce;mm;rn;hs;sc;	dm;ag;ce;mm;rn;hs;sc;	dm;ag;ce;mm;rn;hs;sc;
7227.FBpp0071052	7227.FBpp0085166	Rpa3	Cdk7	42	18	12	12	dm;ag;ce;mm;rn;hs;sc;	dm;ag;ce;mm;rn;hs;sc;	dm;ag;ce;mm;rn;hs;sc;
7227.FBpp0071052	7227.FBpp0085585	Rpa3	DNApol-alpha50	42	18	12	12	dm;ag;ce;mm;rn;hs;sc;	dm;ag;ce;mm;rn;hs;sc;	dm;ag;ce;mm;rn;hs;sc;
7227.FBpp0071052	7227.FBpp0085717	Rpa3	RpII18	42	18	12	12	dm;ag;ce;mm;rn;hs;sc;	dm;ag;ce;mm;rn;hs;sc;	dm;ag;ce;mm;rn;hs;sc;
7227.FBpp0071052	7227.FBpp0086103	Rpa3	RpA-70	42	18	12	12	dm;ag;ce;mm;rn;hs;sc;	dm;ag;ce;mm;rn;hs;sc;	dm;ag;ce;mm;rn;hs;sc;
7227.FBpp0071052	7227.FBpp0086269	Rpa3	Caf1	42	18	12	12	dm;ag;ce;mm;rn;hs;sc;	dm;ag;ce;mm;rn;hs;sc;	dm;ag;ce;mm;rn;hs;sc;
7227.FBpp0071052	7227.FBpp0086701	Rpa3	dpa	42	18	12	12	dm;ag;ce;mm;rn;hs;sc;	dm;ag;ce;mm;rn;hs;sc;	dm;ag;ce;mm;rn;hs;sc;
7227.FBpp0071052	7227.FBpp0087115	Rpa3	spn-A	42	18	12	12	dm;ag;ce;mm;rn;hs;sc;	dm;ag;ce;mm;rn;hs;sc;	dm;ag;ce;mm;rn;hs;sc;
7227.FBpp0071052	7227.FBpp0087511	Rpa3	Hsf	42	18	12	12	dm;ag;ce;mm;rn;hs;sc;	dm;ag;ce;mm;rn;hs;sc;	dm;ag;ce;mm;rn;hs;sc;
7227.FBpp0071052	7227.FBpp0087608	Rpa3	Cul4	42	18	12	12	dm;ag;ce;mm;rn;hs;sc;	dm;ag;ce;mm;rn;hs;sc;	dm;ag;ce;mm;rn;hs;sc;
7227.FBpp0071052	7227.FBpp0088360	Rpa3	Rpb12	42	18	12	12	dm;ag;ce;mm;rn;hs;sc;	dm;ag;ce;mm;rn;hs;sc;	dm;ag;ce;mm;rn;hs;sc;
7227.FBpp0071052	7227.FBpp0088441	Rpa3	Xpd	42	18	12	12	dm;ag;ce;mm;rn;hs;sc;	dm;ag;ce;mm;rn;hs;sc;	dm;ag;ce;mm;rn;hs;sc;
7227.FBpp0071052	7227.FBpp0089424	Rpa3	Rpb5	42	18	12	12	dm;ag;ce;mm;rn;hs;sc;	dm;ag;ce;mm;rn;hs;sc;	dm;ag;ce;mm;rn;hs;sc;
7227.FBpp0071052	7227.FBpp0099686	Rpa3	Orc3	42	18	12	12	dm;ag;ce;mm;rn;hs;sc;	dm;ag;ce;mm;rn;hs;sc;	dm;ag;ce;mm;rn;hs;sc;
7227.FBpp0071052	7227.FBpp0110412	Rpa3	Fen1	42	18	12	12	dm;ag;ce;mm;rn;hs;sc;	dm;ag;ce;mm;rn;hs;sc;	dm;ag;ce;mm;rn;hs;sc;
7227.FBpp0071052	7227.FBpp0291653	Rpa3	Prp19	42	18	12	12	dm;ag;ce;mm;rn;hs;sc;	dm;ag;ce;mm;rn;hs;sc;	dm;ag;ce;mm;rn;hs;sc;
7227.FBpp0071052	7227.FBpp0291726	Rpa3	Ercc1	42	18	12	12	dm;ag;ce;mm;rn;hs;sc;	dm;ag;ce;mm;rn;hs;sc;	dm;ag;ce;mm;rn;hs;sc;
7227.FBpp0071052	7227.FBpp0300615	Rpa3	Rad17	42	18	12	12	dm;ag;ce;mm;rn;hs;sc;	dm;ag;ce;mm;rn;hs;sc;	dm;ag;ce;mm;rn;hs;sc;
7227.FBpp0071052	7227.FBpp0300652	Rpa3	Mat1	42	18	12	12	dm;ag;ce;mm;rn;hs;sc;	dm;ag;ce;mm;rn;hs;sc;	dm;ag;ce;mm;rn;hs;sc;
7227.FBpp0071052	7227.FBpp0300988	Rpa3	CG31368	42	18	12	12	dm;ag;ce;mm;rn;hs;sc;	dm;ag;ce;mm;rn;hs;sc;	dm;ag;ce;mm;rn;hs;sc;
7227.FBpp0071052	7227.FBpp0303680	Rpa3	1280871	42	18	12	12	dm;ag;ce;mm;rn;hs;sc;	dm;ag;ce;mm;rn;hs;sc;	dm;ag;ce;mm;rn;hs;sc;
7227.FBpp0071052	7227.FBpp0303728	Rpa3	1280495	42	18	12	12	dm;ag;ce;mm;rn;hs;sc;	dm;ag;ce;mm;rn;hs;sc;	dm;ag;ce;mm;rn;hs;sc;
7227.FBpp0071052	7227.FBpp0303780	Rpa3	1273388	42	18	12	12	dm;ag;ce;mm;rn;hs;sc;	dm;ag;ce;mm;rn;hs;sc;	dm;ag;ce;mm;rn;hs;sc;
7227.FBpp0071052	7227.FBpp0304265	Rpa3	Pold3	42	18	12	12	dm;ag;ce;mm;rn;hs;sc;	dm;ag;ce;mm;rn;hs;sc;	dm;ag;ce;mm;rn;hs;sc;
7227.FBpp0071052	7227.FBpp0304879	Rpa3	Cenpx	42	18	12	12	dm;ag;ce;mm;rn;hs;sc;	dm;ag;ce;mm;rn;hs;sc;	dm;ag;ce;mm;rn;hs;sc;
7227.FBpp0071052	7227.FBpp0305858	Rpa3	TER94	42	18	12	12	dm;ag;ce;mm;rn;hs;sc;	dm;ag;ce;mm;rn;hs;sc;	dm;ag;ce;mm;rn;hs;sc;
7227.FBpp0071052	7227.FBpp0306039	Rpa3	timeout	42	18	12	12	dm;ag;ce;mm;rn;hs;sc;	dm;ag;ce;mm;rn;hs;sc;	dm;ag;ce;mm;rn;hs;sc;
7227.FBpp0071063	7227.FBpp0073608	Rpa3	CG10336	42	18	12	12	dm;ag;ce;mm;rn;hs;sc;	dm;ag;ce;mm;rn;hs;sc;	dm;ag;ce;mm;rn;hs;sc;
7227.FBpp0071063	7227.FBpp0290197	Rpa3	CG2990-RB	42	18	12	12	dm;ag;ce;mm;rn;hs;sc;	dm;ag;ce;mm;rn;hs;sc;	dm;ag;ce;mm;rn;hs;sc;
7227.FBpp0071072	7227.FBpp0073433	Rpa3	Polb	42	18	12	12	dm;ag;ce;mm;rn;hs;sc;	dm;ag;ce;mm;rn;hs;sc;	dm;ag;ce;mm;rn;hs;sc;
7227.FBpp0071087	7227.FBpp0071518	Rpa3	ebi	42	18	12	12	dm;ag;ce;mm;rn;hs;sc;	dm;ag;ce;mm;rn;hs;sc;	dm;ag;ce;mm;rn;hs;sc;
7227.FBpp0071087	7227.FBpp0071766	Rpa3	Tfb1	42	18	12	12	dm;ag;ce;mm;rn;hs;sc;	dm;ag;ce;mm;rn;hs;sc;	dm;ag;ce;mm;rn;hs;sc;
7227.FBpp0071087	7227.FBpp0071808	Rpa3	Tip60	42	18	12	12	dm;ag;ce;mm;rn;hs;sc;	dm;ag;ce;mm;rn;hs;sc;	dm;ag;ce;mm;rn;hs;sc;
7227.FBpp0071087	7227.FBpp0071846	Rpa3	Ddb2	42	18	12	12	dm;ag;ce;mm;rn;hs;sc;	dm;ag;ce;mm;rn;hs;sc;	dm;ag;ce;mm;rn;hs;sc;
7227.FBpp0071087	7227.FBpp0072083	Rpa3	MND1	42	18	12	12	dm;ag;ce;mm;rn;hs;sc;	dm;ag;ce;mm;rn;hs;sc;	dm;ag;ce;mm;rn;hs;sc;
7227.FBpp0071087	7227.FBpp0072094	Rpa3	Cenps	42	18	12	12	dm;ag;ce;mm;rn;hs;sc;	dm;ag;ce;mm;rn;hs;sc;	dm;ag;ce;mm;rn;hs;sc;
7227.FBpp0071087	7227.FBpp0072312	Rpa3	Uvssa	42	18	12	12	dm;ag;ce;mm;rn;hs;sc;	dm;ag;ce;mm;rn;hs;sc;	dm;ag;ce;mm;rn;hs;sc;
7227.FBpp0071087	7227.FBpp0072687	Rpa3	Rmi1	42	18	12	12	dm;ag;ce;mm;rn;hs;sc;	dm;ag;ce;mm;rn;hs;sc;	dm;ag;ce;mm;rn;hs;sc;
7227.FBpp0071087	7227.FBpp0072801	Rpa3	trp-4	42	18	12	12	dm;ag;ce;mm;rn;hs;sc;	dm;ag;ce;mm;rn;hs;sc;	dm;ag;ce;mm;rn;hs;sc;
7227.FBpp0071087	7227.FBpp0073623	Rpa3	mus205	42	18	12	12	dm;ag;ce;mm;rn;hs;sc;	dm;ag;ce;mm;rn;hs;sc;	dm;ag;ce;mm;rn;hs;sc;
7227.FBpp0071087	7227.FBpp0073906	Rpa3	Fanca	42	18	12	12	dm;ag;ce;mm;rn;hs;sc;	dm;ag;ce;mm;rn;hs;sc;	dm;ag;ce;mm;rn;hs;sc;
7227.FBpp0071087	7227.FBpp0074075	Rpa3	Top3alpha	42	18	12	12	dm;ag;ce;mm;rn;hs;sc;	dm;ag;ce;mm;rn;hs;sc;	dm;ag;ce;mm;rn;hs;sc;
7227.FBpp0071087	7227.FBpp0074086	Rpa3	chif	42	18	12	12	dm;ag;ce;mm;rn;hs;sc;	dm;ag;ce;mm;rn;hs;sc;	dm;ag;ce;mm;rn;hs;sc;
7227.FBpp0071087	7227.FBpp0074180	Rpa3	RfC38	42	18	12	12	dm;ag;ce;mm;rn;hs;sc;	dm;ag;ce;mm;rn;hs;sc;	dm;ag;ce;mm;rn;hs;sc;
7227.FBpp0071087	7227.FBpp0074500	Rpa3	cyp33	42	18	12	12	dm;ag;ce;mm;rn;hs;sc;	dm;ag;ce;mm;rn;hs;sc;	dm;ag;ce;mm;rn;hs;sc;
7227.FBpp0071087	7227.FBpp0075612	Rpa3	Rad23	42	18	12	12	dm;ag;ce;mm;rn;hs;sc;	dm;ag;ce;mm;rn;hs;sc;	dm;ag;ce;mm;rn;hs;sc;
7227.FBpp0071087	7227.FBpp0075618	Rpa3	Chrac-14	42	18	12	12	dm;ag;ce;mm;rn;hs;sc;	dm;ag;ce;mm;rn;hs;sc;	dm;ag;ce;mm;rn;hs;sc;
7227.FBpp0071087	7227.FBpp0075764	Rpa3	Mcm6	42	18	12	12	dm;ag;ce;mm;rn;hs;sc;	dm;ag;ce;mm;rn;hs;sc;	dm;ag;ce;mm;rn;hs;sc;
7227.FBpp0071087	7227.FBpp0076152	Rpa3	DNApol-alpha73	42	18	12	12	dm;ag;ce;mm;rn;hs;sc;	dm;ag;ce;mm;rn;hs;sc;	dm;ag;ce;mm;rn;hs;sc;
7227.FBpp0071087	7227.FBpp0076207	Rpa3	Npl4	42	18	12	12	dm;ag;ce;mm;rn;hs;sc;	dm;ag;ce;mm;rn;hs;sc;	dm;ag;ce;mm;rn;hs;sc;
7227.FBpp0071087	7227.FBpp0076359	Rpa3	Rpb10	42	18	12	12	dm;ag;ce;mm;rn;hs;sc;	dm;ag;ce;mm;rn;hs;sc;	dm;ag;ce;mm;rn;hs;sc;
7227.FBpp0071087	7227.FBpp0076602	Rpa3	DNApol-epsilon255	42	18	12	12	dm;ag;ce;mm;rn;hs;sc;	dm;ag;ce;mm;rn;hs;sc;	dm;ag;ce;mm;rn;hs;sc;
7227.FBpp0071087	7227.FBpp0077099	Rpa3	Fancm	42	18	12	12	dm;ag;ce;mm;rn;hs;sc;	dm;ag;ce;mm;rn;hs;sc;	dm;ag;ce;mm;rn;hs;sc;
7227.FBpp0071087	7227.FBpp0077142	Rpa3	Rpb4	42	18	12	12	dm;ag;ce;mm;rn;hs;sc;	dm;ag;ce;mm;rn;hs;sc;	dm;ag;ce;mm;rn;hs;sc;
7227.FBpp0071087	7227.FBpp0077159	Rpa3	Hel89B	42	18	12	12	dm;ag;ce;mm;rn;hs;sc;	dm;ag;ce;mm;rn;hs;sc;	dm;ag;ce;mm;rn;hs;sc;
7227.FBpp0071087	7227.FBpp0077309	Rpa3	Rpb7	42	18	12	12	dm;ag;ce;mm;rn;hs;sc;	dm;ag;ce;mm;rn;hs;sc;	dm;ag;ce;mm;rn;hs;sc;
7227.FBpp0071087	7227.FBpp0078354	Rpa3	DNAlig3	42	18	12	12	dm;ag;ce;mm;rn;hs;sc;	dm;ag;ce;mm;rn;hs;sc;	dm;ag;ce;mm;rn;hs;sc;
7227.FBpp0071087	7227.FBpp0078416	Rpa3	Blm	42	18	12	12	dm;ag;ce;mm;rn;hs;sc;	dm;ag;ce;mm;rn;hs;sc;	dm;ag;ce;mm;rn;hs;sc;
7227.FBpp0071087	7227.FBpp0079168	Rpa3	Mcm5	42	18	12	12	dm;ag;ce;mm;rn;hs;sc;	dm;ag;ce;mm;rn;hs;sc;	dm;ag;ce;mm;rn;hs;sc;
7227.FBpp0071087	7227.FBpp0079328	Rpa3	DNApol-iota	42	18	12	12	dm;ag;ce;mm;rn;hs;sc;	dm;ag;ce;mm;rn;hs;sc;	dm;ag;ce;mm;rn;hs;sc;
7227.FBpp0071087	7227.FBpp0079484	Rpa3	Dmel\CG9667	42	18	12	12	dm;ag;ce;mm;rn;hs;sc;	dm;ag;ce;mm;rn;hs;sc;	dm;ag;ce;mm;rn;hs;sc;
7227.FBpp0071087	7227.FBpp0079500	Rpa3	RPA2	42	18	12	12	dm;ag;ce;mm;rn;hs;sc;	dm;ag;ce;mm;rn;hs;sc;	dm;ag;ce;mm;rn;hs;sc;
7227.FBpp0071087	7227.FBpp0079536	Rpa3	Rpb11	42	18	12	12	dm;ag;ce;mm;rn;hs;sc;	dm;ag;ce;mm;rn;hs;sc;	dm;ag;ce;mm;rn;hs;sc;
7227.FBpp0071087	7227.FBpp0079607	Rpa3	RfC3	42	18	12	12	dm;ag;ce;mm;rn;hs;sc;	dm;ag;ce;mm;rn;hs;sc;	dm;ag;ce;mm;rn;hs;sc;
7227.FBpp0071087	7227.FBpp0079752	Rpa3	Hus1-like	42	18	12	12	dm;ag;ce;mm;rn;hs;sc;	dm;ag;ce;mm;rn;hs;sc;	dm;ag;ce;mm;rn;hs;sc;
7227.FBpp0071087	7227.FBpp0080102	Rpa3	rev7	42	18	12	12	dm;ag;ce;mm;rn;hs;sc;	dm;ag;ce;mm;rn;hs;sc;	dm;ag;ce;mm;rn;hs;sc;
7227.FBpp0071087	7227.FBpp0080641	Rpa3	Ssl1	42	18	12	12	dm;ag;ce;mm;rn;hs;sc;	dm;ag;ce;mm;rn;hs;sc;	dm;ag;ce;mm;rn;hs;sc;
7227.FBpp0071087	7227.FBpp0081263	Rpa3	DNApol-eta	42	18	12	12	dm;ag;ce;mm;rn;hs;sc;	dm;ag;ce;mm;rn;hs;sc;	dm;ag;ce;mm;rn;hs;sc;
7227.FBpp0071087	7227.FBpp0081614	Rpa3	Rpb8	42	18	12	12	dm;ag;ce;mm;rn;hs;sc;	dm;ag;ce;mm;rn;hs;sc;	dm;ag;ce;mm;rn;hs;sc;
7227.FBpp0071087	7227.FBpp0081822	Rpa3	DNApol-alpha60	42	18	12	12	dm;ag;ce;mm;rn;hs;sc;	dm;ag;ce;mm;rn;hs;sc;	dm;ag;ce;mm;rn;hs;sc;
7227.FBpp0071087	7227.FBpp0081845	Rpa3	Tfb4	42	18	12	12	dm;ag;ce;mm;rn;hs;sc;	dm;ag;ce;mm;rn;hs;sc;	dm;ag;ce;mm;rn;hs;sc;
7227.FBpp0071087	7227.FBpp0082412	Rpa3	Ufd1-like	42	18	12	12	dm;ag;ce;mm;rn;hs;sc;	dm;ag;ce;mm;rn;hs;sc;	dm;ag;ce;mm;rn;hs;sc;
7227.FBpp0071087	7227.FBpp0082994	Rpa3	Msh6	42	18	12	12	dm;ag;ce;mm;rn;hs;sc;	dm;ag;ce;mm;rn;hs;sc;	dm;ag;ce;mm;rn;hs;sc;
7227.FBpp0071087	7227.FBpp0083371	Rpa3	mrn	42	18	12	12	dm;ag;ce;mm;rn;hs;sc;	dm;ag;ce;mm;rn;hs;sc;	dm;ag;ce;mm;rn;hs;sc;
7227.FBpp0071087	7227.FBpp0083802	Rpa3	DmRFC2	42	18	12	12	dm;ag;ce;mm;rn;hs;sc;	dm;ag;ce;mm;rn;hs;sc;	dm;ag;ce;mm;rn;hs;sc;
7227.FBpp0071087	7227.FBpp0084242	Rpa3	mei-41	42	18	12	12	dm;ag;ce;mm;rn;hs;sc;	dm;ag;ce;mm;rn;hs;sc;	dm;ag;ce;mm;rn;hs;sc;
7227.FBpp0071087	7227.FBpp0084617	Rpa3	mus101	42	18	12	12	dm;ag;ce;mm;rn;hs;sc;	dm;ag;ce;mm;rn;hs;sc;	dm;ag;ce;mm;rn;hs;sc;
7227.FBpp0071087	7227.FBpp0084959	Rpa3	Usp7	42	18	12	12	dm;ag;ce;mm;rn;hs;sc;	dm;ag;ce;mm;rn;hs;sc;	dm;ag;ce;mm;rn;hs;sc;
7227.FBpp0071087	7227.FBpp0085166	Rpa3	ago	42	18	12	12	dm;ag;ce;mm;rn;hs;sc;	dm;ag;ce;mm;rn;hs;sc;	dm;ag;ce;mm;rn;hs;sc;
7227.FBpp0071087	7227.FBpp0085585	Rpa3	CG12018	42	18	12	12	dm;ag;ce;mm;rn;hs;sc;	dm;ag;ce;mm;rn;hs;sc;	dm;ag;ce;mm;rn;hs;sc;
7227.FBpp0071087	7227.FBpp0085717	Rpa3	Usp10	42	18	12	12	dm;ag;ce;mm;rn;hs;sc;	dm;ag;ce;mm;rn;hs;sc;	dm;ag;ce;mm;rn;hs;sc;
7227.FBpp0071087	7227.FBpp0086103	Rpa3	Usp15-31	42	18	12	12	dm;ag;ce;mm;rn;hs;sc;	dm;ag;ce;mm;rn;hs;sc;	dm;ag;ce;mm;rn;hs;sc;
7227.FBpp0071087	7227.FBpp0086269	Rpa3	DNA-ligI	42	18	12	12	dm;ag;ce;mm;rn;hs;sc;	dm;ag;ce;mm;rn;hs;sc;	dm;ag;ce;mm;rn;hs;sc;
7227.FBpp0071087	7227.FBpp0086701	Rpa3	rad50	42	18	12	12	dm;ag;ce;mm;rn;hs;sc;	dm;ag;ce;mm;rn;hs;sc;	dm;ag;ce;mm;rn;hs;sc;
7227.FBpp0071087	7227.FBpp0087115	Rpa3	Mes4	42	18	12	12	dm;ag;ce;mm;rn;hs;sc;	dm;ag;ce;mm;rn;hs;sc;	dm;ag;ce;mm;rn;hs;sc;
7227.FBpp0071087	7227.FBpp0087511	Rpa3	PPP4R2r	42	18	12	12	dm;ag;ce;mm;rn;hs;sc;	dm;ag;ce;mm;rn;hs;sc;	dm;ag;ce;mm;rn;hs;sc;
7227.FBpp0071087	7227.FBpp0087608	Rpa3	Mcm7	42	18	12	12	dm;ag;ce;mm;rn;hs;sc;	dm;ag;ce;mm;rn;hs;sc;	dm;ag;ce;mm;rn;hs;sc;
7227.FBpp0071087	7227.FBpp0088360	Rpa3	Mcm3	42	18	12	12	dm;ag;ce;mm;rn;hs;sc;	dm;ag;ce;mm;rn;hs;sc;	dm;ag;ce;mm;rn;hs;sc;
7227.FBpp0071087	7227.FBpp0088441	Rpa3	mre11	42	18	12	12	dm;ag;ce;mm;rn;hs;sc;	dm;ag;ce;mm;rn;hs;sc;	dm;ag;ce;mm;rn;hs;sc;
7227.FBpp0071087	7227.FBpp0089424	Rpa3	pic	42	18	12	12	dm;ag;ce;mm;rn;hs;sc;	dm;ag;ce;mm;rn;hs;sc;	dm;ag;ce;mm;rn;hs;sc;
7227.FBpp0071087	7227.FBpp0099686	Rpa3	XRCC1	42	18	12	12	dm;ag;ce;mm;rn;hs;sc;	dm;ag;ce;mm;rn;hs;sc;	dm;ag;ce;mm;rn;hs;sc;
7227.FBpp0071087	7227.FBpp0110412	Atp5f1e	CG10731	42	18	12	12	dm;ag;ce;mm;rn;hs;sc;	dm;ag;ce;mm;rn;hs;sc;	dm;ag;ce;mm;rn;hs;sc;
7227.FBpp0071087	7227.FBpp0291653	Atp5f1e	ATPsyngamma	42	18	12	12	dm;ag;ce;mm;rn;hs;sc;	dm;ag;ce;mm;rn;hs;sc;	dm;ag;ce;mm;rn;hs;sc;
7227.FBpp0071087	7227.FBpp0291726	Atp5f1e	PTCD1	42	18	12	12	dm;ag;ce;mm;rn;hs;sc;	dm;ag;ce;mm;rn;hs;sc;	dm;ag;ce;mm;rn;hs;sc;
7227.FBpp0071087	7227.FBpp0300615	Atp5f1e	Nurf-38	42	18	12	12	dm;ag;ce;mm;rn;hs;sc;	dm;ag;ce;mm;rn;hs;sc;	dm;ag;ce;mm;rn;hs;sc;
7227.FBpp0071087	7227.FBpp0300652	Atp5f1e	Mtatp6	42	18	12	12	dm;ag;ce;mm;rn;hs;sc;	dm;ag;ce;mm;rn;hs;sc;	dm;ag;ce;mm;rn;hs;sc;
7227.FBpp0071087	7227.FBpp0300988	Atp5f1e	Vha16-1	42	18	12	12	dm;ag;ce;mm;rn;hs;sc;	dm;ag;ce;mm;rn;hs;sc;	dm;ag;ce;mm;rn;hs;sc;
7227.FBpp0071087	7227.FBpp0303680	Atp5f1e	blw	42	18	12	12	dm;ag;ce;mm;rn;hs;sc;	dm;ag;ce;mm;rn;hs;sc;	dm;ag;ce;mm;rn;hs;sc;
7227.FBpp0071087	7227.FBpp0303728	Atp5f1e	ATPsynD	42	18	12	12	dm;ag;ce;mm;rn;hs;sc;	dm;ag;ce;mm;rn;hs;sc;	dm;ag;ce;mm;rn;hs;sc;
7227.FBpp0071087	7227.FBpp0303780	Atp5f1e	ATPsynCf6	42	18	12	12	dm;ag;ce;mm;rn;hs;sc;	dm;ag;ce;mm;rn;hs;sc;	dm;ag;ce;mm;rn;hs;sc;
7227.FBpp0071087	7227.FBpp0304202	Atp5f1e	ATPsynO	42	18	12	12	dm;ag;ce;mm;rn;hs;sc;	dm;ag;ce;mm;rn;hs;sc;	dm;ag;ce;mm;rn;hs;sc;
7227.FBpp0071087	7227.FBpp0304265	Atp5f1e	Vha14-1	42	18	12	12	dm;ag;ce;mm;rn;hs;sc;	dm;ag;ce;mm;rn;hs;sc;	dm;ag;ce;mm;rn;hs;sc;
7227.FBpp0071087	7227.FBpp0304879	Atp5f1e	ATPsynC	42	18	12	12	dm;ag;ce;mm;rn;hs;sc;	dm;ag;ce;mm;rn;hs;sc;	dm;ag;ce;mm;rn;hs;sc;
7227.FBpp0071087	7227.FBpp0305462	Atp5f1e	ATPsynbeta	41	18	12	11	dm;ag;ce;mm;rn;hs;sc;	dm;ag;ce;mm;rn;hs;sc;	dm;ag;ce;mm;rn;hs;sc;
7227.FBpp0071087	7227.FBpp0305858	Atp5f1e	COX7C	42	18	12	12	dm;ag;ce;mm;rn;hs;sc;	dm;ag;ce;mm;rn;hs;sc;	dm;ag;ce;mm;rn;hs;sc;
7227.FBpp0071087	7227.FBpp0306039	Atp5f1e	ATPsynB	42	18	12	12	dm;ag;ce;mm;rn;hs;sc;	dm;ag;ce;mm;rn;hs;sc;	dm;ag;ce;mm;rn;hs;sc;
7227.FBpp0071095	7227.FBpp0078067	Atp5f1e	Adk2	41	18	11	12	dm;ag;ce;mm;rn;hs;sc;	dm;ag;ce;mm;rn;hs;sc;	dm;ag;ce;mm;rn;hs;sc;
7227.FBpp0071095	7227.FBpp0079072	Atp5f1e	VhaSFD	41	18	11	12	dm;ag;ce;mm;rn;hs;sc;	dm;ag;ce;mm;rn;hs;sc;	dm;ag;ce;mm;rn;hs;sc;
7227.FBpp0071095	7227.FBpp0079472	Atp5f1e	Vha36-1	40	18	11	11	dm;ag;ce;mm;rn;hs;sc;	dm;ag;ce;mm;rn;hs;sc;	dm;ag;ce;mm;rn;hs;sc;
7227.FBpp0071095	7227.FBpp0086289	Atp5f1e	Adk3	41	18	11	12	dm;ag;ce;mm;rn;hs;sc;	dm;ag;ce;mm;rn;hs;sc;	dm;ag;ce;mm;rn;hs;sc;
7227.FBpp0071095	7227.FBpp0111967	Atp5f1e	ATPsynG	41	18	11	12	dm;ag;ce;mm;rn;hs;sc;	dm;ag;ce;mm;rn;hs;sc;	dm;ag;ce;mm;rn;hs;sc;
7227.FBpp0071123	7227.FBpp0085870	Atp5f1e	UQCR-Q	42	18	12	12	dm;ag;ce;mm;rn;hs;sc;	dm;ag;ce;mm;rn;hs;sc;	dm;ag;ce;mm;rn;hs;sc;
7227.FBpp0071138	7227.FBpp0084021	Atp5f1e	ATPsyndelta	42	18	12	12	dm;ag;ce;mm;rn;hs;sc;	dm;ag;ce;mm;rn;hs;sc;	dm;ag;ce;mm;rn;hs;sc;
7227.FBpp0071142	7227.FBpp0071194	Atp5f1e	VhaAC39-1	42	18	12	12	dm;ag;ce;mm;rn;hs;sc;	dm;ag;ce;mm;rn;hs;sc;	dm;ag;ce;mm;rn;hs;sc;
7227.FBpp0071142	7227.FBpp0071217	Taok1	msps	42	18	12	12	dm;ag;ce;mm;rn;hs;sc;	dm;ag;ce;mm;rn;hs;sc;	dm;ag;ce;mm;rn;hs;sc;
7227.FBpp0071142	7227.FBpp0071892	Taok1	Nup75	42	18	12	12	dm;ag;ce;mm;rn;hs;sc;	dm;ag;ce;mm;rn;hs;sc;	dm;ag;ce;mm;rn;hs;sc;
7227.FBpp0071142	7227.FBpp0072239	Taok1	pds5	42	18	12	12	dm;ag;ce;mm;rn;hs;sc;	dm;ag;ce;mm;rn;hs;sc;	dm;ag;ce;mm;rn;hs;sc;
7227.FBpp0071142	7227.FBpp0072475	Taok1	Cenpf	42	18	12	12	dm;ag;ce;mm;rn;hs;sc;	dm;ag;ce;mm;rn;hs;sc;	dm;ag;ce;mm;rn;hs;sc;
7227.FBpp0071142	7227.FBpp0073679	Taok1	Taok3	42	18	12	12	dm;ag;ce;mm;rn;hs;sc;	dm;ag;ce;mm;rn;hs;sc;	dm;ag;ce;mm;rn;hs;sc;
7227.FBpp0071142	7227.FBpp0073943	Taok1	1-Sep	42	18	12	12	dm;ag;ce;mm;rn;hs;sc;	dm;ag;ce;mm;rn;hs;sc;	dm;ag;ce;mm;rn;hs;sc;
7227.FBpp0071142	7227.FBpp0075034	Taok1	mit(1)15-RC	42	18	12	12	dm;ag;ce;mm;rn;hs;sc;	dm;ag;ce;mm;rn;hs;sc;	dm;ag;ce;mm;rn;hs;sc;
7227.FBpp0071142	7227.FBpp0075302	Taok1	lic	42	18	12	12	dm;ag;ce;mm;rn;hs;sc;	dm;ag;ce;mm;rn;hs;sc;	dm;ag;ce;mm;rn;hs;sc;
7227.FBpp0071142	7227.FBpp0075317	Taok1	vtd	42	18	12	12	dm;ag;ce;mm;rn;hs;sc;	dm;ag;ce;mm;rn;hs;sc;	dm;ag;ce;mm;rn;hs;sc;
7227.FBpp0071142	7227.FBpp0075937	Taok1	CycB	42	18	12	12	dm;ag;ce;mm;rn;hs;sc;	dm;ag;ce;mm;rn;hs;sc;	dm;ag;ce;mm;rn;hs;sc;
7227.FBpp0071142	7227.FBpp0076917	Taok1	Cdk1	42	18	12	12	dm;ag;ce;mm;rn;hs;sc;	dm;ag;ce;mm;rn;hs;sc;	dm;ag;ce;mm;rn;hs;sc;
7227.FBpp0071142	7227.FBpp0076918	Taok1	mts	42	18	12	12	dm;ag;ce;mm;rn;hs;sc;	dm;ag;ce;mm;rn;hs;sc;	dm;ag;ce;mm;rn;hs;sc;
7227.FBpp0071142	7227.FBpp0077694	Taok1	Cyp1	42	18	12	12	dm;ag;ce;mm;rn;hs;sc;	dm;ag;ce;mm;rn;hs;sc;	dm;ag;ce;mm;rn;hs;sc;
7227.FBpp0071142	7227.FBpp0077714	Taok1	Pp2A-29B	42	18	12	12	dm;ag;ce;mm;rn;hs;sc;	dm;ag;ce;mm;rn;hs;sc;	dm;ag;ce;mm;rn;hs;sc;
7227.FBpp0071142	7227.FBpp0077998	Taok1	Cdc42	42	18	12	12	dm;ag;ce;mm;rn;hs;sc;	dm;ag;ce;mm;rn;hs;sc;	dm;ag;ce;mm;rn;hs;sc;
7227.FBpp0071142	7227.FBpp0079305	Taok1	Pp1alpha-96A	42	18	12	12	dm;ag;ce;mm;rn;hs;sc;	dm;ag;ce;mm;rn;hs;sc;	dm;ag;ce;mm;rn;hs;sc;
7227.FBpp0071142	7227.FBpp0079780	Taok1	dia	42	18	12	12	dm;ag;ce;mm;rn;hs;sc;	dm;ag;ce;mm;rn;hs;sc;	dm;ag;ce;mm;rn;hs;sc;
7227.FBpp0071142	7227.FBpp0080211	Taok1	polo	42	18	12	12	dm;ag;ce;mm;rn;hs;sc;	dm;ag;ce;mm;rn;hs;sc;	dm;ag;ce;mm;rn;hs;sc;
7227.FBpp0071142	7227.FBpp0080997	Taok1	fzy	42	18	12	12	dm;ag;ce;mm;rn;hs;sc;	dm;ag;ce;mm;rn;hs;sc;	dm;ag;ce;mm;rn;hs;sc;
7227.FBpp0071142	7227.FBpp0081117	Taok1	Cenpt	42	18	12	12	dm;ag;ce;mm;rn;hs;sc;	dm;ag;ce;mm;rn;hs;sc;	dm;ag;ce;mm;rn;hs;sc;
7227.FBpp0071142	7227.FBpp0081355	Taok1	Taok2	42	18	12	12	dm;ag;ce;mm;rn;hs;sc;	dm;ag;ce;mm;rn;hs;sc;	dm;ag;ce;mm;rn;hs;sc;
7227.FBpp0071142	7227.FBpp0082928	Taok1	Nup44A	42	18	12	12	dm;ag;ce;mm;rn;hs;sc;	dm;ag;ce;mm;rn;hs;sc;	dm;ag;ce;mm;rn;hs;sc;
7227.FBpp0071142	7227.FBpp0082995	Taok1	Mad1	42	18	12	12	dm;ag;ce;mm;rn;hs;sc;	dm;ag;ce;mm;rn;hs;sc;	dm;ag;ce;mm;rn;hs;sc;
7227.FBpp0071142	7227.FBpp0083625	Taok1	Lis-1	42	18	12	12	dm;ag;ce;mm;rn;hs;sc;	dm;ag;ce;mm;rn;hs;sc;	dm;ag;ce;mm;rn;hs;sc;
7227.FBpp0071142	7227.FBpp0083659	Taok1	1269605	42	18	12	12	dm;ag;ce;mm;rn;hs;sc;	dm;ag;ce;mm;rn;hs;sc;	dm;ag;ce;mm;rn;hs;sc;
7227.FBpp0071142	7227.FBpp0084016	Taok1	Nup98-96	42	18	12	12	dm;ag;ce;mm;rn;hs;sc;	dm;ag;ce;mm;rn;hs;sc;	dm;ag;ce;mm;rn;hs;sc;
7227.FBpp0071142	7227.FBpp0084144	Taok1	Ahctf1	42	18	12	12	dm;ag;ce;mm;rn;hs;sc;	dm;ag;ce;mm;rn;hs;sc;	dm;ag;ce;mm;rn;hs;sc;
7227.FBpp0071142	7227.FBpp0084729	Taok1	wrd	42	18	12	12	dm;ag;ce;mm;rn;hs;sc;	dm;ag;ce;mm;rn;hs;sc;	dm;ag;ce;mm;rn;hs;sc;
7227.FBpp0071142	7227.FBpp0085119	Taok1	Nup43	42	18	12	12	dm;ag;ce;mm;rn;hs;sc;	dm;ag;ce;mm;rn;hs;sc;	dm;ag;ce;mm;rn;hs;sc;
7227.FBpp0071142	7227.FBpp0085616	Taok1	Clip1	42	18	12	12	dm;ag;ce;mm;rn;hs;sc;	dm;ag;ce;mm;rn;hs;sc;	dm;ag;ce;mm;rn;hs;sc;
7227.FBpp0071142	7227.FBpp0087322	Taok1	Klp10A	42	18	12	12	dm;ag;ce;mm;rn;hs;sc;	dm;ag;ce;mm;rn;hs;sc;	dm;ag;ce;mm;rn;hs;sc;
7227.FBpp0071142	7227.FBpp0087461	Taok1	Cenps	42	18	12	12	dm;ag;ce;mm;rn;hs;sc;	dm;ag;ce;mm;rn;hs;sc;	dm;ag;ce;mm;rn;hs;sc;
7227.FBpp0071142	7227.FBpp0087709	Taok1	emb	42	18	12	12	dm;ag;ce;mm;rn;hs;sc;	dm;ag;ce;mm;rn;hs;sc;	dm;ag;ce;mm;rn;hs;sc;
7227.FBpp0071142	7227.FBpp0087865	Taok1	Sec13	42	18	12	12	dm;ag;ce;mm;rn;hs;sc;	dm;ag;ce;mm;rn;hs;sc;	dm;ag;ce;mm;rn;hs;sc;
7227.FBpp0071142	7227.FBpp0088519	Taok1	Nup107	42	18	12	12	dm;ag;ce;mm;rn;hs;sc;	dm;ag;ce;mm;rn;hs;sc;	dm;ag;ce;mm;rn;hs;sc;
7227.FBpp0071194	7227.FBpp0071198	Taok1	Bub3	42	18	12	12	dm;ag;ce;mm;rn;hs;sc;	dm;ag;ce;mm;rn;hs;sc;	dm;ag;ce;mm;rn;hs;sc;
7227.FBpp0071194	7227.FBpp0075034	Taok1	wdb	42	18	12	12	dm;ag;ce;mm;rn;hs;sc;	dm;ag;ce;mm;rn;hs;sc;	dm;ag;ce;mm;rn;hs;sc;
7227.FBpp0071194	7227.FBpp0077694	Taok1	RpS27	42	18	12	12	dm;ag;ce;mm;rn;hs;sc;	dm;ag;ce;mm;rn;hs;sc;	dm;ag;ce;mm;rn;hs;sc;
7227.FBpp0071194	7227.FBpp0079305	Taok1	SMC1	42	18	12	12	dm;ag;ce;mm;rn;hs;sc;	dm;ag;ce;mm;rn;hs;sc;	dm;ag;ce;mm;rn;hs;sc;
7227.FBpp0071194	7227.FBpp0079946	Taok1	Nup133	42	18	12	12	dm;ag;ce;mm;rn;hs;sc;	dm;ag;ce;mm;rn;hs;sc;	dm;ag;ce;mm;rn;hs;sc;
7227.FBpp0071194	7227.FBpp0083625	Taok1	Det	42	18	12	12	dm;ag;ce;mm;rn;hs;sc;	dm;ag;ce;mm;rn;hs;sc;	dm;ag;ce;mm;rn;hs;sc;
7227.FBpp0071194	7227.FBpp0083659	Taok1	RanGAP	42	18	12	12	dm;ag;ce;mm;rn;hs;sc;	dm;ag;ce;mm;rn;hs;sc;	dm;ag;ce;mm;rn;hs;sc;
7227.FBpp0071194	7227.FBpp0084144	Taok1	Nup160	42	18	12	12	dm;ag;ce;mm;rn;hs;sc;	dm;ag;ce;mm;rn;hs;sc;	dm;ag;ce;mm;rn;hs;sc;
7227.FBpp0071194	7227.FBpp0085119	Taok1	SA	42	18	12	12	dm;ag;ce;mm;rn;hs;sc;	dm;ag;ce;mm;rn;hs;sc;	dm;ag;ce;mm;rn;hs;sc;
7227.FBpp0071194	7227.FBpp0087511	Taok1	Dmel\CG9135	42	18	12	12	dm;ag;ce;mm;rn;hs;sc;	dm;ag;ce;mm;rn;hs;sc;	dm;ag;ce;mm;rn;hs;sc;
7227.FBpp0071198	7227.FBpp0072239	Taok1	Klp67A	42	18	12	12	dm;ag;ce;mm;rn;hs;sc;	dm;ag;ce;mm;rn;hs;sc;	dm;ag;ce;mm;rn;hs;sc;
7227.FBpp0071198	7227.FBpp0073098	Taok1	nudE	42	18	12	12	dm;ag;ce;mm;rn;hs;sc;	dm;ag;ce;mm;rn;hs;sc;	dm;ag;ce;mm;rn;hs;sc;
7227.FBpp0071198	7227.FBpp0073943	Taok1	nudC	42	18	12	12	dm;ag;ce;mm;rn;hs;sc;	dm;ag;ce;mm;rn;hs;sc;	dm;ag;ce;mm;rn;hs;sc;
7227.FBpp0071198	7227.FBpp0075034	Taok1	SMC3	42	18	12	12	dm;ag;ce;mm;rn;hs;sc;	dm;ag;ce;mm;rn;hs;sc;	dm;ag;ce;mm;rn;hs;sc;
7227.FBpp0071198	7227.FBpp0075317	Taok1	wapl	42	18	12	12	dm;ag;ce;mm;rn;hs;sc;	dm;ag;ce;mm;rn;hs;sc;	dm;ag;ce;mm;rn;hs;sc;
7227.FBpp0071198	7227.FBpp0076917	Taok1	Incenp	42	18	12	12	dm;ag;ce;mm;rn;hs;sc;	dm;ag;ce;mm;rn;hs;sc;	dm;ag;ce;mm;rn;hs;sc;
7227.FBpp0071198	7227.FBpp0076918	Taok1	Mad2l1	42	18	12	12	dm;ag;ce;mm;rn;hs;sc;	dm;ag;ce;mm;rn;hs;sc;	dm;ag;ce;mm;rn;hs;sc;
7227.FBpp0071198	7227.FBpp0077694	Pipox	Sardh	42	18	12	12	dm;ag;ce;mm;rn;hs;sc;	dm;ag;ce;mm;rn;hs;sc;	dm;ag;ce;mm;rn;hs;sc;
7227.FBpp0071198	7227.FBpp0079946	Pipox	Dmel\CG11241	42	18	12	12	dm;ag;ce;mm;rn;hs;sc;	dm;ag;ce;mm;rn;hs;sc;	dm;ag;ce;mm;rn;hs;sc;
7227.FBpp0071198	7227.FBpp0080052	Pipox	Alas	42	18	12	12	dm;ag;ce;mm;rn;hs;sc;	dm;ag;ce;mm;rn;hs;sc;	dm;ag;ce;mm;rn;hs;sc;
7227.FBpp0071198	7227.FBpp0083659	Pipox	CRYM	42	18	12	12	dm;ag;ce;mm;rn;hs;sc;	dm;ag;ce;mm;rn;hs;sc;	dm;ag;ce;mm;rn;hs;sc;
7227.FBpp0071198	7227.FBpp0085119	Pipox	CELE_M153.1	42	18	12	12	dm;ag;ce;mm;rn;hs;sc;	dm;ag;ce;mm;rn;hs;sc;	dm;ag;ce;mm;rn;hs;sc;
7227.FBpp0071198	7227.FBpp0085616	Pipox	Dmel\CG10184	42	18	12	12	dm;ag;ce;mm;rn;hs;sc;	dm;ag;ce;mm;rn;hs;sc;	dm;ag;ce;mm;rn;hs;sc;
7227.FBpp0071198	7227.FBpp0086063	Pipox	Dmel\CG3999	42	18	12	12	dm;ag;ce;mm;rn;hs;sc;	dm;ag;ce;mm;rn;hs;sc;	dm;ag;ce;mm;rn;hs;sc;
7227.FBpp0071198	7227.FBpp0087637	Pipox	CG10361-RA	42	18	12	12	dm;ag;ce;mm;rn;hs;sc;	dm;ag;ce;mm;rn;hs;sc;	dm;ag;ce;mm;rn;hs;sc;
7227.FBpp0071198	7227.FBpp0087709	Pipox	Spat	42	18	12	12	dm;ag;ce;mm;rn;hs;sc;	dm;ag;ce;mm;rn;hs;sc;	dm;ag;ce;mm;rn;hs;sc;
7227.FBpp0071198	7227.FBpp0087865	Pipox	Shmt	42	18	12	12	dm;ag;ce;mm;rn;hs;sc;	dm;ag;ce;mm;rn;hs;sc;	dm;ag;ce;mm;rn;hs;sc;
7227.FBpp0071198	7227.FBpp0088519	Atad5	PCNA	42	18	12	12	dm;ag;ce;mm;rn;hs;sc;	dm;ag;ce;mm;rn;hs;sc;	dm;ag;ce;mm;rn;hs;sc;
7227.FBpp0071217	7227.FBpp0071744	Atad5	RfC4	42	18	12	12	dm;ag;ce;mm;rn;hs;sc;	dm;ag;ce;mm;rn;hs;sc;	dm;ag;ce;mm;rn;hs;sc;
7227.FBpp0071217	7227.FBpp0072239	Atad5	RfC38	42	18	12	12	dm;ag;ce;mm;rn;hs;sc;	dm;ag;ce;mm;rn;hs;sc;	dm;ag;ce;mm;rn;hs;sc;
7227.FBpp0071217	7227.FBpp0072475	Atad5	DmRFC2	42	18	12	12	dm;ag;ce;mm;rn;hs;sc;	dm;ag;ce;mm;rn;hs;sc;	dm;ag;ce;mm;rn;hs;sc;
7227.FBpp0071217	7227.FBpp0073679	Ctsa	Fur2	42	18	12	12	dm;ag;ce;mm;rn;hs;sc;	dm;ag;ce;mm;rn;hs;sc;	dm;ag;ce;mm;rn;hs;sc;
7227.FBpp0071217	7227.FBpp0073943	Ctsa	scrib	42	18	12	12	dm;ag;ce;mm;rn;hs;sc;	dm;ag;ce;mm;rn;hs;sc;	dm;ag;ce;mm;rn;hs;sc;
7227.FBpp0071217	7227.FBpp0074227	Dalrd3	MetRS	42	18	12	12	dm;ag;ce;mm;rn;hs;sc;	dm;ag;ce;mm;rn;hs;sc;	dm;ag;ce;mm;rn;hs;sc;
7227.FBpp0071217	7227.FBpp0075034	Dalrd3	r	42	18	12	12	dm;ag;ce;mm;rn;hs;sc;	dm;ag;ce;mm;rn;hs;sc;	dm;ag;ce;mm;rn;hs;sc;
7227.FBpp0071217	7227.FBpp0075302	Dalrd3	GluProRS	42	18	12	12	dm;ag;ce;mm;rn;hs;sc;	dm;ag;ce;mm;rn;hs;sc;	dm;ag;ce;mm;rn;hs;sc;
7227.FBpp0071217	7227.FBpp0075317	Dalrd3	IleRS	42	18	12	12	dm;ag;ce;mm;rn;hs;sc;	dm;ag;ce;mm;rn;hs;sc;	dm;ag;ce;mm;rn;hs;sc;
7227.FBpp0071217	7227.FBpp0075395	Dalrd3	TyrRS	42	18	12	12	dm;ag;ce;mm;rn;hs;sc;	dm;ag;ce;mm;rn;hs;sc;	dm;ag;ce;mm;rn;hs;sc;
7227.FBpp0071217	7227.FBpp0076917	Dalrd3	Aats-gln	42	18	12	12	dm;ag;ce;mm;rn;hs;sc;	dm;ag;ce;mm;rn;hs;sc;	dm;ag;ce;mm;rn;hs;sc;
7227.FBpp0071217	7227.FBpp0076918	Clvs2	AP-1mu	42	18	12	12	dm;ag;ce;mm;rn;hs;sc;	dm;ag;ce;mm;rn;hs;sc;	dm;ag;ce;mm;rn;hs;sc;
7227.FBpp0071217	7227.FBpp0077694	Clvs2	Chc	42	18	12	12	dm;ag;ce;mm;rn;hs;sc;	dm;ag;ce;mm;rn;hs;sc;	dm;ag;ce;mm;rn;hs;sc;
7227.FBpp0071217	7227.FBpp0077714	Clvs2	AP-1-2beta	42	18	12	12	dm;ag;ce;mm;rn;hs;sc;	dm;ag;ce;mm;rn;hs;sc;	dm;ag;ce;mm;rn;hs;sc;
7227.FBpp0071217	7227.FBpp0077998	Clvs2	AP-1gamma	42	18	12	12	dm;ag;ce;mm;rn;hs;sc;	dm;ag;ce;mm;rn;hs;sc;	dm;ag;ce;mm;rn;hs;sc;
7227.FBpp0071217	7227.FBpp0079305	Clvs2	AP-1sigma	42	18	12	12	dm;ag;ce;mm;rn;hs;sc;	dm;ag;ce;mm;rn;hs;sc;	dm;ag;ce;mm;rn;hs;sc;
7227.FBpp0071217	7227.FBpp0079780	Clvs2	Clc	42	18	12	12	dm;ag;ce;mm;rn;hs;sc;	dm;ag;ce;mm;rn;hs;sc;	dm;ag;ce;mm;rn;hs;sc;
7227.FBpp0071217	7227.FBpp0080211	Gtf3c6	GTF3A	42	18	12	12	dm;ag;ce;mm;rn;hs;sc;	dm;ag;ce;mm;rn;hs;sc;	dm;ag;ce;mm;rn;hs;sc;
7227.FBpp0071217	7227.FBpp0081117	Gtf3c6	CG33785	42	18	12	12	dm;ag;ce;mm;rn;hs;sc;	dm;ag;ce;mm;rn;hs;sc;	dm;ag;ce;mm;rn;hs;sc;
7227.FBpp0071217	7227.FBpp0082928	Gtf3c6	CG17209	42	18	12	12	dm;ag;ce;mm;rn;hs;sc;	dm;ag;ce;mm;rn;hs;sc;	dm;ag;ce;mm;rn;hs;sc;
7227.FBpp0071217	7227.FBpp0082995	Gtf3c6	Tbp	42	18	12	12	dm;ag;ce;mm;rn;hs;sc;	dm;ag;ce;mm;rn;hs;sc;	dm;ag;ce;mm;rn;hs;sc;
7227.FBpp0071217	7227.FBpp0083625	Gtf3c6	RpIII128	42	18	12	12	dm;ag;ce;mm;rn;hs;sc;	dm;ag;ce;mm;rn;hs;sc;	dm;ag;ce;mm;rn;hs;sc;
7227.FBpp0071217	7227.FBpp0083659	Gtf3c6	RpII18	42	18	12	12	dm;ag;ce;mm;rn;hs;sc;	dm;ag;ce;mm;rn;hs;sc;	dm;ag;ce;mm;rn;hs;sc;
7227.FBpp0071217	7227.FBpp0084016	Gtf3c6	Rpb12	42	18	12	12	dm;ag;ce;mm;rn;hs;sc;	dm;ag;ce;mm;rn;hs;sc;	dm;ag;ce;mm;rn;hs;sc;
7227.FBpp0071217	7227.FBpp0084144	Gtf3c6	CG8950	42	18	12	12	dm;ag;ce;mm;rn;hs;sc;	dm;ag;ce;mm;rn;hs;sc;	dm;ag;ce;mm;rn;hs;sc;
7227.FBpp0071217	7227.FBpp0085379	Gtf3c6	Rpb5	42	18	12	12	dm;ag;ce;mm;rn;hs;sc;	dm;ag;ce;mm;rn;hs;sc;	dm;ag;ce;mm;rn;hs;sc;
7227.FBpp0071217	7227.FBpp0085616	Gtf3c6	1269912	42	18	12	12	dm;ag;ce;mm;rn;hs;sc;	dm;ag;ce;mm;rn;hs;sc;	dm;ag;ce;mm;rn;hs;sc;
7227.FBpp0071217	7227.FBpp0086063	Gtf3c6	Gtf3c1	42	18	12	12	dm;ag;ce;mm;rn;hs;sc;	dm;ag;ce;mm;rn;hs;sc;	dm;ag;ce;mm;rn;hs;sc;
7227.FBpp0071217	7227.FBpp0087322	Gtf3c6	CG5147-RA	42	18	12	12	dm;ag;ce;mm;rn;hs;sc;	dm;ag;ce;mm;rn;hs;sc;	dm;ag;ce;mm;rn;hs;sc;
7227.FBpp0071217	7227.FBpp0087323	Gtf3c6	Rpb10	42	18	12	12	dm;ag;ce;mm;rn;hs;sc;	dm;ag;ce;mm;rn;hs;sc;	dm;ag;ce;mm;rn;hs;sc;
7227.FBpp0071217	7227.FBpp0087461	Gtf3c6	CG5380	42	18	12	12	dm;ag;ce;mm;rn;hs;sc;	dm;ag;ce;mm;rn;hs;sc;	dm;ag;ce;mm;rn;hs;sc;
7227.FBpp0071217	7227.FBpp0087709	Gtf3c6	Brf	42	18	12	12	dm;ag;ce;mm;rn;hs;sc;	dm;ag;ce;mm;rn;hs;sc;	dm;ag;ce;mm;rn;hs;sc;
7227.FBpp0071217	7227.FBpp0087865	Gtf3c6	Dmel\CG12267	42	18	12	12	dm;ag;ce;mm;rn;hs;sc;	dm;ag;ce;mm;rn;hs;sc;	dm;ag;ce;mm;rn;hs;sc;
7227.FBpp0071217	7227.FBpp0088519	Gtf3c6	l(2)37Cg	42	18	12	12	dm;ag;ce;mm;rn;hs;sc;	dm;ag;ce;mm;rn;hs;sc;	dm;ag;ce;mm;rn;hs;sc;
7227.FBpp0071226	7227.FBpp0073902	Gtf3c6	l(2)37Cd	42	18	12	12	dm;ag;ce;mm;rn;hs;sc;	dm;ag;ce;mm;rn;hs;sc;	dm;ag;ce;mm;rn;hs;sc;
7227.FBpp0071226	7227.FBpp0079992	Gtf3c6	Bdp1	42	18	12	12	dm;ag;ce;mm;rn;hs;sc;	dm;ag;ce;mm;rn;hs;sc;	dm;ag;ce;mm;rn;hs;sc;
7227.FBpp0071226	7227.FBpp0081401	Gtf3c6	Dmel\CG3756	42	18	12	12	dm;ag;ce;mm;rn;hs;sc;	dm;ag;ce;mm;rn;hs;sc;	dm;ag;ce;mm;rn;hs;sc;
7227.FBpp0071226	7227.FBpp0082787	Gtf3c6	Rpb8	42	18	12	12	dm;ag;ce;mm;rn;hs;sc;	dm;ag;ce;mm;rn;hs;sc;	dm;ag;ce;mm;rn;hs;sc;
7227.FBpp0071226	7227.FBpp0083683	Gtf3c6	Sin	42	18	12	12	dm;ag;ce;mm;rn;hs;sc;	dm;ag;ce;mm;rn;hs;sc;	dm;ag;ce;mm;rn;hs;sc;
7227.FBpp0071226	7227.FBpp0087095	Lama4	Ndg	42	18	12	12	dm;ag;ce;mm;rn;hs;sc;	dm;ag;ce;mm;rn;hs;sc;	dm;ag;ce;mm;rn;hs;sc;
7227.FBpp0071226	7227.FBpp0087764	Lama4	LanB1	42	18	12	12	dm;ag;ce;mm;rn;hs;sc;	dm;ag;ce;mm;rn;hs;sc;	dm;ag;ce;mm;rn;hs;sc;
7227.FBpp0071248	7227.FBpp0112426	Lama4	mys	42	18	12	12	dm;ag;ce;mm;rn;hs;sc;	dm;ag;ce;mm;rn;hs;sc;	dm;ag;ce;mm;rn;hs;sc;
7227.FBpp0071303	7227.FBpp0080003	Lama4	LanB2	42	18	12	12	dm;ag;ce;mm;rn;hs;sc;	dm;ag;ce;mm;rn;hs;sc;	dm;ag;ce;mm;rn;hs;sc;
7227.FBpp0071350	7227.FBpp0081356	Lama4	unc-52	41	18	11	12	dm;ag;ce;mm;rn;hs;sc;	dm;ag;ce;mm;rn;hs;sc;	dm;ag;ce;mm;rn;hs;sc;
7227.FBpp0071350	7227.FBpp0086223	Lama4	Lama2	41	18	11	12	dm;ag;ce;mm;rn;hs;sc;	dm;ag;ce;mm;rn;hs;sc;	dm;ag;ce;mm;rn;hs;sc;
7227.FBpp0071449	7227.FBpp0074151	Lama4	Agrn	42	18	12	12	dm;ag;ce;mm;rn;hs;sc;	dm;ag;ce;mm;rn;hs;sc;	dm;ag;ce;mm;rn;hs;sc;
7227.FBpp0071449	7227.FBpp0074660	Lama4	Dg	42	18	12	12	dm;ag;ce;mm;rn;hs;sc;	dm;ag;ce;mm;rn;hs;sc;	dm;ag;ce;mm;rn;hs;sc;
7227.FBpp0071449	7227.FBpp0074835	Lama4	Dys	42	18	12	12	dm;ag;ce;mm;rn;hs;sc;	dm;ag;ce;mm;rn;hs;sc;	dm;ag;ce;mm;rn;hs;sc;
7227.FBpp0071449	7227.FBpp0074971	Enpp3	Pmm45A	42	18	12	12	dm;ag;ce;mm;rn;hs;sc;	dm;ag;ce;mm;rn;hs;sc;	dm;ag;ce;mm;rn;hs;sc;
7227.FBpp0071449	7227.FBpp0075395	Enpp3	sgl	42	18	12	12	dm;ag;ce;mm;rn;hs;sc;	dm;ag;ce;mm;rn;hs;sc;	dm;ag;ce;mm;rn;hs;sc;
7227.FBpp0071449	7227.FBpp0080488	Enpp3	CG8080	42	18	12	12	dm;ag;ce;mm;rn;hs;sc;	dm;ag;ce;mm;rn;hs;sc;	dm;ag;ce;mm;rn;hs;sc;
7227.FBpp0071449	7227.FBpp0080622	Enpp3	Papss	42	18	12	12	dm;ag;ce;mm;rn;hs;sc;	dm;ag;ce;mm;rn;hs;sc;	dm;ag;ce;mm;rn;hs;sc;
7227.FBpp0071449	7227.FBpp0083893	Enpp3	24643014	42	18	12	12	dm;ag;ce;mm;rn;hs;sc;	dm;ag;ce;mm;rn;hs;sc;	dm;ag;ce;mm;rn;hs;sc;
7227.FBpp0071449	7227.FBpp0087094	Enpp3	1273837	42	18	12	12	dm;ag;ce;mm;rn;hs;sc;	dm;ag;ce;mm;rn;hs;sc;	dm;ag;ce;mm;rn;hs;sc;
7227.FBpp0071449	7227.FBpp0087118	Enpp3	CG6152	42	18	12	12	dm;ag;ce;mm;rn;hs;sc;	dm;ag;ce;mm;rn;hs;sc;	dm;ag;ce;mm;rn;hs;sc;
7227.FBpp0071449	7227.FBpp0087124	Enpp3	Ppcdc	42	18	12	12	dm;ag;ce;mm;rn;hs;sc;	dm;ag;ce;mm;rn;hs;sc;	dm;ag;ce;mm;rn;hs;sc;
7227.FBpp0071449	7227.FBpp0099642	Enpp3	CG11883	42	18	12	12	dm;ag;ce;mm;rn;hs;sc;	dm;ag;ce;mm;rn;hs;sc;	dm;ag;ce;mm;rn;hs;sc;
7227.FBpp0071449	7227.FBpp0293061	Enpp3	Nmrk1	42	18	12	12	dm;ag;ce;mm;rn;hs;sc;	dm;ag;ce;mm;rn;hs;sc;	dm;ag;ce;mm;rn;hs;sc;
7227.FBpp0071451	7227.FBpp0073292	Enpp3	Nampt	42	18	12	12	dm;ag;ce;mm;rn;hs;sc;	dm;ag;ce;mm;rn;hs;sc;	dm;ag;ce;mm;rn;hs;sc;
7227.FBpp0071451	7227.FBpp0073989	Enpp3	fbl	42	18	12	12	dm;ag;ce;mm;rn;hs;sc;	dm;ag;ce;mm;rn;hs;sc;	dm;ag;ce;mm;rn;hs;sc;
7227.FBpp0071451	7227.FBpp0074662	Enpp3	GlyS	42	18	12	12	dm;ag;ce;mm;rn;hs;sc;	dm;ag;ce;mm;rn;hs;sc;	dm;ag;ce;mm;rn;hs;sc;
7227.FBpp0071451	7227.FBpp0075119	Enpp3	Dmel\CG5828	42	18	12	12	dm;ag;ce;mm;rn;hs;sc;	dm;ag;ce;mm;rn;hs;sc;	dm;ag;ce;mm;rn;hs;sc;
7227.FBpp0071451	7227.FBpp0075382	Enpp3	CG3714	42	18	12	12	dm;ag;ce;mm;rn;hs;sc;	dm;ag;ce;mm;rn;hs;sc;	dm;ag;ce;mm;rn;hs;sc;
7227.FBpp0071451	7227.FBpp0076890	Enpp3	Ppat-Dpck	42	18	12	12	dm;ag;ce;mm;rn;hs;sc;	dm;ag;ce;mm;rn;hs;sc;	dm;ag;ce;mm;rn;hs;sc;
7227.FBpp0071451	7227.FBpp0078278	Enpp3	Pgm	42	18	12	12	dm;ag;ce;mm;rn;hs;sc;	dm;ag;ce;mm;rn;hs;sc;	dm;ag;ce;mm;rn;hs;sc;
7227.FBpp0071451	7227.FBpp0078448	Enpp3	CG9940	42	18	12	12	dm;ag;ce;mm;rn;hs;sc;	dm;ag;ce;mm;rn;hs;sc;	dm;ag;ce;mm;rn;hs;sc;
7227.FBpp0071451	7227.FBpp0078664	Enpp3	cN-IIIB	42	18	12	12	dm;ag;ce;mm;rn;hs;sc;	dm;ag;ce;mm;rn;hs;sc;	dm;ag;ce;mm;rn;hs;sc;
7227.FBpp0071451	7227.FBpp0080490	Enpp3	GlyP	42	18	12	12	dm;ag;ce;mm;rn;hs;sc;	dm;ag;ce;mm;rn;hs;sc;	dm;ag;ce;mm;rn;hs;sc;
7227.FBpp0071451	7227.FBpp0081488	Nuak1	Lkb1	42	18	12	12	dm;ag;ce;mm;rn;hs;sc;	dm;ag;ce;mm;rn;hs;sc;	dm;ag;ce;mm;rn;hs;sc;
7227.FBpp0071451	7227.FBpp0082062	Gnptab	CELE_ZK1307.8	42	18	12	12	dm;ag;ce;mm;rn;hs;sc;	dm;ag;ce;mm;rn;hs;sc;	dm;ag;ce;mm;rn;hs;sc;
7227.FBpp0071451	7227.FBpp0083843	Gnptab	GCS2beta	42	18	12	12	dm;ag;ce;mm;rn;hs;sc;	dm;ag;ce;mm;rn;hs;sc;	dm;ag;ce;mm;rn;hs;sc;
7227.FBpp0071451	7227.FBpp0083860	Mcu	Hsc70-4	42	18	12	12	dm;ag;ce;mm;rn;hs;sc;	dm;ag;ce;mm;rn;hs;sc;	dm;ag;ce;mm;rn;hs;sc;
7227.FBpp0071451	7227.FBpp0083906	Mcu	Micu1	42	18	12	12	dm;ag;ce;mm;rn;hs;sc;	dm;ag;ce;mm;rn;hs;sc;	dm;ag;ce;mm;rn;hs;sc;
7227.FBpp0071451	7227.FBpp0086066	Mcu	Pkd2	42	18	12	12	dm;ag;ce;mm;rn;hs;sc;	dm;ag;ce;mm;rn;hs;sc;	dm;ag;ce;mm;rn;hs;sc;
7227.FBpp0071451	7227.FBpp0086400	Hmmr	msps	42	18	12	12	dm;ag;ce;mm;rn;hs;sc;	dm;ag;ce;mm;rn;hs;sc;	dm;ag;ce;mm;rn;hs;sc;
7227.FBpp0071451	7227.FBpp0086603	Hmmr	Tpx2	42	18	12	12	dm;ag;ce;mm;rn;hs;sc;	dm;ag;ce;mm;rn;hs;sc;	dm;ag;ce;mm;rn;hs;sc;
7227.FBpp0071451	7227.FBpp0088021	Hmmr	Nhe2	42	18	12	12	dm;ag;ce;mm;rn;hs;sc;	dm;ag;ce;mm;rn;hs;sc;	dm;ag;ce;mm;rn;hs;sc;
7227.FBpp0071451	7227.FBpp0291433	Hmmr	Dhc64C	42	18	12	12	dm;ag;ce;mm;rn;hs;sc;	dm;ag;ce;mm;rn;hs;sc;	dm;ag;ce;mm;rn;hs;sc;
7227.FBpp0071451	7227.FBpp0291495	Hmmr	CG40016	42	18	12	12	dm;ag;ce;mm;rn;hs;sc;	dm;ag;ce;mm;rn;hs;sc;	dm;ag;ce;mm;rn;hs;sc;
7227.FBpp0071451	7227.FBpp0293948	Hmmr	dco	42	18	12	12	dm;ag;ce;mm;rn;hs;sc;	dm;ag;ce;mm;rn;hs;sc;	dm;ag;ce;mm;rn;hs;sc;
7227.FBpp0071451	7227.FBpp0303270	Hmmr	Hsp83	42	18	12	12	dm;ag;ce;mm;rn;hs;sc;	dm;ag;ce;mm;rn;hs;sc;	dm;ag;ce;mm;rn;hs;sc;
7227.FBpp0071451	7227.FBpp0303405	Hmmr	alphaTub84B	42	18	12	12	dm;ag;ce;mm;rn;hs;sc;	dm;ag;ce;mm;rn;hs;sc;	dm;ag;ce;mm;rn;hs;sc;
7227.FBpp0071451	7227.FBpp0304059	Hmmr	Pka-C1	42	18	12	12	dm;ag;ce;mm;rn;hs;sc;	dm;ag;ce;mm;rn;hs;sc;	dm;ag;ce;mm;rn;hs;sc;
7227.FBpp0071461	7227.FBpp0077549	Hmmr	DCTN1-p150	42	18	12	12	dm;ag;ce;mm;rn;hs;sc;	dm;ag;ce;mm;rn;hs;sc;	dm;ag;ce;mm;rn;hs;sc;
7227.FBpp0071503	7227.FBpp0071596	Hmmr	gammaTub23C	42	18	12	12	dm;ag;ce;mm;rn;hs;sc;	dm;ag;ce;mm;rn;hs;sc;	dm;ag;ce;mm;rn;hs;sc;
7227.FBpp0071503	7227.FBpp0075348	Hmmr	Cdk1	42	18	12	12	dm;ag;ce;mm;rn;hs;sc;	dm;ag;ce;mm;rn;hs;sc;	dm;ag;ce;mm;rn;hs;sc;
7227.FBpp0071503	7227.FBpp0075839	Hmmr	Pp2A-29B	42	18	12	12	dm;ag;ce;mm;rn;hs;sc;	dm;ag;ce;mm;rn;hs;sc;	dm;ag;ce;mm;rn;hs;sc;
7227.FBpp0071503	7227.FBpp0075982	Hmmr	Arp1	42	18	12	12	dm;ag;ce;mm;rn;hs;sc;	dm;ag;ce;mm;rn;hs;sc;	dm;ag;ce;mm;rn;hs;sc;
7227.FBpp0071503	7227.FBpp0078093	Hmmr	polo	42	18	12	12	dm;ag;ce;mm;rn;hs;sc;	dm;ag;ce;mm;rn;hs;sc;	dm;ag;ce;mm;rn;hs;sc;
7227.FBpp0071503	7227.FBpp0078433	Hmmr	betaTub85D	42	18	12	12	dm;ag;ce;mm;rn;hs;sc;	dm;ag;ce;mm;rn;hs;sc;	dm;ag;ce;mm;rn;hs;sc;
7227.FBpp0071503	7227.FBpp0080564	Hmmr	Pka-R2	42	18	12	12	dm;ag;ce;mm;rn;hs;sc;	dm;ag;ce;mm;rn;hs;sc;	dm;ag;ce;mm;rn;hs;sc;
7227.FBpp0071503	7227.FBpp0086676	Hmmr	14-3-3epsilon	42	18	12	12	dm;ag;ce;mm;rn;hs;sc;	dm;ag;ce;mm;rn;hs;sc;	dm;ag;ce;mm;rn;hs;sc;
7227.FBpp0071503	7227.FBpp0087350	Hmmr	Cep76	42	18	12	12	dm;ag;ce;mm;rn;hs;sc;	dm;ag;ce;mm;rn;hs;sc;	dm;ag;ce;mm;rn;hs;sc;
7227.FBpp0071503	7227.FBpp0302530	Hmmr	fbn-1	42	18	12	12	dm;ag;ce;mm;rn;hs;sc;	dm;ag;ce;mm;rn;hs;sc;	dm;ag;ce;mm;rn;hs;sc;
7227.FBpp0071503	7227.FBpp0304268	Hmmr	Cenpj	42	18	12	12	dm;ag;ce;mm;rn;hs;sc;	dm;ag;ce;mm;rn;hs;sc;	dm;ag;ce;mm;rn;hs;sc;
7227.FBpp0071526	7227.FBpp0077501	Hmmr	Fgfr1op	42	18	12	12	dm;ag;ce;mm;rn;hs;sc;	dm;ag;ce;mm;rn;hs;sc;	dm;ag;ce;mm;rn;hs;sc;
7227.FBpp0071526	7227.FBpp0082496	Hmmr	Ninl	42	18	12	12	dm;ag;ce;mm;rn;hs;sc;	dm;ag;ce;mm;rn;hs;sc;	dm;ag;ce;mm;rn;hs;sc;
7227.FBpp0071529	7227.FBpp0085546	Hmmr	DCTN2-p50	42	18	12	12	dm;ag;ce;mm;rn;hs;sc;	dm;ag;ce;mm;rn;hs;sc;	dm;ag;ce;mm;rn;hs;sc;
7227.FBpp0071583	7227.FBpp0071596	Hmmr	Lis-1	42	18	12	12	dm;ag;ce;mm;rn;hs;sc;	dm;ag;ce;mm;rn;hs;sc;	dm;ag;ce;mm;rn;hs;sc;
7227.FBpp0071596	7227.FBpp0073387	Hmmr	Sdic2	42	18	12	12	dm;ag;ce;mm;rn;hs;sc;	dm;ag;ce;mm;rn;hs;sc;	dm;ag;ce;mm;rn;hs;sc;
7227.FBpp0071596	7227.FBpp0074709	Hmmr	1269605	42	18	12	12	dm;ag;ce;mm;rn;hs;sc;	dm;ag;ce;mm;rn;hs;sc;	dm;ag;ce;mm;rn;hs;sc;
7227.FBpp0071596	7227.FBpp0075348	Hmmr	cg-nap	42	18	12	12	dm;ag;ce;mm;rn;hs;sc;	dm;ag;ce;mm;rn;hs;sc;	dm;ag;ce;mm;rn;hs;sc;
7227.FBpp0071596	7227.FBpp0075839	Hmmr	aurA	42	18	12	12	dm;ag;ce;mm;rn;hs;sc;	dm;ag;ce;mm;rn;hs;sc;	dm;ag;ce;mm;rn;hs;sc;
7227.FBpp0071596	7227.FBpp0075982	Hmmr	elm	42	18	12	12	dm;ag;ce;mm;rn;hs;sc;	dm;ag;ce;mm;rn;hs;sc;	dm;ag;ce;mm;rn;hs;sc;
7227.FBpp0071596	7227.FBpp0076090	Hmmr	nudE	42	18	12	12	dm;ag;ce;mm;rn;hs;sc;	dm;ag;ce;mm;rn;hs;sc;	dm;ag;ce;mm;rn;hs;sc;
7227.FBpp0071596	7227.FBpp0078433	Hmmr	Dctn3	42	18	12	12	dm;ag;ce;mm;rn;hs;sc;	dm;ag;ce;mm;rn;hs;sc;	dm;ag;ce;mm;rn;hs;sc;
7227.FBpp0071596	7227.FBpp0080121	Polrmt	Ets97D	42	18	12	12	dm;ag;ce;mm;rn;hs;sc;	dm;ag;ce;mm;rn;hs;sc;	dm;ag;ce;mm;rn;hs;sc;
7227.FBpp0071596	7227.FBpp0083912	Polrmt	TFAM	42	18	12	12	dm;ag;ce;mm;rn;hs;sc;	dm;ag;ce;mm;rn;hs;sc;	dm;ag;ce;mm;rn;hs;sc;
7227.FBpp0071596	7227.FBpp0087335	Polrmt	mtTFB1	42	18	12	12	dm;ag;ce;mm;rn;hs;sc;	dm;ag;ce;mm;rn;hs;sc;	dm;ag;ce;mm;rn;hs;sc;
7227.FBpp0071596	7227.FBpp0290035	Nampt	Enpp1	42	18	12	12	dm;ag;ce;mm;rn;hs;sc;	dm;ag;ce;mm;rn;hs;sc;	dm;ag;ce;mm;rn;hs;sc;
7227.FBpp0071596	7227.FBpp0290929	Nampt	cyc	42	18	12	12	dm;ag;ce;mm;rn;hs;sc;	dm;ag;ce;mm;rn;hs;sc;	dm;ag;ce;mm;rn;hs;sc;
7227.FBpp0071596	7227.FBpp0293442	Nampt	24643014	42	18	12	12	dm;ag;ce;mm;rn;hs;sc;	dm;ag;ce;mm;rn;hs;sc;	dm;ag;ce;mm;rn;hs;sc;
7227.FBpp0071596	7227.FBpp0302530	Nampt	CG11883	42	18	12	12	dm;ag;ce;mm;rn;hs;sc;	dm;ag;ce;mm;rn;hs;sc;	dm;ag;ce;mm;rn;hs;sc;
7227.FBpp0071596	7227.FBpp0304268	Nampt	Nmrk1	42	18	12	12	dm;ag;ce;mm;rn;hs;sc;	dm;ag;ce;mm;rn;hs;sc;	dm;ag;ce;mm;rn;hs;sc;
7227.FBpp0071597	7227.FBpp0087517	Nampt	Nudt12	42	18	12	12	dm;ag;ce;mm;rn;hs;sc;	dm;ag;ce;mm;rn;hs;sc;	dm;ag;ce;mm;rn;hs;sc;
7227.FBpp0071685	7227.FBpp0077206	Nampt	Nmnat	42	18	12	12	dm;ag;ce;mm;rn;hs;sc;	dm;ag;ce;mm;rn;hs;sc;	dm;ag;ce;mm;rn;hs;sc;
7227.FBpp0071685	7227.FBpp0077625	Nampt	CG9940	42	18	12	12	dm;ag;ce;mm;rn;hs;sc;	dm;ag;ce;mm;rn;hs;sc;	dm;ag;ce;mm;rn;hs;sc;
7227.FBpp0071731	7227.FBpp0072561	Nampt	CG16758	42	18	12	12	dm;ag;ce;mm;rn;hs;sc;	dm;ag;ce;mm;rn;hs;sc;	dm;ag;ce;mm;rn;hs;sc;
7227.FBpp0071731	7227.FBpp0078353	Nampt	cN-IIIB	42	18	12	12	dm;ag;ce;mm;rn;hs;sc;	dm;ag;ce;mm;rn;hs;sc;	dm;ag;ce;mm;rn;hs;sc;
7227.FBpp0071731	7227.FBpp0085716	Slc9a3r1	7227.FBpp0305314	42	18	12	12	dm;ag;ce;mm;rn;hs;sc;	dm;ag;ce;mm;rn;hs;sc;	dm;ag;ce;mm;rn;hs;sc;
7227.FBpp0071744	7227.FBpp0073679	Slc9a3r1	Nhe2	42	18	12	12	dm;ag;ce;mm;rn;hs;sc;	dm;ag;ce;mm;rn;hs;sc;	dm;ag;ce;mm;rn;hs;sc;
7227.FBpp0071744	7227.FBpp0075034	Slc9a3r1	Moe-RA	42	18	12	12	dm;ag;ce;mm;rn;hs;sc;	dm;ag;ce;mm;rn;hs;sc;	dm;ag;ce;mm;rn;hs;sc;
7227.FBpp0071744	7227.FBpp0075302	Slc9a3r1	Pka-R1	42	18	12	12	dm;ag;ce;mm;rn;hs;sc;	dm;ag;ce;mm;rn;hs;sc;	dm;ag;ce;mm;rn;hs;sc;
7227.FBpp0071744	7227.FBpp0082928	Slc9a3r1	Pka-C1	42	18	12	12	dm;ag;ce;mm;rn;hs;sc;	dm;ag;ce;mm;rn;hs;sc;	dm;ag;ce;mm;rn;hs;sc;
7227.FBpp0071744	7227.FBpp0082995	Slc9a3r1	Gbeta13F	42	18	12	12	dm;ag;ce;mm;rn;hs;sc;	dm;ag;ce;mm;rn;hs;sc;	dm;ag;ce;mm;rn;hs;sc;
7227.FBpp0071744	7227.FBpp0084016	Slc9a3r1	Pka-R2	42	18	12	12	dm;ag;ce;mm;rn;hs;sc;	dm;ag;ce;mm;rn;hs;sc;	dm;ag;ce;mm;rn;hs;sc;
7227.FBpp0071744	7227.FBpp0087322	Slc9a3r1	Pten	42	18	12	12	dm;ag;ce;mm;rn;hs;sc;	dm;ag;ce;mm;rn;hs;sc;	dm;ag;ce;mm;rn;hs;sc;
7227.FBpp0071744	7227.FBpp0087461	Slc9a3r1	Pvr	42	18	12	12	dm;ag;ce;mm;rn;hs;sc;	dm;ag;ce;mm;rn;hs;sc;	dm;ag;ce;mm;rn;hs;sc;
7227.FBpp0071766	7227.FBpp0071808	Slc9a3r1	Gbeta5	42	18	12	12	dm;ag;ce;mm;rn;hs;sc;	dm;ag;ce;mm;rn;hs;sc;	dm;ag;ce;mm;rn;hs;sc;
7227.FBpp0071766	7227.FBpp0071846	Cpd	rb-RA	42	18	12	12	dm;ag;ce;mm;rn;hs;sc;	dm;ag;ce;mm;rn;hs;sc;	dm;ag;ce;mm;rn;hs;sc;
7227.FBpp0071766	7227.FBpp0072083	Cpd	Blos1	42	18	12	12	dm;ag;ce;mm;rn;hs;sc;	dm;ag;ce;mm;rn;hs;sc;	dm;ag;ce;mm;rn;hs;sc;
7227.FBpp0071766	7227.FBpp0072094	Cpd	Lerp	42	18	12	12	dm;ag;ce;mm;rn;hs;sc;	dm;ag;ce;mm;rn;hs;sc;	dm;ag;ce;mm;rn;hs;sc;
7227.FBpp0071766	7227.FBpp0072312	Cpd	lap	42	18	12	12	dm;ag;ce;mm;rn;hs;sc;	dm;ag;ce;mm;rn;hs;sc;	dm;ag;ce;mm;rn;hs;sc;
7227.FBpp0071766	7227.FBpp0072687	Cpd	Ocrl	42	18	12	12	dm;ag;ce;mm;rn;hs;sc;	dm;ag;ce;mm;rn;hs;sc;	dm;ag;ce;mm;rn;hs;sc;
7227.FBpp0071766	7227.FBpp0072801	Cpd	AP-1mu	42	18	12	12	dm;ag;ce;mm;rn;hs;sc;	dm;ag;ce;mm;rn;hs;sc;	dm;ag;ce;mm;rn;hs;sc;
7227.FBpp0071766	7227.FBpp0073623	Cpd	Hsc70-4	42	18	12	12	dm;ag;ce;mm;rn;hs;sc;	dm;ag;ce;mm;rn;hs;sc;	dm;ag;ce;mm;rn;hs;sc;
7227.FBpp0071766	7227.FBpp0073906	Cpd	Chc	42	18	12	12	dm;ag;ce;mm;rn;hs;sc;	dm;ag;ce;mm;rn;hs;sc;	dm;ag;ce;mm;rn;hs;sc;
7227.FBpp0071766	7227.FBpp0074075	Cpd	Arf79F	42	18	12	12	dm;ag;ce;mm;rn;hs;sc;	dm;ag;ce;mm;rn;hs;sc;	dm;ag;ce;mm;rn;hs;sc;
7227.FBpp0071766	7227.FBpp0074086	Cpd	alphaSnap	42	18	12	12	dm;ag;ce;mm;rn;hs;sc;	dm;ag;ce;mm;rn;hs;sc;	dm;ag;ce;mm;rn;hs;sc;
7227.FBpp0071766	7227.FBpp0074180	Cpd	AP-1-2beta	42	18	12	12	dm;ag;ce;mm;rn;hs;sc;	dm;ag;ce;mm;rn;hs;sc;	dm;ag;ce;mm;rn;hs;sc;
7227.FBpp0071766	7227.FBpp0074500	Cpd	Vamp7	42	18	12	12	dm;ag;ce;mm;rn;hs;sc;	dm;ag;ce;mm;rn;hs;sc;	dm;ag;ce;mm;rn;hs;sc;
7227.FBpp0071766	7227.FBpp0075612	Cpd	Pi3K68D	42	18	12	12	dm;ag;ce;mm;rn;hs;sc;	dm;ag;ce;mm;rn;hs;sc;	dm;ag;ce;mm;rn;hs;sc;
7227.FBpp0071766	7227.FBpp0075618	Cpd	Pum1	42	18	12	12	dm;ag;ce;mm;rn;hs;sc;	dm;ag;ce;mm;rn;hs;sc;	dm;ag;ce;mm;rn;hs;sc;
7227.FBpp0071766	7227.FBpp0075764	Cpd	AP-1gamma	42	18	12	12	dm;ag;ce;mm;rn;hs;sc;	dm;ag;ce;mm;rn;hs;sc;	dm;ag;ce;mm;rn;hs;sc;
7227.FBpp0071766	7227.FBpp0076152	Cpd	nSyb	42	18	12	12	dm;ag;ce;mm;rn;hs;sc;	dm;ag;ce;mm;rn;hs;sc;	dm;ag;ce;mm;rn;hs;sc;
7227.FBpp0071766	7227.FBpp0076207	Cpd	Hip1	42	18	12	12	dm;ag;ce;mm;rn;hs;sc;	dm;ag;ce;mm;rn;hs;sc;	dm;ag;ce;mm;rn;hs;sc;
7227.FBpp0071766	7227.FBpp0076359	Cpd	Bloc1s4	42	18	12	12	dm;ag;ce;mm;rn;hs;sc;	dm;ag;ce;mm;rn;hs;sc;	dm;ag;ce;mm;rn;hs;sc;
7227.FBpp0071766	7227.FBpp0076602	Cpd	CAP	42	18	12	12	dm;ag;ce;mm;rn;hs;sc;	dm;ag;ce;mm;rn;hs;sc;	dm;ag;ce;mm;rn;hs;sc;
7227.FBpp0071766	7227.FBpp0077099	Cpd	ftn-2	42	18	12	12	dm;ag;ce;mm;rn;hs;sc;	dm;ag;ce;mm;rn;hs;sc;	dm;ag;ce;mm;rn;hs;sc;
7227.FBpp0071766	7227.FBpp0077142	Cpd	krz	42	18	12	12	dm;ag;ce;mm;rn;hs;sc;	dm;ag;ce;mm;rn;hs;sc;	dm;ag;ce;mm;rn;hs;sc;
7227.FBpp0071766	7227.FBpp0077159	Cpd	AP-1sigma	42	18	12	12	dm;ag;ce;mm;rn;hs;sc;	dm;ag;ce;mm;rn;hs;sc;	dm;ag;ce;mm;rn;hs;sc;
7227.FBpp0071766	7227.FBpp0077309	Cpd	lqfR	42	18	12	12	dm;ag;ce;mm;rn;hs;sc;	dm;ag;ce;mm;rn;hs;sc;	dm;ag;ce;mm;rn;hs;sc;
7227.FBpp0071766	7227.FBpp0077885	Cpd	aux	42	18	12	12	dm;ag;ce;mm;rn;hs;sc;	dm;ag;ce;mm;rn;hs;sc;	dm;ag;ce;mm;rn;hs;sc;
7227.FBpp0071766	7227.FBpp0078354	Cpd	Snapin	42	18	12	12	dm;ag;ce;mm;rn;hs;sc;	dm;ag;ce;mm;rn;hs;sc;	dm;ag;ce;mm;rn;hs;sc;
7227.FBpp0071766	7227.FBpp0078416	Cpd	Snx1	42	18	12	12	dm;ag;ce;mm;rn;hs;sc;	dm;ag;ce;mm;rn;hs;sc;	dm;ag;ce;mm;rn;hs;sc;
7227.FBpp0071766	7227.FBpp0079168	Cpd	Dmel\CG3652	42	18	12	12	dm;ag;ce;mm;rn;hs;sc;	dm;ag;ce;mm;rn;hs;sc;	dm;ag;ce;mm;rn;hs;sc;
7227.FBpp0071766	7227.FBpp0079328	Cpd	CG9132	42	18	12	12	dm;ag;ce;mm;rn;hs;sc;	dm;ag;ce;mm;rn;hs;sc;	dm;ag;ce;mm;rn;hs;sc;
7227.FBpp0071766	7227.FBpp0079484	Cpd	prtp	42	18	12	12	dm;ag;ce;mm;rn;hs;sc;	dm;ag;ce;mm;rn;hs;sc;	dm;ag;ce;mm;rn;hs;sc;
7227.FBpp0071766	7227.FBpp0079500	Cpd	or	42	18	12	12	dm;ag;ce;mm;rn;hs;sc;	dm;ag;ce;mm;rn;hs;sc;	dm;ag;ce;mm;rn;hs;sc;
7227.FBpp0071766	7227.FBpp0079536	Alox8	4576757	42	18	12	12	dm;ag;ce;mm;rn;hs;sc;	dm;ag;ce;mm;rn;hs;sc;	dm;ag;ce;mm;rn;hs;sc;
7227.FBpp0071766	7227.FBpp0079607	Alox8	Pla2g4a	42	18	12	12	dm;ag;ce;mm;rn;hs;sc;	dm;ag;ce;mm;rn;hs;sc;	dm;ag;ce;mm;rn;hs;sc;
7227.FBpp0071766	7227.FBpp0079752	Alox8	Ptgs2	42	18	12	12	dm;ag;ce;mm;rn;hs;sc;	dm;ag;ce;mm;rn;hs;sc;	dm;ag;ce;mm;rn;hs;sc;
7227.FBpp0071766	7227.FBpp0080102	Alox8	C07E3.9	42	18	12	12	dm;ag;ce;mm;rn;hs;sc;	dm;ag;ce;mm;rn;hs;sc;	dm;ag;ce;mm;rn;hs;sc;
7227.FBpp0071766	7227.FBpp0080641	Alox8	Cyp2u1	42	18	12	12	dm;ag;ce;mm;rn;hs;sc;	dm;ag;ce;mm;rn;hs;sc;	dm;ag;ce;mm;rn;hs;sc;
7227.FBpp0071766	7227.FBpp0081614	Alox8	1271582	42	18	12	12	dm;ag;ce;mm;rn;hs;sc;	dm;ag;ce;mm;rn;hs;sc;	dm;ag;ce;mm;rn;hs;sc;
7227.FBpp0071766	7227.FBpp0081822	Alox8	PHGPx	42	18	12	12	dm;ag;ce;mm;rn;hs;sc;	dm;ag;ce;mm;rn;hs;sc;	dm;ag;ce;mm;rn;hs;sc;
7227.FBpp0071766	7227.FBpp0081845	Alox8	iPLA2-VIA	42	18	12	12	dm;ag;ce;mm;rn;hs;sc;	dm;ag;ce;mm;rn;hs;sc;	dm;ag;ce;mm;rn;hs;sc;
7227.FBpp0071766	7227.FBpp0082412	Alox8	GXIVsPLA2	42	18	12	12	dm;ag;ce;mm;rn;hs;sc;	dm;ag;ce;mm;rn;hs;sc;	dm;ag;ce;mm;rn;hs;sc;
7227.FBpp0071766	7227.FBpp0082994	Alox8	GIIIspla2	42	18	12	12	dm;ag;ce;mm;rn;hs;sc;	dm;ag;ce;mm;rn;hs;sc;	dm;ag;ce;mm;rn;hs;sc;
7227.FBpp0071766	7227.FBpp0083371	Gemin2	Nup75	42	18	12	12	dm;ag;ce;mm;rn;hs;sc;	dm;ag;ce;mm;rn;hs;sc;	dm;ag;ce;mm;rn;hs;sc;
7227.FBpp0071766	7227.FBpp0083802	Gemin2	Nup153	42	18	12	12	dm;ag;ce;mm;rn;hs;sc;	dm;ag;ce;mm;rn;hs;sc;	dm;ag;ce;mm;rn;hs;sc;
7227.FBpp0071766	7227.FBpp0084242	Gemin2	Gp210	42	18	12	12	dm;ag;ce;mm;rn;hs;sc;	dm;ag;ce;mm;rn;hs;sc;	dm;ag;ce;mm;rn;hs;sc;
7227.FBpp0071766	7227.FBpp0084617	Gemin2	Mtor	42	18	12	12	dm;ag;ce;mm;rn;hs;sc;	dm;ag;ce;mm;rn;hs;sc;	dm;ag;ce;mm;rn;hs;sc;
7227.FBpp0071766	7227.FBpp0084959	Gemin2	icln	42	18	12	12	dm;ag;ce;mm;rn;hs;sc;	dm;ag;ce;mm;rn;hs;sc;	dm;ag;ce;mm;rn;hs;sc;
7227.FBpp0071766	7227.FBpp0085166	Gemin2	Nupl2	42	18	12	12	dm;ag;ce;mm;rn;hs;sc;	dm;ag;ce;mm;rn;hs;sc;	dm;ag;ce;mm;rn;hs;sc;
7227.FBpp0071766	7227.FBpp0085585	Gemin2	SmD3	42	18	12	12	dm;ag;ce;mm;rn;hs;sc;	dm;ag;ce;mm;rn;hs;sc;	dm;ag;ce;mm;rn;hs;sc;
7227.FBpp0071766	7227.FBpp0085717	Gemin2	Cyp1	42	18	12	12	dm;ag;ce;mm;rn;hs;sc;	dm;ag;ce;mm;rn;hs;sc;	dm;ag;ce;mm;rn;hs;sc;
7227.FBpp0071766	7227.FBpp0086103	Gemin2	Smn1	42	18	12	12	dm;ag;ce;mm;rn;hs;sc;	dm;ag;ce;mm;rn;hs;sc;	dm;ag;ce;mm;rn;hs;sc;
7227.FBpp0071766	7227.FBpp0086269	Gemin2	SmB	42	18	12	12	dm;ag;ce;mm;rn;hs;sc;	dm;ag;ce;mm;rn;hs;sc;	dm;ag;ce;mm;rn;hs;sc;
7227.FBpp0071766	7227.FBpp0086701	Gemin2	SmF	42	18	12	12	dm;ag;ce;mm;rn;hs;sc;	dm;ag;ce;mm;rn;hs;sc;	dm;ag;ce;mm;rn;hs;sc;
7227.FBpp0071766	7227.FBpp0087115	Gemin2	Zpr1	42	18	12	12	dm;ag;ce;mm;rn;hs;sc;	dm;ag;ce;mm;rn;hs;sc;	dm;ag;ce;mm;rn;hs;sc;
7227.FBpp0071766	7227.FBpp0087511	Gemin2	Phax	42	18	12	12	dm;ag;ce;mm;rn;hs;sc;	dm;ag;ce;mm;rn;hs;sc;	dm;ag;ce;mm;rn;hs;sc;
7227.FBpp0071766	7227.FBpp0087608	Gemin2	Nup188	42	18	12	12	dm;ag;ce;mm;rn;hs;sc;	dm;ag;ce;mm;rn;hs;sc;	dm;ag;ce;mm;rn;hs;sc;
7227.FBpp0071766	7227.FBpp0088360	Gemin2	Nup62	42	18	12	12	dm;ag;ce;mm;rn;hs;sc;	dm;ag;ce;mm;rn;hs;sc;	dm;ag;ce;mm;rn;hs;sc;
7227.FBpp0071766	7227.FBpp0088441	Gemin2	Nup50	42	18	12	12	dm;ag;ce;mm;rn;hs;sc;	dm;ag;ce;mm;rn;hs;sc;	dm;ag;ce;mm;rn;hs;sc;
7227.FBpp0071766	7227.FBpp0089424	Gemin2	Nup44A	42	18	12	12	dm;ag;ce;mm;rn;hs;sc;	dm;ag;ce;mm;rn;hs;sc;	dm;ag;ce;mm;rn;hs;sc;
7227.FBpp0071766	7227.FBpp0099686	Gemin2	Cbp80	42	18	12	12	dm;ag;ce;mm;rn;hs;sc;	dm;ag;ce;mm;rn;hs;sc;	dm;ag;ce;mm;rn;hs;sc;
7227.FBpp0071766	7227.FBpp0110412	Gemin2	1279195	42	18	12	12	dm;ag;ce;mm;rn;hs;sc;	dm;ag;ce;mm;rn;hs;sc;	dm;ag;ce;mm;rn;hs;sc;
7227.FBpp0071766	7227.FBpp0291653	Gemin2	1272828	42	18	12	12	dm;ag;ce;mm;rn;hs;sc;	dm;ag;ce;mm;rn;hs;sc;	dm;ag;ce;mm;rn;hs;sc;
7227.FBpp0071766	7227.FBpp0291726	Gemin2	Nup98-96	42	18	12	12	dm;ag;ce;mm;rn;hs;sc;	dm;ag;ce;mm;rn;hs;sc;	dm;ag;ce;mm;rn;hs;sc;
7227.FBpp0071766	7227.FBpp0300615	Gemin2	Gemin8	42	18	12	12	dm;ag;ce;mm;rn;hs;sc;	dm;ag;ce;mm;rn;hs;sc;	dm;ag;ce;mm;rn;hs;sc;
7227.FBpp0071766	7227.FBpp0300652	Gemin2	Nup205	42	18	12	12	dm;ag;ce;mm;rn;hs;sc;	dm;ag;ce;mm;rn;hs;sc;	dm;ag;ce;mm;rn;hs;sc;
7227.FBpp0071766	7227.FBpp0300988	Gemin2	Pom121	42	18	12	12	dm;ag;ce;mm;rn;hs;sc;	dm;ag;ce;mm;rn;hs;sc;	dm;ag;ce;mm;rn;hs;sc;
7227.FBpp0071766	7227.FBpp0303680	Gemin2	Nup43	42	18	12	12	dm;ag;ce;mm;rn;hs;sc;	dm;ag;ce;mm;rn;hs;sc;	dm;ag;ce;mm;rn;hs;sc;
7227.FBpp0071766	7227.FBpp0303728	Gemin2	Ndc1	42	18	12	12	dm;ag;ce;mm;rn;hs;sc;	dm;ag;ce;mm;rn;hs;sc;	dm;ag;ce;mm;rn;hs;sc;
7227.FBpp0071766	7227.FBpp0303780	Gemin2	Tgs1	42	18	12	12	dm;ag;ce;mm;rn;hs;sc;	dm;ag;ce;mm;rn;hs;sc;	dm;ag;ce;mm;rn;hs;sc;
7227.FBpp0071766	7227.FBpp0304202	Gemin2	mbo	42	18	12	12	dm;ag;ce;mm;rn;hs;sc;	dm;ag;ce;mm;rn;hs;sc;	dm;ag;ce;mm;rn;hs;sc;
7227.FBpp0071766	7227.FBpp0304265	Gemin2	csul	42	18	12	12	dm;ag;ce;mm;rn;hs;sc;	dm;ag;ce;mm;rn;hs;sc;	dm;ag;ce;mm;rn;hs;sc;
7227.FBpp0071766	7227.FBpp0304879	Gemin2	Cbp20	42	18	12	12	dm;ag;ce;mm;rn;hs;sc;	dm;ag;ce;mm;rn;hs;sc;	dm;ag;ce;mm;rn;hs;sc;
7227.FBpp0071766	7227.FBpp0305858	Gemin2	Nup154	42	18	12	12	dm;ag;ce;mm;rn;hs;sc;	dm;ag;ce;mm;rn;hs;sc;	dm;ag;ce;mm;rn;hs;sc;
7227.FBpp0071766	7227.FBpp0306039	Gemin2	Nup107	42	18	12	12	dm;ag;ce;mm;rn;hs;sc;	dm;ag;ce;mm;rn;hs;sc;	dm;ag;ce;mm;rn;hs;sc;
7227.FBpp0071794	7227.FBpp0072250	Gemin2	Nup54	42	18	12	12	dm;ag;ce;mm;rn;hs;sc;	dm;ag;ce;mm;rn;hs;sc;	dm;ag;ce;mm;rn;hs;sc;
7227.FBpp0071794	7227.FBpp0076848	Gemin2	Nup133	42	18	12	12	dm;ag;ce;mm;rn;hs;sc;	dm;ag;ce;mm;rn;hs;sc;	dm;ag;ce;mm;rn;hs;sc;
7227.FBpp0071794	7227.FBpp0082459	Gemin2	Nup58	42	18	12	12	dm;ag;ce;mm;rn;hs;sc;	dm;ag;ce;mm;rn;hs;sc;	dm;ag;ce;mm;rn;hs;sc;
7227.FBpp0071794	7227.FBpp0082464	Gemin2	SmD2	42	18	12	12	dm;ag;ce;mm;rn;hs;sc;	dm;ag;ce;mm;rn;hs;sc;	dm;ag;ce;mm;rn;hs;sc;
7227.FBpp0071794	7227.FBpp0082985	Gemin2	Nup160	42	18	12	12	dm;ag;ce;mm;rn;hs;sc;	dm;ag;ce;mm;rn;hs;sc;	dm;ag;ce;mm;rn;hs;sc;
7227.FBpp0071794	7227.FBpp0084907	Gemin2	SmE	42	18	12	12	dm;ag;ce;mm;rn;hs;sc;	dm;ag;ce;mm;rn;hs;sc;	dm;ag;ce;mm;rn;hs;sc;
7227.FBpp0071794	7227.FBpp0305117	Gemin2	Pex7	42	18	12	12	dm;ag;ce;mm;rn;hs;sc;	dm;ag;ce;mm;rn;hs;sc;	dm;ag;ce;mm;rn;hs;sc;
7227.FBpp0071808	7227.FBpp0071846	Gemin2	SmD1	42	18	12	12	dm;ag;ce;mm;rn;hs;sc;	dm;ag;ce;mm;rn;hs;sc;	dm;ag;ce;mm;rn;hs;sc;
7227.FBpp0071808	7227.FBpp0072083	Gemin2	Nup35	42	18	12	12	dm;ag;ce;mm;rn;hs;sc;	dm;ag;ce;mm;rn;hs;sc;	dm;ag;ce;mm;rn;hs;sc;
7227.FBpp0071808	7227.FBpp0072094	Gemin2	SNRPG	42	18	12	12	dm;ag;ce;mm;rn;hs;sc;	dm;ag;ce;mm;rn;hs;sc;	dm;ag;ce;mm;rn;hs;sc;
7227.FBpp0071808	7227.FBpp0072312	Gemin2	wmd	42	18	12	12	dm;ag;ce;mm;rn;hs;sc;	dm;ag;ce;mm;rn;hs;sc;	dm;ag;ce;mm;rn;hs;sc;
7227.FBpp0071808	7227.FBpp0072687	Gemin2	Nup214	42	18	12	12	dm;ag;ce;mm;rn;hs;sc;	dm;ag;ce;mm;rn;hs;sc;	dm;ag;ce;mm;rn;hs;sc;
7227.FBpp0071808	7227.FBpp0072801	Gemin2	Rae1	42	18	12	12	dm;ag;ce;mm;rn;hs;sc;	dm;ag;ce;mm;rn;hs;sc;	dm;ag;ce;mm;rn;hs;sc;
7227.FBpp0071808	7227.FBpp0073623	Gemin2	Aladin	42	18	12	12	dm;ag;ce;mm;rn;hs;sc;	dm;ag;ce;mm;rn;hs;sc;	dm;ag;ce;mm;rn;hs;sc;
7227.FBpp0071808	7227.FBpp0073844	Ppm1a	Ire1	42	18	12	12	dm;ag;ce;mm;rn;hs;sc;	dm;ag;ce;mm;rn;hs;sc;	dm;ag;ce;mm;rn;hs;sc;
7227.FBpp0071808	7227.FBpp0073906	Ppm1a	Herc4	42	18	12	12	dm;ag;ce;mm;rn;hs;sc;	dm;ag;ce;mm;rn;hs;sc;	dm;ag;ce;mm;rn;hs;sc;
7227.FBpp0071808	7227.FBpp0074086	Ppm1a	AMPKalpha	42	18	12	12	dm;ag;ce;mm;rn;hs;sc;	dm;ag;ce;mm;rn;hs;sc;	dm;ag;ce;mm;rn;hs;sc;
7227.FBpp0071808	7227.FBpp0074180	Ppm1a	p38b	42	18	12	12	dm;ag;ce;mm;rn;hs;sc;	dm;ag;ce;mm;rn;hs;sc;	dm;ag;ce;mm;rn;hs;sc;
7227.FBpp0071808	7227.FBpp0074500	Ppm1a	RpS27A	42	18	12	12	dm;ag;ce;mm;rn;hs;sc;	dm;ag;ce;mm;rn;hs;sc;	dm;ag;ce;mm;rn;hs;sc;
7227.FBpp0071808	7227.FBpp0075612	Ppm1a	eff	42	18	12	12	dm;ag;ce;mm;rn;hs;sc;	dm;ag;ce;mm;rn;hs;sc;	dm;ag;ce;mm;rn;hs;sc;
7227.FBpp0071808	7227.FBpp0075618	Ppm1a	ari-1	42	18	12	12	dm;ag;ce;mm;rn;hs;sc;	dm;ag;ce;mm;rn;hs;sc;	dm;ag;ce;mm;rn;hs;sc;
7227.FBpp0071808	7227.FBpp0075764	Ppm1a	alc	42	18	12	12	dm;ag;ce;mm;rn;hs;sc;	dm;ag;ce;mm;rn;hs;sc;	dm;ag;ce;mm;rn;hs;sc;
7227.FBpp0071808	7227.FBpp0076152	Ppm1a	Ppm1b	42	18	12	12	dm;ag;ce;mm;rn;hs;sc;	dm;ag;ce;mm;rn;hs;sc;	dm;ag;ce;mm;rn;hs;sc;
7227.FBpp0071808	7227.FBpp0076207	Ppm1a	SNF4Agamma	42	18	12	12	dm;ag;ce;mm;rn;hs;sc;	dm;ag;ce;mm;rn;hs;sc;	dm;ag;ce;mm;rn;hs;sc;
7227.FBpp0071808	7227.FBpp0076238	Rdh12	ry	42	18	12	12	dm;ag;ce;mm;rn;hs;sc;	dm;ag;ce;mm;rn;hs;sc;	dm;ag;ce;mm;rn;hs;sc;
7227.FBpp0071808	7227.FBpp0076359	Rdh12	Retsat	42	18	12	12	dm;ag;ce;mm;rn;hs;sc;	dm;ag;ce;mm;rn;hs;sc;	dm;ag;ce;mm;rn;hs;sc;
7227.FBpp0071808	7227.FBpp0076602	Rdh12	mdy	42	18	12	12	dm;ag;ce;mm;rn;hs;sc;	dm;ag;ce;mm;rn;hs;sc;	dm;ag;ce;mm;rn;hs;sc;
7227.FBpp0071808	7227.FBpp0076872	Rdh12	Bco1	42	18	12	12	dm;ag;ce;mm;rn;hs;sc;	dm;ag;ce;mm;rn;hs;sc;	dm;ag;ce;mm;rn;hs;sc;
7227.FBpp0071808	7227.FBpp0077099	Rdh12	Aldh	42	18	12	12	dm;ag;ce;mm;rn;hs;sc;	dm;ag;ce;mm;rn;hs;sc;	dm;ag;ce;mm;rn;hs;sc;
7227.FBpp0071808	7227.FBpp0077142	Atxn3	RpS27A	42	18	12	12	dm;ag;ce;mm;rn;hs;sc;	dm;ag;ce;mm;rn;hs;sc;	dm;ag;ce;mm;rn;hs;sc;
7227.FBpp0071808	7227.FBpp0077159	Atxn3	RpL40	42	18	12	12	dm;ag;ce;mm;rn;hs;sc;	dm;ag;ce;mm;rn;hs;sc;	dm;ag;ce;mm;rn;hs;sc;
7227.FBpp0071808	7227.FBpp0077309	Atxn3	RpL40	42	18	12	12	dm;ag;ce;mm;rn;hs;sc;	dm;ag;ce;mm;rn;hs;sc;	dm;ag;ce;mm;rn;hs;sc;
7227.FBpp0071808	7227.FBpp0077885	Atxn3	TER94	42	18	12	12	dm;ag;ce;mm;rn;hs;sc;	dm;ag;ce;mm;rn;hs;sc;	dm;ag;ce;mm;rn;hs;sc;
7227.FBpp0071808	7227.FBpp0078354	Atxn3	Rad23	42	18	12	12	dm;ag;ce;mm;rn;hs;sc;	dm;ag;ce;mm;rn;hs;sc;	dm;ag;ce;mm;rn;hs;sc;
7227.FBpp0071808	7227.FBpp0078416	Golga5	CG1515	42	18	12	12	dm;ag;ce;mm;rn;hs;sc;	dm;ag;ce;mm;rn;hs;sc;	dm;ag;ce;mm;rn;hs;sc;
7227.FBpp0071808	7227.FBpp0078633	Golga5	nbet-1	42	18	12	12	dm;ag;ce;mm;rn;hs;sc;	dm;ag;ce;mm;rn;hs;sc;	dm;ag;ce;mm;rn;hs;sc;
7227.FBpp0071808	7227.FBpp0078896	Golga5	comt	42	18	12	12	dm;ag;ce;mm;rn;hs;sc;	dm;ag;ce;mm;rn;hs;sc;	dm;ag;ce;mm;rn;hs;sc;
7227.FBpp0071808	7227.FBpp0079041	Golga5	alphaSnap	42	18	12	12	dm;ag;ce;mm;rn;hs;sc;	dm;ag;ce;mm;rn;hs;sc;	dm;ag;ce;mm;rn;hs;sc;
7227.FBpp0071808	7227.FBpp0079168	Golga5	alpha-Man-IIa	42	18	12	12	dm;ag;ce;mm;rn;hs;sc;	dm;ag;ce;mm;rn;hs;sc;	dm;ag;ce;mm;rn;hs;sc;
7227.FBpp0071808	7227.FBpp0079328	Golga5	Syx5	42	18	12	12	dm;ag;ce;mm;rn;hs;sc;	dm;ag;ce;mm;rn;hs;sc;	dm;ag;ce;mm;rn;hs;sc;
7227.FBpp0071808	7227.FBpp0079484	Golga5	alpha-Man-Ia	42	18	12	12	dm;ag;ce;mm;rn;hs;sc;	dm;ag;ce;mm;rn;hs;sc;	dm;ag;ce;mm;rn;hs;sc;
7227.FBpp0071808	7227.FBpp0079500	Golga5	CG7456	42	18	12	12	dm;ag;ce;mm;rn;hs;sc;	dm;ag;ce;mm;rn;hs;sc;	dm;ag;ce;mm;rn;hs;sc;
7227.FBpp0071808	7227.FBpp0079536	Golga5	Cog3	42	18	12	12	dm;ag;ce;mm;rn;hs;sc;	dm;ag;ce;mm;rn;hs;sc;	dm;ag;ce;mm;rn;hs;sc;
7227.FBpp0071808	7227.FBpp0079607	Golga5	gammaSnap1	42	18	12	12	dm;ag;ce;mm;rn;hs;sc;	dm;ag;ce;mm;rn;hs;sc;	dm;ag;ce;mm;rn;hs;sc;
7227.FBpp0071808	7227.FBpp0079752	Golga5	CG1968	42	18	12	12	dm;ag;ce;mm;rn;hs;sc;	dm;ag;ce;mm;rn;hs;sc;	dm;ag;ce;mm;rn;hs;sc;
7227.FBpp0071808	7227.FBpp0080102	Golga5	Cog7	42	18	12	12	dm;ag;ce;mm;rn;hs;sc;	dm;ag;ce;mm;rn;hs;sc;	dm;ag;ce;mm;rn;hs;sc;
7227.FBpp0071808	7227.FBpp0080121	Golga5	Gos28	42	18	12	12	dm;ag;ce;mm;rn;hs;sc;	dm;ag;ce;mm;rn;hs;sc;	dm;ag;ce;mm;rn;hs;sc;
7227.FBpp0071808	7227.FBpp0080641	Golga5	ldlCp	42	18	12	12	dm;ag;ce;mm;rn;hs;sc;	dm;ag;ce;mm;rn;hs;sc;	dm;ag;ce;mm;rn;hs;sc;
7227.FBpp0071808	7227.FBpp0081263	Golga5	CG4848	42	18	12	12	dm;ag;ce;mm;rn;hs;sc;	dm;ag;ce;mm;rn;hs;sc;	dm;ag;ce;mm;rn;hs;sc;
7227.FBpp0071808	7227.FBpp0081614	Golga5	fws	42	18	12	12	dm;ag;ce;mm;rn;hs;sc;	dm;ag;ce;mm;rn;hs;sc;	dm;ag;ce;mm;rn;hs;sc;
7227.FBpp0071808	7227.FBpp0081822	Golga5	CG6488	42	18	12	12	dm;ag;ce;mm;rn;hs;sc;	dm;ag;ce;mm;rn;hs;sc;	dm;ag;ce;mm;rn;hs;sc;
7227.FBpp0071808	7227.FBpp0081845	Golga5	Rab30	42	18	12	12	dm;ag;ce;mm;rn;hs;sc;	dm;ag;ce;mm;rn;hs;sc;	dm;ag;ce;mm;rn;hs;sc;
7227.FBpp0071808	7227.FBpp0082412	Acot3	Desat1	42	18	12	12	dm;ag;ce;mm;rn;hs;sc;	dm;ag;ce;mm;rn;hs;sc;	dm;ag;ce;mm;rn;hs;sc;
7227.FBpp0071808	7227.FBpp0083371	Acot3	Sc2	42	18	12	12	dm;ag;ce;mm;rn;hs;sc;	dm;ag;ce;mm;rn;hs;sc;	dm;ag;ce;mm;rn;hs;sc;
7227.FBpp0071808	7227.FBpp0083663	Tpmt	ry	42	18	12	12	dm;ag;ce;mm;rn;hs;sc;	dm;ag;ce;mm;rn;hs;sc;	dm;ag;ce;mm;rn;hs;sc;
7227.FBpp0071808	7227.FBpp0083802	Tpmt	ras	42	18	12	12	dm;ag;ce;mm;rn;hs;sc;	dm;ag;ce;mm;rn;hs;sc;	dm;ag;ce;mm;rn;hs;sc;
7227.FBpp0071808	7227.FBpp0084242	Tpmt	hprt-1	42	18	12	12	dm;ag;ce;mm;rn;hs;sc;	dm;ag;ce;mm;rn;hs;sc;	dm;ag;ce;mm;rn;hs;sc;
7227.FBpp0071808	7227.FBpp0084617	Tpmt	bur	42	18	12	12	dm;ag;ce;mm;rn;hs;sc;	dm;ag;ce;mm;rn;hs;sc;	dm;ag;ce;mm;rn;hs;sc;
7227.FBpp0071808	7227.FBpp0084959	Tpmt	CG8891	42	18	12	12	dm;ag;ce;mm;rn;hs;sc;	dm;ag;ce;mm;rn;hs;sc;	dm;ag;ce;mm;rn;hs;sc;
7227.FBpp0071808	7227.FBpp0085166	Dek	CG17209	42	18	12	12	dm;ag;ce;mm;rn;hs;sc;	dm;ag;ce;mm;rn;hs;sc;	dm;ag;ce;mm;rn;hs;sc;
7227.FBpp0071808	7227.FBpp0085585	Dek	sgg	42	18	12	12	dm;ag;ce;mm;rn;hs;sc;	dm;ag;ce;mm;rn;hs;sc;	dm;ag;ce;mm;rn;hs;sc;
7227.FBpp0071808	7227.FBpp0085717	Dek	His3;	42	18	12	12	dm;ag;ce;mm;rn;hs;sc;	dm;ag;ce;mm;rn;hs;sc;	dm;ag;ce;mm;rn;hs;sc;
7227.FBpp0071808	7227.FBpp0086103	Dek	RpII215	42	18	12	12	dm;ag;ce;mm;rn;hs;sc;	dm;ag;ce;mm;rn;hs;sc;	dm;ag;ce;mm;rn;hs;sc;
7227.FBpp0071808	7227.FBpp0086269	Dek	His2Av	42	18	12	12	dm;ag;ce;mm;rn;hs;sc;	dm;ag;ce;mm;rn;hs;sc;	dm;ag;ce;mm;rn;hs;sc;
7227.FBpp0071808	7227.FBpp0086701	Dek	Act5C	42	18	12	12	dm;ag;ce;mm;rn;hs;sc;	dm;ag;ce;mm;rn;hs;sc;	dm;ag;ce;mm;rn;hs;sc;
7227.FBpp0071808	7227.FBpp0087115	Dek	RpI135	42	18	12	12	dm;ag;ce;mm;rn;hs;sc;	dm;ag;ce;mm;rn;hs;sc;	dm;ag;ce;mm;rn;hs;sc;
7227.FBpp0071808	7227.FBpp0087511	Dek	Tbp	42	18	12	12	dm;ag;ce;mm;rn;hs;sc;	dm;ag;ce;mm;rn;hs;sc;	dm;ag;ce;mm;rn;hs;sc;
7227.FBpp0071808	7227.FBpp0087608	Dek	Myo61F	42	18	12	12	dm;ag;ce;mm;rn;hs;sc;	dm;ag;ce;mm;rn;hs;sc;	dm;ag;ce;mm;rn;hs;sc;
7227.FBpp0071808	7227.FBpp0088360	Dek	RpII18	42	18	12	12	dm;ag;ce;mm;rn;hs;sc;	dm;ag;ce;mm;rn;hs;sc;	dm;ag;ce;mm;rn;hs;sc;
7227.FBpp0071808	7227.FBpp0088441	Dek	Iswi	42	18	12	12	dm;ag;ce;mm;rn;hs;sc;	dm;ag;ce;mm;rn;hs;sc;	dm;ag;ce;mm;rn;hs;sc;
7227.FBpp0071808	7227.FBpp0089424	Dek	Polr1e	42	18	12	12	dm;ag;ce;mm;rn;hs;sc;	dm;ag;ce;mm;rn;hs;sc;	dm;ag;ce;mm;rn;hs;sc;
7227.FBpp0071808	7227.FBpp0099686	Dek	Rpb12	42	18	12	12	dm;ag;ce;mm;rn;hs;sc;	dm;ag;ce;mm;rn;hs;sc;	dm;ag;ce;mm;rn;hs;sc;
7227.FBpp0071808	7227.FBpp0110412	Dek	Znrd1	42	18	12	12	dm;ag;ce;mm;rn;hs;sc;	dm;ag;ce;mm;rn;hs;sc;	dm;ag;ce;mm;rn;hs;sc;
7227.FBpp0071808	7227.FBpp0291653	Dek	Rpb5	42	18	12	12	dm;ag;ce;mm;rn;hs;sc;	dm;ag;ce;mm;rn;hs;sc;	dm;ag;ce;mm;rn;hs;sc;
7227.FBpp0071808	7227.FBpp0291726	Dek	Acf	42	18	12	12	dm;ag;ce;mm;rn;hs;sc;	dm;ag;ce;mm;rn;hs;sc;	dm;ag;ce;mm;rn;hs;sc;
7227.FBpp0071808	7227.FBpp0300615	Dek	Rpb10	42	18	12	12	dm;ag;ce;mm;rn;hs;sc;	dm;ag;ce;mm;rn;hs;sc;	dm;ag;ce;mm;rn;hs;sc;
7227.FBpp0071808	7227.FBpp0300652	Dek	Hel89B	42	18	12	12	dm;ag;ce;mm;rn;hs;sc;	dm;ag;ce;mm;rn;hs;sc;	dm;ag;ce;mm;rn;hs;sc;
7227.FBpp0071808	7227.FBpp0300988	Dek	l(2)37Cg	42	18	12	12	dm;ag;ce;mm;rn;hs;sc;	dm;ag;ce;mm;rn;hs;sc;	dm;ag;ce;mm;rn;hs;sc;
7227.FBpp0071808	7227.FBpp0303680	Dek	CG13773	42	18	12	12	dm;ag;ce;mm;rn;hs;sc;	dm;ag;ce;mm;rn;hs;sc;	dm;ag;ce;mm;rn;hs;sc;
7227.FBpp0071808	7227.FBpp0303728	Dek	Dmel\CG3756	42	18	12	12	dm;ag;ce;mm;rn;hs;sc;	dm;ag;ce;mm;rn;hs;sc;	dm;ag;ce;mm;rn;hs;sc;
7227.FBpp0071808	7227.FBpp0303780	Dek	Rpb8	42	18	12	12	dm;ag;ce;mm;rn;hs;sc;	dm;ag;ce;mm;rn;hs;sc;	dm;ag;ce;mm;rn;hs;sc;
7227.FBpp0071808	7227.FBpp0304265	Dek	Sf3b1	42	18	12	12	dm;ag;ce;mm;rn;hs;sc;	dm;ag;ce;mm;rn;hs;sc;	dm;ag;ce;mm;rn;hs;sc;
7227.FBpp0071808	7227.FBpp0304879	Dek	Gcn5	42	18	12	12	dm;ag;ce;mm;rn;hs;sc;	dm;ag;ce;mm;rn;hs;sc;	dm;ag;ce;mm;rn;hs;sc;
7227.FBpp0071808	7227.FBpp0305182	Pcbd2	ade5	42	18	12	12	dm;ag;ce;mm;rn;hs;sc;	dm;ag;ce;mm;rn;hs;sc;	dm;ag;ce;mm;rn;hs;sc;
7227.FBpp0071808	7227.FBpp0305858	Pcbd2	Dhpr	42	18	12	12	dm;ag;ce;mm;rn;hs;sc;	dm;ag;ce;mm;rn;hs;sc;	dm;ag;ce;mm;rn;hs;sc;
7227.FBpp0071808	7227.FBpp0306039	Adcy2	CG33785	42	18	12	12	dm;ag;ce;mm;rn;hs;sc;	dm;ag;ce;mm;rn;hs;sc;	dm;ag;ce;mm;rn;hs;sc;
7227.FBpp0071846	7227.FBpp0072083	Adcy2	CG17209	42	18	12	12	dm;ag;ce;mm;rn;hs;sc;	dm;ag;ce;mm;rn;hs;sc;	dm;ag;ce;mm;rn;hs;sc;
7227.FBpp0071846	7227.FBpp0072312	Adcy2	Pde1c	42	18	12	12	dm;ag;ce;mm;rn;hs;sc;	dm;ag;ce;mm;rn;hs;sc;	dm;ag;ce;mm;rn;hs;sc;
7227.FBpp0071846	7227.FBpp0072687	Adcy2	Galphao	42	18	12	12	dm;ag;ce;mm;rn;hs;sc;	dm;ag;ce;mm;rn;hs;sc;	dm;ag;ce;mm;rn;hs;sc;
7227.FBpp0071846	7227.FBpp0072801	Adcy2	Adcy6	42	18	12	12	dm;ag;ce;mm;rn;hs;sc;	dm;ag;ce;mm;rn;hs;sc;	dm;ag;ce;mm;rn;hs;sc;
7227.FBpp0071846	7227.FBpp0073623	Adcy2	Pka-R1	42	18	12	12	dm;ag;ce;mm;rn;hs;sc;	dm;ag;ce;mm;rn;hs;sc;	dm;ag;ce;mm;rn;hs;sc;
7227.FBpp0071846	7227.FBpp0073844	Adcy2	Ac76E	42	18	12	12	dm;ag;ce;mm;rn;hs;sc;	dm;ag;ce;mm;rn;hs;sc;	dm;ag;ce;mm;rn;hs;sc;
7227.FBpp0071846	7227.FBpp0074086	Adcy2	Appl	42	18	12	12	dm;ag;ce;mm;rn;hs;sc;	dm;ag;ce;mm;rn;hs;sc;	dm;ag;ce;mm;rn;hs;sc;
7227.FBpp0071846	7227.FBpp0074180	Adcy2	PyK	42	18	12	12	dm;ag;ce;mm;rn;hs;sc;	dm;ag;ce;mm;rn;hs;sc;	dm;ag;ce;mm;rn;hs;sc;
7227.FBpp0071846	7227.FBpp0074500	Adcy2	RpII33	42	18	12	12	dm;ag;ce;mm;rn;hs;sc;	dm;ag;ce;mm;rn;hs;sc;	dm;ag;ce;mm;rn;hs;sc;
7227.FBpp0071846	7227.FBpp0075612	Adcy2	RpII215	42	18	12	12	dm;ag;ce;mm;rn;hs;sc;	dm;ag;ce;mm;rn;hs;sc;	dm;ag;ce;mm;rn;hs;sc;
7227.FBpp0071846	7227.FBpp0075618	Adcy2	RpII140	42	18	12	12	dm;ag;ce;mm;rn;hs;sc;	dm;ag;ce;mm;rn;hs;sc;	dm;ag;ce;mm;rn;hs;sc;
7227.FBpp0071846	7227.FBpp0075764	Adcy2	awd	42	18	12	12	dm;ag;ce;mm;rn;hs;sc;	dm;ag;ce;mm;rn;hs;sc;	dm;ag;ce;mm;rn;hs;sc;
7227.FBpp0071846	7227.FBpp0076152	Adcy2	Pka-C1	42	18	12	12	dm;ag;ce;mm;rn;hs;sc;	dm;ag;ce;mm;rn;hs;sc;	dm;ag;ce;mm;rn;hs;sc;
7227.FBpp0071846	7227.FBpp0076207	Adcy2	Pkc98E	42	18	12	12	dm;ag;ce;mm;rn;hs;sc;	dm;ag;ce;mm;rn;hs;sc;	dm;ag;ce;mm;rn;hs;sc;
7227.FBpp0071846	7227.FBpp0076359	Adcy2	RpI135	42	18	12	12	dm;ag;ce;mm;rn;hs;sc;	dm;ag;ce;mm;rn;hs;sc;	dm;ag;ce;mm;rn;hs;sc;
7227.FBpp0071846	7227.FBpp0076602	Adcy2	Galphai	42	18	12	12	dm;ag;ce;mm;rn;hs;sc;	dm;ag;ce;mm;rn;hs;sc;	dm;ag;ce;mm;rn;hs;sc;
7227.FBpp0071846	7227.FBpp0077142	Adcy2	Galphas	42	18	12	12	dm;ag;ce;mm;rn;hs;sc;	dm;ag;ce;mm;rn;hs;sc;	dm;ag;ce;mm;rn;hs;sc;
7227.FBpp0071846	7227.FBpp0077159	Adcy2	RpIII128	42	18	12	12	dm;ag;ce;mm;rn;hs;sc;	dm;ag;ce;mm;rn;hs;sc;	dm;ag;ce;mm;rn;hs;sc;
7227.FBpp0071846	7227.FBpp0077309	Adcy2	Gbeta13F	42	18	12	12	dm;ag;ce;mm;rn;hs;sc;	dm;ag;ce;mm;rn;hs;sc;	dm;ag;ce;mm;rn;hs;sc;
7227.FBpp0071846	7227.FBpp0078354	Adcy2	rut	42	18	12	12	dm;ag;ce;mm;rn;hs;sc;	dm;ag;ce;mm;rn;hs;sc;	dm;ag;ce;mm;rn;hs;sc;
7227.FBpp0071846	7227.FBpp0078416	Adcy2	RpII15	42	18	12	12	dm;ag;ce;mm;rn;hs;sc;	dm;ag;ce;mm;rn;hs;sc;	dm;ag;ce;mm;rn;hs;sc;
7227.FBpp0071846	7227.FBpp0079168	Adcy2	Ggamma1	42	18	12	12	dm;ag;ce;mm;rn;hs;sc;	dm;ag;ce;mm;rn;hs;sc;	dm;ag;ce;mm;rn;hs;sc;
7227.FBpp0071846	7227.FBpp0079328	Adcy2	Oprm1	42	18	12	12	dm;ag;ce;mm;rn;hs;sc;	dm;ag;ce;mm;rn;hs;sc;	dm;ag;ce;mm;rn;hs;sc;
7227.FBpp0071846	7227.FBpp0079484	Adcy2	Ptgir	42	18	12	12	dm;ag;ce;mm;rn;hs;sc;	dm;ag;ce;mm;rn;hs;sc;	dm;ag;ce;mm;rn;hs;sc;
7227.FBpp0071846	7227.FBpp0079500	Adcy2	Pka-R2	42	18	12	12	dm;ag;ce;mm;rn;hs;sc;	dm;ag;ce;mm;rn;hs;sc;	dm;ag;ce;mm;rn;hs;sc;
7227.FBpp0071846	7227.FBpp0079536	Adcy2	Adcy5	42	18	12	12	dm;ag;ce;mm;rn;hs;sc;	dm;ag;ce;mm;rn;hs;sc;	dm;ag;ce;mm;rn;hs;sc;
7227.FBpp0071846	7227.FBpp0079607	Adcy2	RpII18	42	18	12	12	dm;ag;ce;mm;rn;hs;sc;	dm;ag;ce;mm;rn;hs;sc;	dm;ag;ce;mm;rn;hs;sc;
7227.FBpp0071846	7227.FBpp0079752	Adcy2	Polr1e	42	18	12	12	dm;ag;ce;mm;rn;hs;sc;	dm;ag;ce;mm;rn;hs;sc;	dm;ag;ce;mm;rn;hs;sc;
7227.FBpp0071846	7227.FBpp0080102	Adcy2	Htr1a	42	18	12	12	dm;ag;ce;mm;rn;hs;sc;	dm;ag;ce;mm;rn;hs;sc;	dm;ag;ce;mm;rn;hs;sc;
7227.FBpp0071846	7227.FBpp0080641	Adcy2	Rpb12	42	18	12	12	dm;ag;ce;mm;rn;hs;sc;	dm;ag;ce;mm;rn;hs;sc;	dm;ag;ce;mm;rn;hs;sc;
7227.FBpp0071846	7227.FBpp0081263	Adcy2	Znrd1	42	18	12	12	dm;ag;ce;mm;rn;hs;sc;	dm;ag;ce;mm;rn;hs;sc;	dm;ag;ce;mm;rn;hs;sc;
7227.FBpp0071846	7227.FBpp0081614	Adcy2	Rpb5	42	18	12	12	dm;ag;ce;mm;rn;hs;sc;	dm;ag;ce;mm;rn;hs;sc;	dm;ag;ce;mm;rn;hs;sc;
7227.FBpp0071846	7227.FBpp0081822	Adcy2	AgaP_AGAP009265	42	18	12	12	dm;ag;ce;mm;rn;hs;sc;	dm;ag;ce;mm;rn;hs;sc;	dm;ag;ce;mm;rn;hs;sc;
7227.FBpp0071846	7227.FBpp0081845	Adcy2	1269950	42	18	12	12	dm;ag;ce;mm;rn;hs;sc;	dm;ag;ce;mm;rn;hs;sc;	dm;ag;ce;mm;rn;hs;sc;
7227.FBpp0071846	7227.FBpp0083371	Adcy2	CG5147-RA	42	18	12	12	dm;ag;ce;mm;rn;hs;sc;	dm;ag;ce;mm;rn;hs;sc;	dm;ag;ce;mm;rn;hs;sc;
7227.FBpp0071846	7227.FBpp0083802	Adcy2	Pde9	42	18	12	12	dm;ag;ce;mm;rn;hs;sc;	dm;ag;ce;mm;rn;hs;sc;	dm;ag;ce;mm;rn;hs;sc;
7227.FBpp0071846	7227.FBpp0084242	Adcy2	Ggamma30A	42	18	12	12	dm;ag;ce;mm;rn;hs;sc;	dm;ag;ce;mm;rn;hs;sc;	dm;ag;ce;mm;rn;hs;sc;
7227.FBpp0071846	7227.FBpp0084617	Adcy2	Hebp1	42	18	12	12	dm;ag;ce;mm;rn;hs;sc;	dm;ag;ce;mm;rn;hs;sc;	dm;ag;ce;mm;rn;hs;sc;
7227.FBpp0071846	7227.FBpp0084959	Adcy2	AdoR	42	18	12	12	dm;ag;ce;mm;rn;hs;sc;	dm;ag;ce;mm;rn;hs;sc;	dm;ag;ce;mm;rn;hs;sc;
7227.FBpp0071846	7227.FBpp0085166	Adcy2	Rpb10	42	18	12	12	dm;ag;ce;mm;rn;hs;sc;	dm;ag;ce;mm;rn;hs;sc;	dm;ag;ce;mm;rn;hs;sc;
7227.FBpp0071846	7227.FBpp0085585	Adcy2	Octbeta1R	42	18	12	12	dm;ag;ce;mm;rn;hs;sc;	dm;ag;ce;mm;rn;hs;sc;	dm;ag;ce;mm;rn;hs;sc;
7227.FBpp0071846	7227.FBpp0085717	Adcy2	CG5380	42	18	12	12	dm;ag;ce;mm;rn;hs;sc;	dm;ag;ce;mm;rn;hs;sc;	dm;ag;ce;mm;rn;hs;sc;
7227.FBpp0071846	7227.FBpp0086103	Adcy2	Rpb4	42	18	12	12	dm;ag;ce;mm;rn;hs;sc;	dm;ag;ce;mm;rn;hs;sc;	dm;ag;ce;mm;rn;hs;sc;
7227.FBpp0071846	7227.FBpp0086269	Adcy2	Rpb7	42	18	12	12	dm;ag;ce;mm;rn;hs;sc;	dm;ag;ce;mm;rn;hs;sc;	dm;ag;ce;mm;rn;hs;sc;
7227.FBpp0071846	7227.FBpp0086701	Adcy2	Pde6	42	18	12	12	dm;ag;ce;mm;rn;hs;sc;	dm;ag;ce;mm;rn;hs;sc;	dm;ag;ce;mm;rn;hs;sc;
7227.FBpp0071846	7227.FBpp0087115	Adcy2	Dmel\CG12267	42	18	12	12	dm;ag;ce;mm;rn;hs;sc;	dm;ag;ce;mm;rn;hs;sc;	dm;ag;ce;mm;rn;hs;sc;
7227.FBpp0071846	7227.FBpp0087608	Adcy2	nmdyn-D7	42	18	12	12	dm;ag;ce;mm;rn;hs;sc;	dm;ag;ce;mm;rn;hs;sc;	dm;ag;ce;mm;rn;hs;sc;
7227.FBpp0071846	7227.FBpp0088441	Adcy2	l(2)37Cg	42	18	12	12	dm;ag;ce;mm;rn;hs;sc;	dm;ag;ce;mm;rn;hs;sc;	dm;ag;ce;mm;rn;hs;sc;
7227.FBpp0071846	7227.FBpp0089424	Adcy2	Pde11	42	18	12	12	dm;ag;ce;mm;rn;hs;sc;	dm;ag;ce;mm;rn;hs;sc;	dm;ag;ce;mm;rn;hs;sc;
7227.FBpp0071846	7227.FBpp0099686	Adcy2	Rpb11	42	18	12	12	dm;ag;ce;mm;rn;hs;sc;	dm;ag;ce;mm;rn;hs;sc;	dm;ag;ce;mm;rn;hs;sc;
7227.FBpp0071846	7227.FBpp0110412	Adcy2	CG13773	42	18	12	12	dm;ag;ce;mm;rn;hs;sc;	dm;ag;ce;mm;rn;hs;sc;	dm;ag;ce;mm;rn;hs;sc;
7227.FBpp0071846	7227.FBpp0291653	Adcy2	CG8891	42	18	12	12	dm;ag;ce;mm;rn;hs;sc;	dm;ag;ce;mm;rn;hs;sc;	dm;ag;ce;mm;rn;hs;sc;
7227.FBpp0071846	7227.FBpp0291726	Adcy2	Dmel\CG3756	42	18	12	12	dm;ag;ce;mm;rn;hs;sc;	dm;ag;ce;mm;rn;hs;sc;	dm;ag;ce;mm;rn;hs;sc;
7227.FBpp0071846	7227.FBpp0300615	Adcy2	Rpb8	42	18	12	12	dm;ag;ce;mm;rn;hs;sc;	dm;ag;ce;mm;rn;hs;sc;	dm;ag;ce;mm;rn;hs;sc;
7227.FBpp0071846	7227.FBpp0300652	Adcy2	Sin	42	18	12	12	dm;ag;ce;mm;rn;hs;sc;	dm;ag;ce;mm;rn;hs;sc;	dm;ag;ce;mm;rn;hs;sc;
7227.FBpp0071846	7227.FBpp0300988	Adcy2	Ac13E	42	18	12	12	dm;ag;ce;mm;rn;hs;sc;	dm;ag;ce;mm;rn;hs;sc;	dm;ag;ce;mm;rn;hs;sc;
7227.FBpp0071846	7227.FBpp0303680	Adcy2	nmdyn-D6	42	18	12	12	dm;ag;ce;mm;rn;hs;sc;	dm;ag;ce;mm;rn;hs;sc;	dm;ag;ce;mm;rn;hs;sc;
7227.FBpp0071846	7227.FBpp0303728	Adcy2	Gbeta5	42	18	12	12	dm;ag;ce;mm;rn;hs;sc;	dm;ag;ce;mm;rn;hs;sc;	dm;ag;ce;mm;rn;hs;sc;
7227.FBpp0071846	7227.FBpp0303780	Adcy2	dnc	42	18	12	12	dm;ag;ce;mm;rn;hs;sc;	dm;ag;ce;mm;rn;hs;sc;	dm;ag;ce;mm;rn;hs;sc;
7227.FBpp0071846	7227.FBpp0304265	Adcy2	moody	42	18	12	12	dm;ag;ce;mm;rn;hs;sc;	dm;ag;ce;mm;rn;hs;sc;	dm;ag;ce;mm;rn;hs;sc;
7227.FBpp0071846	7227.FBpp0304879	Med10	RpII215	42	18	12	12	dm;ag;ce;mm;rn;hs;sc;	dm;ag;ce;mm;rn;hs;sc;	dm;ag;ce;mm;rn;hs;sc;
7227.FBpp0071846	7227.FBpp0305858	Med10	CycC	42	18	12	12	dm;ag;ce;mm;rn;hs;sc;	dm;ag;ce;mm;rn;hs;sc;	dm;ag;ce;mm;rn;hs;sc;
7227.FBpp0071846	7227.FBpp0306039	Med10	MED31	42	18	12	12	dm;ag;ce;mm;rn;hs;sc;	dm;ag;ce;mm;rn;hs;sc;	dm;ag;ce;mm;rn;hs;sc;
7227.FBpp0071892	7227.FBpp0073098	Med10	MED6	42	18	12	12	dm;ag;ce;mm;rn;hs;sc;	dm;ag;ce;mm;rn;hs;sc;	dm;ag;ce;mm;rn;hs;sc;
7227.FBpp0071892	7227.FBpp0073679	Med10	MED7	42	18	12	12	dm;ag;ce;mm;rn;hs;sc;	dm;ag;ce;mm;rn;hs;sc;	dm;ag;ce;mm;rn;hs;sc;
7227.FBpp0071892	7227.FBpp0075034	Med10	Cdk8	42	18	12	12	dm;ag;ce;mm;rn;hs;sc;	dm;ag;ce;mm;rn;hs;sc;	dm;ag;ce;mm;rn;hs;sc;
7227.FBpp0071892	7227.FBpp0075302	Slc6a3	Syx1A	42	18	12	12	dm;ag;ce;mm;rn;hs;sc;	dm;ag;ce;mm;rn;hs;sc;	dm;ag;ce;mm;rn;hs;sc;
7227.FBpp0071892	7227.FBpp0075395	Smn1	Nup75	42	18	12	12	dm;ag;ce;mm;rn;hs;sc;	dm;ag;ce;mm;rn;hs;sc;	dm;ag;ce;mm;rn;hs;sc;
7227.FBpp0071892	7227.FBpp0077694	Smn1	Nup153	42	18	12	12	dm;ag;ce;mm;rn;hs;sc;	dm;ag;ce;mm;rn;hs;sc;	dm;ag;ce;mm;rn;hs;sc;
7227.FBpp0071892	7227.FBpp0079305	Smn1	Gp210	42	18	12	12	dm;ag;ce;mm;rn;hs;sc;	dm;ag;ce;mm;rn;hs;sc;	dm;ag;ce;mm;rn;hs;sc;
7227.FBpp0071892	7227.FBpp0079443	Smn1	Mtor	42	18	12	12	dm;ag;ce;mm;rn;hs;sc;	dm;ag;ce;mm;rn;hs;sc;	dm;ag;ce;mm;rn;hs;sc;
7227.FBpp0071892	7227.FBpp0080905	Smn1	SmD3	42	18	12	12	dm;ag;ce;mm;rn;hs;sc;	dm;ag;ce;mm;rn;hs;sc;	dm;ag;ce;mm;rn;hs;sc;
7227.FBpp0071892	7227.FBpp0082928	Smn1	Cyp1	42	18	12	12	dm;ag;ce;mm;rn;hs;sc;	dm;ag;ce;mm;rn;hs;sc;	dm;ag;ce;mm;rn;hs;sc;
7227.FBpp0071892	7227.FBpp0082995	Smn1	SmB	42	18	12	12	dm;ag;ce;mm;rn;hs;sc;	dm;ag;ce;mm;rn;hs;sc;	dm;ag;ce;mm;rn;hs;sc;
7227.FBpp0071892	7227.FBpp0083625	Smn1	SmF	42	18	12	12	dm;ag;ce;mm;rn;hs;sc;	dm;ag;ce;mm;rn;hs;sc;	dm;ag;ce;mm;rn;hs;sc;
7227.FBpp0071892	7227.FBpp0083659	Smn1	Zpr1	42	18	12	12	dm;ag;ce;mm;rn;hs;sc;	dm;ag;ce;mm;rn;hs;sc;	dm;ag;ce;mm;rn;hs;sc;
7227.FBpp0071892	7227.FBpp0084016	Smn1	Phax	42	18	12	12	dm;ag;ce;mm;rn;hs;sc;	dm;ag;ce;mm;rn;hs;sc;	dm;ag;ce;mm;rn;hs;sc;
7227.FBpp0071892	7227.FBpp0084082	Smn1	Nup188	42	18	12	12	dm;ag;ce;mm;rn;hs;sc;	dm;ag;ce;mm;rn;hs;sc;	dm;ag;ce;mm;rn;hs;sc;
7227.FBpp0071892	7227.FBpp0084144	Smn1	Nup62	42	18	12	12	dm;ag;ce;mm;rn;hs;sc;	dm;ag;ce;mm;rn;hs;sc;	dm;ag;ce;mm;rn;hs;sc;
7227.FBpp0071892	7227.FBpp0085119	Smn1	Nup50	42	18	12	12	dm;ag;ce;mm;rn;hs;sc;	dm;ag;ce;mm;rn;hs;sc;	dm;ag;ce;mm;rn;hs;sc;
7227.FBpp0071892	7227.FBpp0087322	Smn1	Nup44A	42	18	12	12	dm;ag;ce;mm;rn;hs;sc;	dm;ag;ce;mm;rn;hs;sc;	dm;ag;ce;mm;rn;hs;sc;
7227.FBpp0071892	7227.FBpp0087461	Smn1	Cbp80	42	18	12	12	dm;ag;ce;mm;rn;hs;sc;	dm;ag;ce;mm;rn;hs;sc;	dm;ag;ce;mm;rn;hs;sc;
7227.FBpp0071892	7227.FBpp0087511	Smn1	1272828	42	18	12	12	dm;ag;ce;mm;rn;hs;sc;	dm;ag;ce;mm;rn;hs;sc;	dm;ag;ce;mm;rn;hs;sc;
7227.FBpp0071892	7227.FBpp0087865	Smn1	Nup98-96	42	18	12	12	dm;ag;ce;mm;rn;hs;sc;	dm;ag;ce;mm;rn;hs;sc;	dm;ag;ce;mm;rn;hs;sc;
7227.FBpp0071892	7227.FBpp0088519	Smn1	Gemin8	42	18	12	12	dm;ag;ce;mm;rn;hs;sc;	dm;ag;ce;mm;rn;hs;sc;	dm;ag;ce;mm;rn;hs;sc;
7227.FBpp0071892	7227.FBpp0088675	Smn1	Nup205	42	18	12	12	dm;ag;ce;mm;rn;hs;sc;	dm;ag;ce;mm;rn;hs;sc;	dm;ag;ce;mm;rn;hs;sc;
7227.FBpp0071892	7227.FBpp0099583	Smn1	Pom121	42	18	12	12	dm;ag;ce;mm;rn;hs;sc;	dm;ag;ce;mm;rn;hs;sc;	dm;ag;ce;mm;rn;hs;sc;
7227.FBpp0071892	7227.FBpp0305289	Smn1	Nup43	42	18	12	12	dm;ag;ce;mm;rn;hs;sc;	dm;ag;ce;mm;rn;hs;sc;	dm;ag;ce;mm;rn;hs;sc;
7227.FBpp0071973	7227.FBpp0072416	Smn1	Ndc1	42	18	12	12	dm;ag;ce;mm;rn;hs;sc;	dm;ag;ce;mm;rn;hs;sc;	dm;ag;ce;mm;rn;hs;sc;
7227.FBpp0071973	7227.FBpp0083975	Smn1	Tgs1	42	18	12	12	dm;ag;ce;mm;rn;hs;sc;	dm;ag;ce;mm;rn;hs;sc;	dm;ag;ce;mm;rn;hs;sc;
7227.FBpp0071973	7227.FBpp0303977	Smn1	mbo	42	18	12	12	dm;ag;ce;mm;rn;hs;sc;	dm;ag;ce;mm;rn;hs;sc;	dm;ag;ce;mm;rn;hs;sc;
7227.FBpp0072020	7227.FBpp0074129	Smn1	Cbp20	42	18	12	12	dm;ag;ce;mm;rn;hs;sc;	dm;ag;ce;mm;rn;hs;sc;	dm;ag;ce;mm;rn;hs;sc;
7227.FBpp0072020	7227.FBpp0077551	Smn1	Nup154	42	18	12	12	dm;ag;ce;mm;rn;hs;sc;	dm;ag;ce;mm;rn;hs;sc;	dm;ag;ce;mm;rn;hs;sc;
7227.FBpp0072020	7227.FBpp0083989	Smn1	Nup107	42	18	12	12	dm;ag;ce;mm;rn;hs;sc;	dm;ag;ce;mm;rn;hs;sc;	dm;ag;ce;mm;rn;hs;sc;
7227.FBpp0072020	7227.FBpp0112147	Smn1	Nup54	42	18	12	12	dm;ag;ce;mm;rn;hs;sc;	dm;ag;ce;mm;rn;hs;sc;	dm;ag;ce;mm;rn;hs;sc;
7227.FBpp0072041	7227.FBpp0076312	Smn1	Nup133	42	18	12	12	dm;ag;ce;mm;rn;hs;sc;	dm;ag;ce;mm;rn;hs;sc;	dm;ag;ce;mm;rn;hs;sc;
7227.FBpp0072041	7227.FBpp0081317	Smn1	Nup58	42	18	12	12	dm;ag;ce;mm;rn;hs;sc;	dm;ag;ce;mm;rn;hs;sc;	dm;ag;ce;mm;rn;hs;sc;
7227.FBpp0072041	7227.FBpp0081756	Smn1	SmD2	42	18	12	12	dm;ag;ce;mm;rn;hs;sc;	dm;ag;ce;mm;rn;hs;sc;	dm;ag;ce;mm;rn;hs;sc;
7227.FBpp0072041	7227.FBpp0085619	Smn1	Nup160	42	18	12	12	dm;ag;ce;mm;rn;hs;sc;	dm;ag;ce;mm;rn;hs;sc;	dm;ag;ce;mm;rn;hs;sc;
7227.FBpp0072041	7227.FBpp0086223	Smn1	SmE	42	18	12	12	dm;ag;ce;mm;rn;hs;sc;	dm;ag;ce;mm;rn;hs;sc;	dm;ag;ce;mm;rn;hs;sc;
7227.FBpp0072041	7227.FBpp0088055	Smn1	Pex7	42	18	12	12	dm;ag;ce;mm;rn;hs;sc;	dm;ag;ce;mm;rn;hs;sc;	dm;ag;ce;mm;rn;hs;sc;
7227.FBpp0072050	7227.FBpp0081370	Smn1	SmD1	42	18	12	12	dm;ag;ce;mm;rn;hs;sc;	dm;ag;ce;mm;rn;hs;sc;	dm;ag;ce;mm;rn;hs;sc;
7227.FBpp0072050	7227.FBpp0083611	Smn1	SNRPG	42	18	12	12	dm;ag;ce;mm;rn;hs;sc;	dm;ag;ce;mm;rn;hs;sc;	dm;ag;ce;mm;rn;hs;sc;
7227.FBpp0072050	7227.FBpp0084948	Smn1	wmd	42	18	12	12	dm;ag;ce;mm;rn;hs;sc;	dm;ag;ce;mm;rn;hs;sc;	dm;ag;ce;mm;rn;hs;sc;
7227.FBpp0072072	7227.FBpp0079648	Smn1	Nup214	42	18	12	12	dm;ag;ce;mm;rn;hs;sc;	dm;ag;ce;mm;rn;hs;sc;	dm;ag;ce;mm;rn;hs;sc;
7227.FBpp0072072	7227.FBpp0082816	Smn1	Rae1	42	18	12	12	dm;ag;ce;mm;rn;hs;sc;	dm;ag;ce;mm;rn;hs;sc;	dm;ag;ce;mm;rn;hs;sc;
7227.FBpp0072072	7227.FBpp0083611	Smn1	Aladin	42	18	12	12	dm;ag;ce;mm;rn;hs;sc;	dm;ag;ce;mm;rn;hs;sc;	dm;ag;ce;mm;rn;hs;sc;
7227.FBpp0072072	7227.FBpp0085223	Htr1a	Adcy6	42	18	12	12	dm;ag;ce;mm;rn;hs;sc;	dm;ag;ce;mm;rn;hs;sc;	dm;ag;ce;mm;rn;hs;sc;
7227.FBpp0072072	7227.FBpp0087152	Htr1a	Ac76E	42	18	12	12	dm;ag;ce;mm;rn;hs;sc;	dm;ag;ce;mm;rn;hs;sc;	dm;ag;ce;mm;rn;hs;sc;
7227.FBpp0072072	7227.FBpp0292384	Htr1a	Appl	42	18	12	12	dm;ag;ce;mm;rn;hs;sc;	dm;ag;ce;mm;rn;hs;sc;	dm;ag;ce;mm;rn;hs;sc;
7227.FBpp0072072	7227.FBpp0305507	Htr1a	Galphai	42	18	12	12	dm;ag;ce;mm;rn;hs;sc;	dm;ag;ce;mm;rn;hs;sc;	dm;ag;ce;mm;rn;hs;sc;
7227.FBpp0072081	7227.FBpp0110412	Htr1a	Gbeta13F	42	18	12	12	dm;ag;ce;mm;rn;hs;sc;	dm;ag;ce;mm;rn;hs;sc;	dm;ag;ce;mm;rn;hs;sc;
7227.FBpp0072081	7227.FBpp0300652	Htr1a	rut	42	18	12	12	dm;ag;ce;mm;rn;hs;sc;	dm;ag;ce;mm;rn;hs;sc;	dm;ag;ce;mm;rn;hs;sc;
7227.FBpp0072094	7227.FBpp0072312	Htr1a	Ggamma1	42	18	12	12	dm;ag;ce;mm;rn;hs;sc;	dm;ag;ce;mm;rn;hs;sc;	dm;ag;ce;mm;rn;hs;sc;
7227.FBpp0072094	7227.FBpp0072687	Htr1a	Oprm1	42	18	12	12	dm;ag;ce;mm;rn;hs;sc;	dm;ag;ce;mm;rn;hs;sc;	dm;ag;ce;mm;rn;hs;sc;
7227.FBpp0072094	7227.FBpp0072801	Htr1a	Adcy5	42	18	12	12	dm;ag;ce;mm;rn;hs;sc;	dm;ag;ce;mm;rn;hs;sc;	dm;ag;ce;mm;rn;hs;sc;
7227.FBpp0072094	7227.FBpp0073623	Htr1a	Ggamma30A	42	18	12	12	dm;ag;ce;mm;rn;hs;sc;	dm;ag;ce;mm;rn;hs;sc;	dm;ag;ce;mm;rn;hs;sc;
7227.FBpp0072094	7227.FBpp0074086	Htr1a	Hebp1	42	18	12	12	dm;ag;ce;mm;rn;hs;sc;	dm;ag;ce;mm;rn;hs;sc;	dm;ag;ce;mm;rn;hs;sc;
7227.FBpp0072094	7227.FBpp0075612	Htr1a	Ac13E	42	18	12	12	dm;ag;ce;mm;rn;hs;sc;	dm;ag;ce;mm;rn;hs;sc;	dm;ag;ce;mm;rn;hs;sc;
7227.FBpp0072094	7227.FBpp0075618	Htr1a	Gbeta5	42	18	12	12	dm;ag;ce;mm;rn;hs;sc;	dm;ag;ce;mm;rn;hs;sc;	dm;ag;ce;mm;rn;hs;sc;
7227.FBpp0072094	7227.FBpp0076152	Oxnad1	r	42	18	12	12	dm;ag;ce;mm;rn;hs;sc;	dm;ag;ce;mm;rn;hs;sc;	dm;ag;ce;mm;rn;hs;sc;
7227.FBpp0072094	7227.FBpp0076207	Oxnad1	su(r)	42	18	12	12	dm;ag;ce;mm;rn;hs;sc;	dm;ag;ce;mm;rn;hs;sc;	dm;ag;ce;mm;rn;hs;sc;
7227.FBpp0072094	7227.FBpp0076359	Pspc1	Nono	42	18	12	12	dm;ag;ce;mm;rn;hs;sc;	dm;ag;ce;mm;rn;hs;sc;	dm;ag;ce;mm;rn;hs;sc;
7227.FBpp0072094	7227.FBpp0076602	Bmp1	Col4a1	42	18	12	12	dm;ag;ce;mm;rn;hs;sc;	dm;ag;ce;mm;rn;hs;sc;	dm;ag;ce;mm;rn;hs;sc;
7227.FBpp0072094	7227.FBpp0077142	Bmp1	unc-52	42	18	12	12	dm;ag;ce;mm;rn;hs;sc;	dm;ag;ce;mm;rn;hs;sc;	dm;ag;ce;mm;rn;hs;sc;
7227.FBpp0072094	7227.FBpp0077159	Rpap3	Pih1d1	42	18	12	12	dm;ag;ce;mm;rn;hs;sc;	dm;ag;ce;mm;rn;hs;sc;	dm;ag;ce;mm;rn;hs;sc;
7227.FBpp0072094	7227.FBpp0077309	Hes1	7165.AGAP008416-PA	42	18	12	12	dm;ag;ce;mm;rn;hs;sc;	dm;ag;ce;mm;rn;hs;sc;	dm;ag;ce;mm;rn;hs;sc;
7227.FBpp0072094	7227.FBpp0078354	Hes1	FANCI	42	18	12	12	dm;ag;ce;mm;rn;hs;sc;	dm;ag;ce;mm;rn;hs;sc;	dm;ag;ce;mm;rn;hs;sc;
7227.FBpp0072094	7227.FBpp0078416	Hes1	CG15319	42	18	12	12	dm;ag;ce;mm;rn;hs;sc;	dm;ag;ce;mm;rn;hs;sc;	dm;ag;ce;mm;rn;hs;sc;
7227.FBpp0072094	7227.FBpp0079168	Hes1	CaMKII	42	18	12	12	dm;ag;ce;mm;rn;hs;sc;	dm;ag;ce;mm;rn;hs;sc;	dm;ag;ce;mm;rn;hs;sc;
7227.FBpp0072094	7227.FBpp0079328	Hes1	Smr	42	18	12	12	dm;ag;ce;mm;rn;hs;sc;	dm;ag;ce;mm;rn;hs;sc;	dm;ag;ce;mm;rn;hs;sc;
7227.FBpp0072094	7227.FBpp0079484	Hes1	grp	42	18	12	12	dm;ag;ce;mm;rn;hs;sc;	dm;ag;ce;mm;rn;hs;sc;	dm;ag;ce;mm;rn;hs;sc;
7227.FBpp0072094	7227.FBpp0079752	Hes1	Rad9	42	18	12	12	dm;ag;ce;mm;rn;hs;sc;	dm;ag;ce;mm;rn;hs;sc;	dm;ag;ce;mm;rn;hs;sc;
7227.FBpp0072094	7227.FBpp0080102	Hes1	Myb	42	18	12	12	dm;ag;ce;mm;rn;hs;sc;	dm;ag;ce;mm;rn;hs;sc;	dm;ag;ce;mm;rn;hs;sc;
7227.FBpp0072094	7227.FBpp0080641	Hes1	N	42	18	12	12	dm;ag;ce;mm;rn;hs;sc;	dm;ag;ce;mm;rn;hs;sc;	dm;ag;ce;mm;rn;hs;sc;
7227.FBpp0072094	7227.FBpp0081614	Hes1	gro	42	18	12	12	dm;ag;ce;mm;rn;hs;sc;	dm;ag;ce;mm;rn;hs;sc;	dm;ag;ce;mm;rn;hs;sc;
7227.FBpp0072094	7227.FBpp0081822	Hes1	Su(H)	42	18	12	12	dm;ag;ce;mm;rn;hs;sc;	dm;ag;ce;mm;rn;hs;sc;	dm;ag;ce;mm;rn;hs;sc;
7227.FBpp0072094	7227.FBpp0081845	Hes1	ben	42	18	12	12	dm;ag;ce;mm;rn;hs;sc;	dm;ag;ce;mm;rn;hs;sc;	dm;ag;ce;mm;rn;hs;sc;
7227.FBpp0072094	7227.FBpp0083371	Hes1	Parp	42	18	12	12	dm;ag;ce;mm;rn;hs;sc;	dm;ag;ce;mm;rn;hs;sc;	dm;ag;ce;mm;rn;hs;sc;
7227.FBpp0072094	7227.FBpp0083802	Hes1	Bx42	42	18	12	12	dm;ag;ce;mm;rn;hs;sc;	dm;ag;ce;mm;rn;hs;sc;	dm;ag;ce;mm;rn;hs;sc;
7227.FBpp0072094	7227.FBpp0084242	Hes1	RpA-70	42	18	12	12	dm;ag;ce;mm;rn;hs;sc;	dm;ag;ce;mm;rn;hs;sc;	dm;ag;ce;mm;rn;hs;sc;
7227.FBpp0072094	7227.FBpp0084617	Hes1	GCS2alpha	42	18	12	12	dm;ag;ce;mm;rn;hs;sc;	dm;ag;ce;mm;rn;hs;sc;	dm;ag;ce;mm;rn;hs;sc;
7227.FBpp0072094	7227.FBpp0084959	Hes1	Rad17	42	18	12	12	dm;ag;ce;mm;rn;hs;sc;	dm;ag;ce;mm;rn;hs;sc;	dm;ag;ce;mm;rn;hs;sc;
7227.FBpp0072094	7227.FBpp0085585	Hes1	1280871	42	18	12	12	dm;ag;ce;mm;rn;hs;sc;	dm;ag;ce;mm;rn;hs;sc;	dm;ag;ce;mm;rn;hs;sc;
7227.FBpp0072094	7227.FBpp0085717	Hes1	Rpd3	42	18	12	12	dm;ag;ce;mm;rn;hs;sc;	dm;ag;ce;mm;rn;hs;sc;	dm;ag;ce;mm;rn;hs;sc;
7227.FBpp0072094	7227.FBpp0086103	Hes1	SPEN	42	18	12	12	dm;ag;ce;mm;rn;hs;sc;	dm;ag;ce;mm;rn;hs;sc;	dm;ag;ce;mm;rn;hs;sc;
7227.FBpp0072094	7227.FBpp0086269	Hes1	Rmi1	42	18	12	12	dm;ag;ce;mm;rn;hs;sc;	dm;ag;ce;mm;rn;hs;sc;	dm;ag;ce;mm;rn;hs;sc;
7227.FBpp0072094	7227.FBpp0086701	Hes1	Fanca	42	18	12	12	dm;ag;ce;mm;rn;hs;sc;	dm;ag;ce;mm;rn;hs;sc;	dm;ag;ce;mm;rn;hs;sc;
7227.FBpp0072094	7227.FBpp0087115	Hes1	Top3alpha	42	18	12	12	dm;ag;ce;mm;rn;hs;sc;	dm;ag;ce;mm;rn;hs;sc;	dm;ag;ce;mm;rn;hs;sc;
7227.FBpp0072094	7227.FBpp0087608	Hes1	RfC38	42	18	12	12	dm;ag;ce;mm;rn;hs;sc;	dm;ag;ce;mm;rn;hs;sc;	dm;ag;ce;mm;rn;hs;sc;
7227.FBpp0072094	7227.FBpp0088441	Hes1	Fancm	42	18	12	12	dm;ag;ce;mm;rn;hs;sc;	dm;ag;ce;mm;rn;hs;sc;	dm;ag;ce;mm;rn;hs;sc;
7227.FBpp0072094	7227.FBpp0089424	Hes1	Blm	42	18	12	12	dm;ag;ce;mm;rn;hs;sc;	dm;ag;ce;mm;rn;hs;sc;	dm;ag;ce;mm;rn;hs;sc;
7227.FBpp0072094	7227.FBpp0099686	Hes1	RPA2	42	18	12	12	dm;ag;ce;mm;rn;hs;sc;	dm;ag;ce;mm;rn;hs;sc;	dm;ag;ce;mm;rn;hs;sc;
7227.FBpp0072094	7227.FBpp0110412	Hes1	RfC3	42	18	12	12	dm;ag;ce;mm;rn;hs;sc;	dm;ag;ce;mm;rn;hs;sc;	dm;ag;ce;mm;rn;hs;sc;
7227.FBpp0072094	7227.FBpp0291653	Hes1	Hus1-like	42	18	12	12	dm;ag;ce;mm;rn;hs;sc;	dm;ag;ce;mm;rn;hs;sc;	dm;ag;ce;mm;rn;hs;sc;
7227.FBpp0072094	7227.FBpp0291726	Hes1	Gcn5	42	18	12	12	dm;ag;ce;mm;rn;hs;sc;	dm;ag;ce;mm;rn;hs;sc;	dm;ag;ce;mm;rn;hs;sc;
7227.FBpp0072094	7227.FBpp0300615	Hes1	DmRFC2	42	18	12	12	dm;ag;ce;mm;rn;hs;sc;	dm;ag;ce;mm;rn;hs;sc;	dm;ag;ce;mm;rn;hs;sc;
7227.FBpp0072094	7227.FBpp0300652	Hes1	mei-41	42	18	12	12	dm;ag;ce;mm;rn;hs;sc;	dm;ag;ce;mm;rn;hs;sc;	dm;ag;ce;mm;rn;hs;sc;
7227.FBpp0072094	7227.FBpp0303728	Hes1	mus101	42	18	12	12	dm;ag;ce;mm;rn;hs;sc;	dm;ag;ce;mm;rn;hs;sc;	dm;ag;ce;mm;rn;hs;sc;
7227.FBpp0072094	7227.FBpp0303780	Cep97	msps	42	18	12	12	dm;ag;ce;mm;rn;hs;sc;	dm;ag;ce;mm;rn;hs;sc;	dm;ag;ce;mm;rn;hs;sc;
7227.FBpp0072094	7227.FBpp0304879	Cep97	10116.ENSRNOP00000026149	42	18	12	12	dm;ag;ce;mm;rn;hs;sc;	dm;ag;ce;mm;rn;hs;sc;	dm;ag;ce;mm;rn;hs;sc;
7227.FBpp0072094	7227.FBpp0305858	Cep97	Dhc64C	42	18	12	12	dm;ag;ce;mm;rn;hs;sc;	dm;ag;ce;mm;rn;hs;sc;	dm;ag;ce;mm;rn;hs;sc;
7227.FBpp0072094	7227.FBpp0306039	Cep97	CG40016	42	18	12	12	dm;ag;ce;mm;rn;hs;sc;	dm;ag;ce;mm;rn;hs;sc;	dm;ag;ce;mm;rn;hs;sc;
7227.FBpp0072097	7227.FBpp0100124	Cep97	dco	42	18	12	12	dm;ag;ce;mm;rn;hs;sc;	dm;ag;ce;mm;rn;hs;sc;	dm;ag;ce;mm;rn;hs;sc;
7227.FBpp0072144	7227.FBpp0076652	Cep97	Hsp83	42	18	12	12	dm;ag;ce;mm;rn;hs;sc;	dm;ag;ce;mm;rn;hs;sc;	dm;ag;ce;mm;rn;hs;sc;
7227.FBpp0072144	7227.FBpp0077159	Cep97	alphaTub84B	42	18	12	12	dm;ag;ce;mm;rn;hs;sc;	dm;ag;ce;mm;rn;hs;sc;	dm;ag;ce;mm;rn;hs;sc;
7227.FBpp0072144	7227.FBpp0079752	Cep97	Pka-C1	42	18	12	12	dm;ag;ce;mm;rn;hs;sc;	dm;ag;ce;mm;rn;hs;sc;	dm;ag;ce;mm;rn;hs;sc;
7227.FBpp0072144	7227.FBpp0087637	Cep97	DCTN1-p150	42	18	12	12	dm;ag;ce;mm;rn;hs;sc;	dm;ag;ce;mm;rn;hs;sc;	dm;ag;ce;mm;rn;hs;sc;
7227.FBpp0072144	7227.FBpp0304879	Cep97	gammaTub23C	42	18	12	12	dm;ag;ce;mm;rn;hs;sc;	dm;ag;ce;mm;rn;hs;sc;	dm;ag;ce;mm;rn;hs;sc;
7227.FBpp0072239	7227.FBpp0072475	Cep97	Cdk1	42	18	12	12	dm;ag;ce;mm;rn;hs;sc;	dm;ag;ce;mm;rn;hs;sc;	dm;ag;ce;mm;rn;hs;sc;
7227.FBpp0072239	7227.FBpp0073098	Cep97	Pp2A-29B	42	18	12	12	dm;ag;ce;mm;rn;hs;sc;	dm;ag;ce;mm;rn;hs;sc;	dm;ag;ce;mm;rn;hs;sc;
7227.FBpp0072239	7227.FBpp0073679	Cep97	Arp1	42	18	12	12	dm;ag;ce;mm;rn;hs;sc;	dm;ag;ce;mm;rn;hs;sc;	dm;ag;ce;mm;rn;hs;sc;
7227.FBpp0072239	7227.FBpp0073943	Cep97	polo	42	18	12	12	dm;ag;ce;mm;rn;hs;sc;	dm;ag;ce;mm;rn;hs;sc;	dm;ag;ce;mm;rn;hs;sc;
7227.FBpp0072239	7227.FBpp0074227	Cep97	betaTub85D	42	18	12	12	dm;ag;ce;mm;rn;hs;sc;	dm;ag;ce;mm;rn;hs;sc;	dm;ag;ce;mm;rn;hs;sc;
7227.FBpp0072239	7227.FBpp0075034	Cep97	Pka-R2	42	18	12	12	dm;ag;ce;mm;rn;hs;sc;	dm;ag;ce;mm;rn;hs;sc;	dm;ag;ce;mm;rn;hs;sc;
7227.FBpp0072239	7227.FBpp0075317	Cep97	14-3-3epsilon	42	18	12	12	dm;ag;ce;mm;rn;hs;sc;	dm;ag;ce;mm;rn;hs;sc;	dm;ag;ce;mm;rn;hs;sc;
7227.FBpp0072239	7227.FBpp0075937	Cep97	Cep76	42	18	12	12	dm;ag;ce;mm;rn;hs;sc;	dm;ag;ce;mm;rn;hs;sc;	dm;ag;ce;mm;rn;hs;sc;
7227.FBpp0072239	7227.FBpp0076917	Cep97	Cenpj	42	18	12	12	dm;ag;ce;mm;rn;hs;sc;	dm;ag;ce;mm;rn;hs;sc;	dm;ag;ce;mm;rn;hs;sc;
7227.FBpp0072239	7227.FBpp0076918	Cep97	Fgfr1op	42	18	12	12	dm;ag;ce;mm;rn;hs;sc;	dm;ag;ce;mm;rn;hs;sc;	dm;ag;ce;mm;rn;hs;sc;
7227.FBpp0072239	7227.FBpp0077714	Cep97	Ninl	42	18	12	12	dm;ag;ce;mm;rn;hs;sc;	dm;ag;ce;mm;rn;hs;sc;	dm;ag;ce;mm;rn;hs;sc;
7227.FBpp0072239	7227.FBpp0077998	Cep97	DCTN2-p50	42	18	12	12	dm;ag;ce;mm;rn;hs;sc;	dm;ag;ce;mm;rn;hs;sc;	dm;ag;ce;mm;rn;hs;sc;
7227.FBpp0072239	7227.FBpp0079305	Cep97	Nup44A	42	18	12	12	dm;ag;ce;mm;rn;hs;sc;	dm;ag;ce;mm;rn;hs;sc;	dm;ag;ce;mm;rn;hs;sc;
7227.FBpp0072239	7227.FBpp0079780	Cep97	Lis-1	42	18	12	12	dm;ag;ce;mm;rn;hs;sc;	dm;ag;ce;mm;rn;hs;sc;	dm;ag;ce;mm;rn;hs;sc;
7227.FBpp0072239	7227.FBpp0079946	Cep97	Sdic2	42	18	12	12	dm;ag;ce;mm;rn;hs;sc;	dm;ag;ce;mm;rn;hs;sc;	dm;ag;ce;mm;rn;hs;sc;
7227.FBpp0072239	7227.FBpp0080211	Cep97	1269605	42	18	12	12	dm;ag;ce;mm;rn;hs;sc;	dm;ag;ce;mm;rn;hs;sc;	dm;ag;ce;mm;rn;hs;sc;
7227.FBpp0072239	7227.FBpp0081117	Cep97	Cc2d2a	42	18	12	12	dm;ag;ce;mm;rn;hs;sc;	dm;ag;ce;mm;rn;hs;sc;	dm;ag;ce;mm;rn;hs;sc;
7227.FBpp0072239	7227.FBpp0082928	Cep97	cg-nap	42	18	12	12	dm;ag;ce;mm;rn;hs;sc;	dm;ag;ce;mm;rn;hs;sc;	dm;ag;ce;mm;rn;hs;sc;
7227.FBpp0072239	7227.FBpp0082995	Cep97	nudE	42	18	12	12	dm;ag;ce;mm;rn;hs;sc;	dm;ag;ce;mm;rn;hs;sc;	dm;ag;ce;mm;rn;hs;sc;
7227.FBpp0072239	7227.FBpp0083415	Cep97	Dctn3	42	18	12	12	dm;ag;ce;mm;rn;hs;sc;	dm;ag;ce;mm;rn;hs;sc;	dm;ag;ce;mm;rn;hs;sc;
7227.FBpp0072239	7227.FBpp0083625	Tymp	4576757	42	18	12	12	dm;ag;ce;mm;rn;hs;sc;	dm;ag;ce;mm;rn;hs;sc;	dm;ag;ce;mm;rn;hs;sc;
7227.FBpp0072239	7227.FBpp0083659	Tymp	Tk1	42	18	12	12	dm;ag;ce;mm;rn;hs;sc;	dm;ag;ce;mm;rn;hs;sc;	dm;ag;ce;mm;rn;hs;sc;
7227.FBpp0072239	7227.FBpp0084016	Tymp	r-l	42	18	12	12	dm;ag;ce;mm;rn;hs;sc;	dm;ag;ce;mm;rn;hs;sc;	dm;ag;ce;mm;rn;hs;sc;
7227.FBpp0072239	7227.FBpp0084082	Tymp	24643014	42	18	12	12	dm;ag;ce;mm;rn;hs;sc;	dm;ag;ce;mm;rn;hs;sc;	dm;ag;ce;mm;rn;hs;sc;
7227.FBpp0072239	7227.FBpp0085119	Tymp	1271421	42	18	12	12	dm;ag;ce;mm;rn;hs;sc;	dm;ag;ce;mm;rn;hs;sc;	dm;ag;ce;mm;rn;hs;sc;
7227.FBpp0072239	7227.FBpp0085616	Tymp	l(2)k01209	42	18	12	12	dm;ag;ce;mm;rn;hs;sc;	dm;ag;ce;mm;rn;hs;sc;	dm;ag;ce;mm;rn;hs;sc;
7227.FBpp0072239	7227.FBpp0087322	Tymp	CG11883	42	18	12	12	dm;ag;ce;mm;rn;hs;sc;	dm;ag;ce;mm;rn;hs;sc;	dm;ag;ce;mm;rn;hs;sc;
7227.FBpp0072239	7227.FBpp0087323	Tymp	Dmel\CG6330	42	18	12	12	dm;ag;ce;mm;rn;hs;sc;	dm;ag;ce;mm;rn;hs;sc;	dm;ag;ce;mm;rn;hs;sc;
7227.FBpp0072239	7227.FBpp0087461	Tymp	kri	42	18	12	12	dm;ag;ce;mm;rn;hs;sc;	dm;ag;ce;mm;rn;hs;sc;	dm;ag;ce;mm;rn;hs;sc;
7227.FBpp0072239	7227.FBpp0087637	Tymp	cN-IIIB	42	18	12	12	dm;ag;ce;mm;rn;hs;sc;	dm;ag;ce;mm;rn;hs;sc;	dm;ag;ce;mm;rn;hs;sc;
7227.FBpp0072239	7227.FBpp0087709	Tymp	su(r)	42	18	12	12	dm;ag;ce;mm;rn;hs;sc;	dm;ag;ce;mm;rn;hs;sc;	dm;ag;ce;mm;rn;hs;sc;
7227.FBpp0072239	7227.FBpp0087865	Tymp	dnk	42	18	12	12	dm;ag;ce;mm;rn;hs;sc;	dm;ag;ce;mm;rn;hs;sc;	dm;ag;ce;mm;rn;hs;sc;
7227.FBpp0072239	7227.FBpp0088519	Rgn	CG6083-RA	42	18	12	12	dm;ag;ce;mm;rn;hs;sc;	dm;ag;ce;mm;rn;hs;sc;	dm;ag;ce;mm;rn;hs;sc;
7227.FBpp0072249	7227.FBpp0073387	Wrb	CG1598	42	18	12	12	dm;ag;ce;mm;rn;hs;sc;	dm;ag;ce;mm;rn;hs;sc;	dm;ag;ce;mm;rn;hs;sc;
7227.FBpp0072249	7227.FBpp0080121	Creld2	Manf	42	18	12	12	dm;ag;ce;mm;rn;hs;sc;	dm;ag;ce;mm;rn;hs;sc;	dm;ag;ce;mm;rn;hs;sc;
7227.FBpp0072249	7227.FBpp0302530	Nox3	p38b	42	18	12	12	dm;ag;ce;mm;rn;hs;sc;	dm;ag;ce;mm;rn;hs;sc;	dm;ag;ce;mm;rn;hs;sc;
7227.FBpp0072250	7227.FBpp0078349	Nox3	Rac1	42	18	12	12	dm;ag;ce;mm;rn;hs;sc;	dm;ag;ce;mm;rn;hs;sc;	dm;ag;ce;mm;rn;hs;sc;
7227.FBpp0072250	7227.FBpp0079999	Pla2g7	bbc	42	18	12	12	dm;ag;ce;mm;rn;hs;sc;	dm;ag;ce;mm;rn;hs;sc;	dm;ag;ce;mm;rn;hs;sc;
7227.FBpp0072250	7227.FBpp0082139	Pla2g7	Pla2g4a	42	18	12	12	dm;ag;ce;mm;rn;hs;sc;	dm;ag;ce;mm;rn;hs;sc;	dm;ag;ce;mm;rn;hs;sc;
7227.FBpp0072250	7227.FBpp0082464	Pla2g7	LPCAT	42	18	12	12	dm;ag;ce;mm;rn;hs;sc;	dm;ag;ce;mm;rn;hs;sc;	dm;ag;ce;mm;rn;hs;sc;
7227.FBpp0072250	7227.FBpp0084907	Pla2g7	C07E3.9	42	18	12	12	dm;ag;ce;mm;rn;hs;sc;	dm;ag;ce;mm;rn;hs;sc;	dm;ag;ce;mm;rn;hs;sc;
7227.FBpp0072250	7227.FBpp0086474	Pla2g7	Lis-1	42	18	12	12	dm;ag;ce;mm;rn;hs;sc;	dm;ag;ce;mm;rn;hs;sc;	dm;ag;ce;mm;rn;hs;sc;
7227.FBpp0072250	7227.FBpp0288471	Pla2g7	iPLA2-VIA	42	18	12	12	dm;ag;ce;mm;rn;hs;sc;	dm;ag;ce;mm;rn;hs;sc;	dm;ag;ce;mm;rn;hs;sc;
7227.FBpp0072250	7227.FBpp0305117	Pla2g7	GXIVsPLA2	42	18	12	12	dm;ag;ce;mm;rn;hs;sc;	dm;ag;ce;mm;rn;hs;sc;	dm;ag;ce;mm;rn;hs;sc;
7227.FBpp0072312	7227.FBpp0072687	Pla2g7	Paf-AHalpha	42	18	12	12	dm;ag;ce;mm;rn;hs;sc;	dm;ag;ce;mm;rn;hs;sc;	dm;ag;ce;mm;rn;hs;sc;
7227.FBpp0072312	7227.FBpp0072801	Pla2g7	GIIIspla2	42	18	12	12	dm;ag;ce;mm;rn;hs;sc;	dm;ag;ce;mm;rn;hs;sc;	dm;ag;ce;mm;rn;hs;sc;
7227.FBpp0072312	7227.FBpp0073623	Tbc1d5	Snx6	42	18	12	12	dm;ag;ce;mm;rn;hs;sc;	dm;ag;ce;mm;rn;hs;sc;	dm;ag;ce;mm;rn;hs;sc;
7227.FBpp0072312	7227.FBpp0074086	Tbc1d5	Vps29	42	18	12	12	dm;ag;ce;mm;rn;hs;sc;	dm;ag;ce;mm;rn;hs;sc;	dm;ag;ce;mm;rn;hs;sc;
7227.FBpp0072312	7227.FBpp0074180	Tbc1d5	Snx1	42	18	12	12	dm;ag;ce;mm;rn;hs;sc;	dm;ag;ce;mm;rn;hs;sc;	dm;ag;ce;mm;rn;hs;sc;
7227.FBpp0072312	7227.FBpp0074500	Tbc1d5	Vps26	42	18	12	12	dm;ag;ce;mm;rn;hs;sc;	dm;ag;ce;mm;rn;hs;sc;	dm;ag;ce;mm;rn;hs;sc;
7227.FBpp0072312	7227.FBpp0075612	Enpp4	SMSr	42	18	12	12	dm;ag;ce;mm;rn;hs;sc;	dm;ag;ce;mm;rn;hs;sc;	dm;ag;ce;mm;rn;hs;sc;
7227.FBpp0072312	7227.FBpp0075618	Nudt12	CG8080	42	18	12	12	dm;ag;ce;mm;rn;hs;sc;	dm;ag;ce;mm;rn;hs;sc;	dm;ag;ce;mm;rn;hs;sc;
7227.FBpp0072312	7227.FBpp0075764	Nudt12	Fpps	42	18	12	12	dm;ag;ce;mm;rn;hs;sc;	dm;ag;ce;mm;rn;hs;sc;	dm;ag;ce;mm;rn;hs;sc;
7227.FBpp0072312	7227.FBpp0076152	Nudt12	24643014	42	18	12	12	dm;ag;ce;mm;rn;hs;sc;	dm;ag;ce;mm;rn;hs;sc;	dm;ag;ce;mm;rn;hs;sc;
7227.FBpp0072312	7227.FBpp0076207	Nudt12	1281102	42	18	12	12	dm;ag;ce;mm;rn;hs;sc;	dm;ag;ce;mm;rn;hs;sc;	dm;ag;ce;mm;rn;hs;sc;
7227.FBpp0072312	7227.FBpp0076359	Nudt12	1273837	42	18	12	12	dm;ag;ce;mm;rn;hs;sc;	dm;ag;ce;mm;rn;hs;sc;	dm;ag;ce;mm;rn;hs;sc;
7227.FBpp0072312	7227.FBpp0076602	Nudt12	1273575	42	18	12	12	dm;ag;ce;mm;rn;hs;sc;	dm;ag;ce;mm;rn;hs;sc;	dm;ag;ce;mm;rn;hs;sc;
7227.FBpp0072312	7227.FBpp0077142	Nudt12	CG6152	42	18	12	12	dm;ag;ce;mm;rn;hs;sc;	dm;ag;ce;mm;rn;hs;sc;	dm;ag;ce;mm;rn;hs;sc;
7227.FBpp0072312	7227.FBpp0077159	Nudt12	CG11883	42	18	12	12	dm;ag;ce;mm;rn;hs;sc;	dm;ag;ce;mm;rn;hs;sc;	dm;ag;ce;mm;rn;hs;sc;
7227.FBpp0072312	7227.FBpp0077309	Nudt12	Nmrk1	42	18	12	12	dm;ag;ce;mm;rn;hs;sc;	dm;ag;ce;mm;rn;hs;sc;	dm;ag;ce;mm;rn;hs;sc;
7227.FBpp0072312	7227.FBpp0077885	Nudt12	CG3714	42	18	12	12	dm;ag;ce;mm;rn;hs;sc;	dm;ag;ce;mm;rn;hs;sc;	dm;ag;ce;mm;rn;hs;sc;
7227.FBpp0072312	7227.FBpp0078354	Nudt12	qm	42	18	12	12	dm;ag;ce;mm;rn;hs;sc;	dm;ag;ce;mm;rn;hs;sc;	dm;ag;ce;mm;rn;hs;sc;
7227.FBpp0072312	7227.FBpp0078416	Nudt12	Mvd	42	18	12	12	dm;ag;ce;mm;rn;hs;sc;	dm;ag;ce;mm;rn;hs;sc;	dm;ag;ce;mm;rn;hs;sc;
7227.FBpp0072312	7227.FBpp0079168	Nudt12	CG9940	42	18	12	12	dm;ag;ce;mm;rn;hs;sc;	dm;ag;ce;mm;rn;hs;sc;	dm;ag;ce;mm;rn;hs;sc;
7227.FBpp0072312	7227.FBpp0079328	Nudt12	E(bx)	42	18	12	12	dm;ag;ce;mm;rn;hs;sc;	dm;ag;ce;mm;rn;hs;sc;	dm;ag;ce;mm;rn;hs;sc;
7227.FBpp0072312	7227.FBpp0079484	Nudt12	cN-IIIB	42	18	12	12	dm;ag;ce;mm;rn;hs;sc;	dm;ag;ce;mm;rn;hs;sc;	dm;ag;ce;mm;rn;hs;sc;
7227.FBpp0072312	7227.FBpp0079500	Thumpd2	CG12325	42	18	12	12	dm;ag;ce;mm;rn;hs;sc;	dm;ag;ce;mm;rn;hs;sc;	dm;ag;ce;mm;rn;hs;sc;
7227.FBpp0072312	7227.FBpp0079536	Rpp21	CG30349-RA	42	18	12	12	dm;ag;ce;mm;rn;hs;sc;	dm;ag;ce;mm;rn;hs;sc;	dm;ag;ce;mm;rn;hs;sc;
7227.FBpp0072312	7227.FBpp0079607	Rpp21	Pop1	42	18	12	12	dm;ag;ce;mm;rn;hs;sc;	dm;ag;ce;mm;rn;hs;sc;	dm;ag;ce;mm;rn;hs;sc;
7227.FBpp0072312	7227.FBpp0079752	Rpp21	l(3)72Dn	42	18	12	12	dm;ag;ce;mm;rn;hs;sc;	dm;ag;ce;mm;rn;hs;sc;	dm;ag;ce;mm;rn;hs;sc;
7227.FBpp0072312	7227.FBpp0080102	Rpp21	kz	42	18	12	12	dm;ag;ce;mm;rn;hs;sc;	dm;ag;ce;mm;rn;hs;sc;	dm;ag;ce;mm;rn;hs;sc;
7227.FBpp0072312	7227.FBpp0080641	Rpp21	dco	42	18	12	12	dm;ag;ce;mm;rn;hs;sc;	dm;ag;ce;mm;rn;hs;sc;	dm;ag;ce;mm;rn;hs;sc;
7227.FBpp0072312	7227.FBpp0081263	Rpp21	RpS6	42	18	12	12	dm;ag;ce;mm;rn;hs;sc;	dm;ag;ce;mm;rn;hs;sc;	dm;ag;ce;mm;rn;hs;sc;
7227.FBpp0072312	7227.FBpp0081614	Rpp21	sta	42	18	12	12	dm;ag;ce;mm;rn;hs;sc;	dm;ag;ce;mm;rn;hs;sc;	dm;ag;ce;mm;rn;hs;sc;
7227.FBpp0072312	7227.FBpp0081822	Rpp21	RpS3A	42	18	12	12	dm;ag;ce;mm;rn;hs;sc;	dm;ag;ce;mm;rn;hs;sc;	dm;ag;ce;mm;rn;hs;sc;
7227.FBpp0072312	7227.FBpp0081845	Rpp21	Rtc1	42	18	12	12	dm;ag;ce;mm;rn;hs;sc;	dm;ag;ce;mm;rn;hs;sc;	dm;ag;ce;mm;rn;hs;sc;
7227.FBpp0072312	7227.FBpp0082412	Rpp21	Dbp45A	42	18	12	12	dm;ag;ce;mm;rn;hs;sc;	dm;ag;ce;mm;rn;hs;sc;	dm;ag;ce;mm;rn;hs;sc;
7227.FBpp0072312	7227.FBpp0083371	Rpp21	RpS11	42	18	12	12	dm;ag;ce;mm;rn;hs;sc;	dm;ag;ce;mm;rn;hs;sc;	dm;ag;ce;mm;rn;hs;sc;
7227.FBpp0072312	7227.FBpp0083802	Rpp21	CG12325	42	18	12	12	dm;ag;ce;mm;rn;hs;sc;	dm;ag;ce;mm;rn;hs;sc;	dm;ag;ce;mm;rn;hs;sc;
7227.FBpp0072312	7227.FBpp0084242	Rpp21	CG1671	42	18	12	12	dm;ag;ce;mm;rn;hs;sc;	dm;ag;ce;mm;rn;hs;sc;	dm;ag;ce;mm;rn;hs;sc;
7227.FBpp0072312	7227.FBpp0084617	Rpp21	CG4866	42	18	12	12	dm;ag;ce;mm;rn;hs;sc;	dm;ag;ce;mm;rn;hs;sc;	dm;ag;ce;mm;rn;hs;sc;
7227.FBpp0072312	7227.FBpp0084959	Rpp21	RpS15	42	18	12	12	dm;ag;ce;mm;rn;hs;sc;	dm;ag;ce;mm;rn;hs;sc;	dm;ag;ce;mm;rn;hs;sc;
7227.FBpp0072312	7227.FBpp0085166	Rpp21	LTV1	42	18	12	12	dm;ag;ce;mm;rn;hs;sc;	dm;ag;ce;mm;rn;hs;sc;	dm;ag;ce;mm;rn;hs;sc;
7227.FBpp0072312	7227.FBpp0085585	Rpp21	Mat89Ba	42	18	12	12	dm;ag;ce;mm;rn;hs;sc;	dm;ag;ce;mm;rn;hs;sc;	dm;ag;ce;mm;rn;hs;sc;
7227.FBpp0072312	7227.FBpp0085717	Rpp21	RpS8	42	18	12	12	dm;ag;ce;mm;rn;hs;sc;	dm;ag;ce;mm;rn;hs;sc;	dm;ag;ce;mm;rn;hs;sc;
7227.FBpp0072312	7227.FBpp0086103	Rpp21	CG8038	42	18	12	12	dm;ag;ce;mm;rn;hs;sc;	dm;ag;ce;mm;rn;hs;sc;	dm;ag;ce;mm;rn;hs;sc;
7227.FBpp0072312	7227.FBpp0086269	Rpp21	U3-55K	42	18	12	12	dm;ag;ce;mm;rn;hs;sc;	dm;ag;ce;mm;rn;hs;sc;	dm;ag;ce;mm;rn;hs;sc;
7227.FBpp0072312	7227.FBpp0086701	Rpp21	Rpp40	42	18	12	12	dm;ag;ce;mm;rn;hs;sc;	dm;ag;ce;mm;rn;hs;sc;	dm;ag;ce;mm;rn;hs;sc;
7227.FBpp0072312	7227.FBpp0087115	Rpp21	RpS23	42	18	12	12	dm;ag;ce;mm;rn;hs;sc;	dm;ag;ce;mm;rn;hs;sc;	dm;ag;ce;mm;rn;hs;sc;
7227.FBpp0072312	7227.FBpp0087608	Rpp21	Nop56	42	18	12	12	dm;ag;ce;mm;rn;hs;sc;	dm;ag;ce;mm;rn;hs;sc;	dm;ag;ce;mm;rn;hs;sc;
7227.FBpp0072312	7227.FBpp0088360	Rpp21	Sas10	42	18	12	12	dm;ag;ce;mm;rn;hs;sc;	dm;ag;ce;mm;rn;hs;sc;	dm;ag;ce;mm;rn;hs;sc;
7227.FBpp0072312	7227.FBpp0088441	Rpp21	wcd	42	18	12	12	dm;ag;ce;mm;rn;hs;sc;	dm;ag;ce;mm;rn;hs;sc;	dm;ag;ce;mm;rn;hs;sc;
7227.FBpp0072312	7227.FBpp0089424	Rpp21	RIOK2	42	18	12	12	dm;ag;ce;mm;rn;hs;sc;	dm;ag;ce;mm;rn;hs;sc;	dm;ag;ce;mm;rn;hs;sc;
7227.FBpp0072312	7227.FBpp0099686	Rpp21	RpS27	42	18	12	12	dm;ag;ce;mm;rn;hs;sc;	dm;ag;ce;mm;rn;hs;sc;	dm;ag;ce;mm;rn;hs;sc;
7227.FBpp0072312	7227.FBpp0110412	Rpp21	CG11920-RA	42	18	12	12	dm;ag;ce;mm;rn;hs;sc;	dm;ag;ce;mm;rn;hs;sc;	dm;ag;ce;mm;rn;hs;sc;
7227.FBpp0072312	7227.FBpp0291653	Rpp21	Dmel\CG5728	42	18	12	12	dm;ag;ce;mm;rn;hs;sc;	dm;ag;ce;mm;rn;hs;sc;	dm;ag;ce;mm;rn;hs;sc;
7227.FBpp0072312	7227.FBpp0291726	Rpp21	Dmel\CG8064	42	18	12	12	dm;ag;ce;mm;rn;hs;sc;	dm;ag;ce;mm;rn;hs;sc;	dm;ag;ce;mm;rn;hs;sc;
7227.FBpp0072312	7227.FBpp0300615	Rpp21	l(3)07882	42	18	12	12	dm;ag;ce;mm;rn;hs;sc;	dm;ag;ce;mm;rn;hs;sc;	dm;ag;ce;mm;rn;hs;sc;
7227.FBpp0072312	7227.FBpp0300652	Rpp21	Dmel\CG8461	42	18	12	12	dm;ag;ce;mm;rn;hs;sc;	dm;ag;ce;mm;rn;hs;sc;	dm;ag;ce;mm;rn;hs;sc;
7227.FBpp0072312	7227.FBpp0300988	Rpp21	Dmel\CG9799	42	18	12	12	dm;ag;ce;mm;rn;hs;sc;	dm;ag;ce;mm;rn;hs;sc;	dm;ag;ce;mm;rn;hs;sc;
7227.FBpp0072312	7227.FBpp0303680	Rpp21	CG9253-RA	42	18	12	12	dm;ag;ce;mm;rn;hs;sc;	dm;ag;ce;mm;rn;hs;sc;	dm;ag;ce;mm;rn;hs;sc;
7227.FBpp0072312	7227.FBpp0303728	Rpp21	l(2)05287	42	18	12	12	dm;ag;ce;mm;rn;hs;sc;	dm;ag;ce;mm;rn;hs;sc;	dm;ag;ce;mm;rn;hs;sc;
7227.FBpp0072312	7227.FBpp0303780	Rpp21	Bka	42	18	12	12	dm;ag;ce;mm;rn;hs;sc;	dm;ag;ce;mm;rn;hs;sc;	dm;ag;ce;mm;rn;hs;sc;
7227.FBpp0072312	7227.FBpp0304265	Rpp21	Dmel\CG13097	42	18	12	12	dm;ag;ce;mm;rn;hs;sc;	dm;ag;ce;mm;rn;hs;sc;	dm;ag;ce;mm;rn;hs;sc;
7227.FBpp0072312	7227.FBpp0304879	Rpp21	nop5	42	18	12	12	dm;ag;ce;mm;rn;hs;sc;	dm;ag;ce;mm;rn;hs;sc;	dm;ag;ce;mm;rn;hs;sc;
7227.FBpp0072312	7227.FBpp0305858	Rpp21	Dmel\CG9107	42	18	12	12	dm;ag;ce;mm;rn;hs;sc;	dm;ag;ce;mm;rn;hs;sc;	dm;ag;ce;mm;rn;hs;sc;
7227.FBpp0072312	7227.FBpp0306039	Rpp21	CG7338	42	18	12	12	dm;ag;ce;mm;rn;hs;sc;	dm;ag;ce;mm;rn;hs;sc;	dm;ag;ce;mm;rn;hs;sc;
7227.FBpp0072416	7227.FBpp0083413	Rpp21	dbe	42	18	12	12	dm;ag;ce;mm;rn;hs;sc;	dm;ag;ce;mm;rn;hs;sc;	dm;ag;ce;mm;rn;hs;sc;
7227.FBpp0072416	7227.FBpp0088523	Rpp21	Dmel\CG3008	42	18	12	12	dm;ag;ce;mm;rn;hs;sc;	dm;ag;ce;mm;rn;hs;sc;	dm;ag;ce;mm;rn;hs;sc;
7227.FBpp0072416	7227.FBpp0303977	Rpp21	RIOK1	42	18	12	12	dm;ag;ce;mm;rn;hs;sc;	dm;ag;ce;mm;rn;hs;sc;	dm;ag;ce;mm;rn;hs;sc;
7227.FBpp0072468	7227.FBpp0072494	Rpp21	Dmel\CG7275	42	18	12	12	dm;ag;ce;mm;rn;hs;sc;	dm;ag;ce;mm;rn;hs;sc;	dm;ag;ce;mm;rn;hs;sc;
7227.FBpp0072468	7227.FBpp0073459	Rpp21	Dmel\CG7728	42	18	12	12	dm;ag;ce;mm;rn;hs;sc;	dm;ag;ce;mm;rn;hs;sc;	dm;ag;ce;mm;rn;hs;sc;
7227.FBpp0072468	7227.FBpp0073717	Rpp21	CG5589	42	18	12	12	dm;ag;ce;mm;rn;hs;sc;	dm;ag;ce;mm;rn;hs;sc;	dm;ag;ce;mm;rn;hs;sc;
7227.FBpp0072468	7227.FBpp0074151	Rpp21	RpS10b	42	18	12	12	dm;ag;ce;mm;rn;hs;sc;	dm;ag;ce;mm;rn;hs;sc;	dm;ag;ce;mm;rn;hs;sc;
7227.FBpp0072468	7227.FBpp0074660	Rpp21	CG3735	42	18	12	12	dm;ag;ce;mm;rn;hs;sc;	dm;ag;ce;mm;rn;hs;sc;	dm;ag;ce;mm;rn;hs;sc;
7227.FBpp0072468	7227.FBpp0075282	Rpp21	Fib	42	18	12	12	dm;ag;ce;mm;rn;hs;sc;	dm;ag;ce;mm;rn;hs;sc;	dm;ag;ce;mm;rn;hs;sc;
7227.FBpp0072468	7227.FBpp0077333	Rpp21	RpS16	42	18	12	12	dm;ag;ce;mm;rn;hs;sc;	dm;ag;ce;mm;rn;hs;sc;	dm;ag;ce;mm;rn;hs;sc;
7227.FBpp0072468	7227.FBpp0077353	Rpp21	CG4554	42	18	12	12	dm;ag;ce;mm;rn;hs;sc;	dm;ag;ce;mm;rn;hs;sc;	dm;ag;ce;mm;rn;hs;sc;
7227.FBpp0072468	7227.FBpp0078400	Rpp21	Dmel\CG2972	42	18	12	12	dm;ag;ce;mm;rn;hs;sc;	dm;ag;ce;mm;rn;hs;sc;	dm;ag;ce;mm;rn;hs;sc;
7227.FBpp0072468	7227.FBpp0078624	Rpp21	RpS28b	42	18	12	12	dm;ag;ce;mm;rn;hs;sc;	dm;ag;ce;mm;rn;hs;sc;	dm;ag;ce;mm;rn;hs;sc;
7227.FBpp0072468	7227.FBpp0078894	Rpp21	CG1789	42	18	12	12	dm;ag;ce;mm;rn;hs;sc;	dm;ag;ce;mm;rn;hs;sc;	dm;ag;ce;mm;rn;hs;sc;
7227.FBpp0072468	7227.FBpp0080706	Rpp21	Dmel\CG2260	41	18	12	11	dm;ag;ce;mm;rn;hs;sc;	dm;ag;ce;mm;rn;hs;sc;	dm;ag;ce;mm;rn;hs;sc;
7227.FBpp0072468	7227.FBpp0082601	Rpp21	CG3527	42	18	12	12	dm;ag;ce;mm;rn;hs;sc;	dm;ag;ce;mm;rn;hs;sc;	dm;ag;ce;mm;rn;hs;sc;
7227.FBpp0072468	7227.FBpp0082897	Rpp21	Dmel\CG2875	42	18	12	12	dm;ag;ce;mm;rn;hs;sc;	dm;ag;ce;mm;rn;hs;sc;	dm;ag;ce;mm;rn;hs;sc;
7227.FBpp0072468	7227.FBpp0083244	Rpp21	Dmel\CG3071	42	18	12	12	dm;ag;ce;mm;rn;hs;sc;	dm;ag;ce;mm;rn;hs;sc;	dm;ag;ce;mm;rn;hs;sc;
7227.FBpp0072468	7227.FBpp0083581	Afg3l2	oxa-1	42	18	12	12	dm;ag;ce;mm;rn;hs;sc;	dm;ag;ce;mm;rn;hs;sc;	dm;ag;ce;mm;rn;hs;sc;
7227.FBpp0072468	7227.FBpp0084787	Afg3l2	lonp-1	42	18	12	12	dm;ag;ce;mm;rn;hs;sc;	dm;ag;ce;mm;rn;hs;sc;	dm;ag;ce;mm;rn;hs;sc;
7227.FBpp0072468	7227.FBpp0086749	Afg3l2	l(2)37Cc	42	18	12	12	dm;ag;ce;mm;rn;hs;sc;	dm;ag;ce;mm;rn;hs;sc;	dm;ag;ce;mm;rn;hs;sc;
7227.FBpp0072468	7227.FBpp0087094	Afg3l2	Phb2	42	18	12	12	dm;ag;ce;mm;rn;hs;sc;	dm;ag;ce;mm;rn;hs;sc;	dm;ag;ce;mm;rn;hs;sc;
7227.FBpp0072468	7227.FBpp0087118	Afg3l2	Spg7	42	18	12	12	dm;ag;ce;mm;rn;hs;sc;	dm;ag;ce;mm;rn;hs;sc;	dm;ag;ce;mm;rn;hs;sc;
7227.FBpp0072468	7227.FBpp0087124	Afg3l2	Afg3l2	42	18	12	12	dm;ag;ce;mm;rn;hs;sc;	dm;ag;ce;mm;rn;hs;sc;	dm;ag;ce;mm;rn;hs;sc;
7227.FBpp0072468	7227.FBpp0088040	Pcyox1l	Tex264	42	18	12	12	dm;ag;ce;mm;rn;hs;sc;	dm;ag;ce;mm;rn;hs;sc;	dm;ag;ce;mm;rn;hs;sc;
7227.FBpp0072468	7227.FBpp0293061	Pcyox1l	Ald	42	18	12	12	dm;ag;ce;mm;rn;hs;sc;	dm;ag;ce;mm;rn;hs;sc;	dm;ag;ce;mm;rn;hs;sc;
7227.FBpp0072468	7227.FBpp0304487	Pcyox1l	Appl	42	18	12	12	dm;ag;ce;mm;rn;hs;sc;	dm;ag;ce;mm;rn;hs;sc;	dm;ag;ce;mm;rn;hs;sc;
7227.FBpp0072468	7227.FBpp0305182	Pcyox1l	Actn	42	18	12	12	dm;ag;ce;mm;rn;hs;sc;	dm;ag;ce;mm;rn;hs;sc;	dm;ag;ce;mm;rn;hs;sc;
7227.FBpp0072468	7227.FBpp0305943	Pcyox1l	srp-2	42	18	12	12	dm;ag;ce;mm;rn;hs;sc;	dm;ag;ce;mm;rn;hs;sc;	dm;ag;ce;mm;rn;hs;sc;
7227.FBpp0072475	7227.FBpp0073098	Pcyox1l	SPARC	42	18	12	12	dm;ag;ce;mm;rn;hs;sc;	dm;ag;ce;mm;rn;hs;sc;	dm;ag;ce;mm;rn;hs;sc;
7227.FBpp0072475	7227.FBpp0073679	Pcyox1l	HGF	42	18	12	12	dm;ag;ce;mm;rn;hs;sc;	dm;ag;ce;mm;rn;hs;sc;	dm;ag;ce;mm;rn;hs;sc;
7227.FBpp0072475	7227.FBpp0073943	Pcyox1l	try-1	42	18	12	12	dm;ag;ce;mm;rn;hs;sc;	dm;ag;ce;mm;rn;hs;sc;	dm;ag;ce;mm;rn;hs;sc;
7227.FBpp0072475	7227.FBpp0074227	Pcyox1l	Maged2	42	18	12	12	dm;ag;ce;mm;rn;hs;sc;	dm;ag;ce;mm;rn;hs;sc;	dm;ag;ce;mm;rn;hs;sc;
7227.FBpp0072475	7227.FBpp0075034	Pcyox1l	CG17443	42	18	12	12	dm;ag;ce;mm;rn;hs;sc;	dm;ag;ce;mm;rn;hs;sc;	dm;ag;ce;mm;rn;hs;sc;
7227.FBpp0072475	7227.FBpp0075317	Pcyox1l	Apool	42	18	12	12	dm;ag;ce;mm;rn;hs;sc;	dm;ag;ce;mm;rn;hs;sc;	dm;ag;ce;mm;rn;hs;sc;
7227.FBpp0072475	7227.FBpp0075937	Pcyox1l	Qsox1	42	18	12	12	dm;ag;ce;mm;rn;hs;sc;	dm;ag;ce;mm;rn;hs;sc;	dm;ag;ce;mm;rn;hs;sc;
7227.FBpp0072475	7227.FBpp0076917	Pcyox1l	CG6491	42	18	12	12	dm;ag;ce;mm;rn;hs;sc;	dm;ag;ce;mm;rn;hs;sc;	dm;ag;ce;mm;rn;hs;sc;
7227.FBpp0072475	7227.FBpp0076918	Pcyox1l	CG1354	42	18	12	12	dm;ag;ce;mm;rn;hs;sc;	dm;ag;ce;mm;rn;hs;sc;	dm;ag;ce;mm;rn;hs;sc;
7227.FBpp0072475	7227.FBpp0077998	Pcyox1l	Hml	42	18	12	12	dm;ag;ce;mm;rn;hs;sc;	dm;ag;ce;mm;rn;hs;sc;	dm;ag;ce;mm;rn;hs;sc;
7227.FBpp0072475	7227.FBpp0079607	Pcyox1l	CG	42	18	12	12	dm;ag;ce;mm;rn;hs;sc;	dm;ag;ce;mm;rn;hs;sc;	dm;ag;ce;mm;rn;hs;sc;
7227.FBpp0072475	7227.FBpp0079780	Pcyox1l	Tep2	42	18	12	12	dm;ag;ce;mm;rn;hs;sc;	dm;ag;ce;mm;rn;hs;sc;	dm;ag;ce;mm;rn;hs;sc;
7227.FBpp0072475	7227.FBpp0079946	Pcyox1l	Dmel\CG11836	42	18	12	12	dm;ag;ce;mm;rn;hs;sc;	dm;ag;ce;mm;rn;hs;sc;	dm;ag;ce;mm;rn;hs;sc;
7227.FBpp0072475	7227.FBpp0080052	Pcyox1l	Tg	42	18	12	12	dm;ag;ce;mm;rn;hs;sc;	dm;ag;ce;mm;rn;hs;sc;	dm;ag;ce;mm;rn;hs;sc;
7227.FBpp0072475	7227.FBpp0080211	Pcyox1l	CT40966	42	18	12	12	dm;ag;ce;mm;rn;hs;sc;	dm;ag;ce;mm;rn;hs;sc;	dm;ag;ce;mm;rn;hs;sc;
7227.FBpp0072475	7227.FBpp0080997	Pcyox1l	CG12163	42	18	12	12	dm;ag;ce;mm;rn;hs;sc;	dm;ag;ce;mm;rn;hs;sc;	dm;ag;ce;mm;rn;hs;sc;
7227.FBpp0072475	7227.FBpp0081117	Pcyox1l	CG12547	42	18	12	12	dm;ag;ce;mm;rn;hs;sc;	dm;ag;ce;mm;rn;hs;sc;	dm;ag;ce;mm;rn;hs;sc;
7227.FBpp0072475	7227.FBpp0081355	Timm21	Hsc20	42	18	12	12	dm;ag;ce;mm;rn;hs;sc;	dm;ag;ce;mm;rn;hs;sc;	dm;ag;ce;mm;rn;hs;sc;
7227.FBpp0072475	7227.FBpp0082928	Timm21	Hsp60A	42	18	12	12	dm;ag;ce;mm;rn;hs;sc;	dm;ag;ce;mm;rn;hs;sc;	dm;ag;ce;mm;rn;hs;sc;
7227.FBpp0072475	7227.FBpp0083659	Timm21	Hsc70-5	42	18	12	12	dm;ag;ce;mm;rn;hs;sc;	dm;ag;ce;mm;rn;hs;sc;	dm;ag;ce;mm;rn;hs;sc;
7227.FBpp0072475	7227.FBpp0084082	Timm21	blw	42	18	12	12	dm;ag;ce;mm;rn;hs;sc;	dm;ag;ce;mm;rn;hs;sc;	dm;ag;ce;mm;rn;hs;sc;
7227.FBpp0072475	7227.FBpp0085119	Timm21	Roe1	42	18	12	12	dm;ag;ce;mm;rn;hs;sc;	dm;ag;ce;mm;rn;hs;sc;	dm;ag;ce;mm;rn;hs;sc;
7227.FBpp0072475	7227.FBpp0085616	Timm21	ATPsynbeta	42	18	12	12	dm;ag;ce;mm;rn;hs;sc;	dm;ag;ce;mm;rn;hs;sc;	dm;ag;ce;mm;rn;hs;sc;
7227.FBpp0072475	7227.FBpp0087322	Timm21	CG8728-RA	42	18	12	12	dm;ag;ce;mm;rn;hs;sc;	dm;ag;ce;mm;rn;hs;sc;	dm;ag;ce;mm;rn;hs;sc;
7227.FBpp0072475	7227.FBpp0087461	Timm21	Tim17b	42	18	12	12	dm;ag;ce;mm;rn;hs;sc;	dm;ag;ce;mm;rn;hs;sc;	dm;ag;ce;mm;rn;hs;sc;
7227.FBpp0072475	7227.FBpp0087637	Timm21	1274111	42	18	12	12	dm;ag;ce;mm;rn;hs;sc;	dm;ag;ce;mm;rn;hs;sc;	dm;ag;ce;mm;rn;hs;sc;
7227.FBpp0072475	7227.FBpp0087709	Timm21	coq-2	42	18	12	12	dm;ag;ce;mm;rn;hs;sc;	dm;ag;ce;mm;rn;hs;sc;	dm;ag;ce;mm;rn;hs;sc;
7227.FBpp0072475	7227.FBpp0087865	Timm21	Tim22	42	18	12	12	dm;ag;ce;mm;rn;hs;sc;	dm;ag;ce;mm;rn;hs;sc;	dm;ag;ce;mm;rn;hs;sc;
7227.FBpp0072475	7227.FBpp0088519	Timm21	Tim23	42	18	12	12	dm;ag;ce;mm;rn;hs;sc;	dm;ag;ce;mm;rn;hs;sc;	dm;ag;ce;mm;rn;hs;sc;
7227.FBpp0072494	7227.FBpp0073459	Timm21	Dmel\CG5028	42	18	12	12	dm;ag;ce;mm;rn;hs;sc;	dm;ag;ce;mm;rn;hs;sc;	dm;ag;ce;mm;rn;hs;sc;
7227.FBpp0072494	7227.FBpp0074835	Timm21	kdn	42	18	12	12	dm;ag;ce;mm;rn;hs;sc;	dm;ag;ce;mm;rn;hs;sc;	dm;ag;ce;mm;rn;hs;sc;
7227.FBpp0072494	7227.FBpp0074971	Timm21	CG11779	42	18	12	12	dm;ag;ce;mm;rn;hs;sc;	dm;ag;ce;mm;rn;hs;sc;	dm;ag;ce;mm;rn;hs;sc;
7227.FBpp0072494	7227.FBpp0075282	Timm21	Tom40	42	18	12	12	dm;ag;ce;mm;rn;hs;sc;	dm;ag;ce;mm;rn;hs;sc;	dm;ag;ce;mm;rn;hs;sc;
7227.FBpp0072494	7227.FBpp0075395	Timm21	blp	42	18	12	12	dm;ag;ce;mm;rn;hs;sc;	dm;ag;ce;mm;rn;hs;sc;	dm;ag;ce;mm;rn;hs;sc;
7227.FBpp0072494	7227.FBpp0077353	Timm21	UQCR-C1	42	18	12	12	dm;ag;ce;mm;rn;hs;sc;	dm;ag;ce;mm;rn;hs;sc;	dm;ag;ce;mm;rn;hs;sc;
7227.FBpp0072494	7227.FBpp0078400	Timm21	Acon	42	18	12	12	dm;ag;ce;mm;rn;hs;sc;	dm;ag;ce;mm;rn;hs;sc;	dm;ag;ce;mm;rn;hs;sc;
7227.FBpp0072494	7227.FBpp0078894	Timm21	Cyt-c1	42	18	12	12	dm;ag;ce;mm;rn;hs;sc;	dm;ag;ce;mm;rn;hs;sc;	dm;ag;ce;mm;rn;hs;sc;
7227.FBpp0072494	7227.FBpp0083581	Timm21	Tim14	42	18	12	12	dm;ag;ce;mm;rn;hs;sc;	dm;ag;ce;mm;rn;hs;sc;	dm;ag;ce;mm;rn;hs;sc;
7227.FBpp0072494	7227.FBpp0086749	Timm21	Tim10	42	18	12	12	dm;ag;ce;mm;rn;hs;sc;	dm;ag;ce;mm;rn;hs;sc;	dm;ag;ce;mm;rn;hs;sc;
7227.FBpp0072494	7227.FBpp0087094	Timm21	ttm50	42	18	12	12	dm;ag;ce;mm;rn;hs;sc;	dm;ag;ce;mm;rn;hs;sc;	dm;ag;ce;mm;rn;hs;sc;
7227.FBpp0072494	7227.FBpp0087124	Incenp	msps	42	18	12	12	dm;ag;ce;mm;rn;hs;sc;	dm;ag;ce;mm;rn;hs;sc;	dm;ag;ce;mm;rn;hs;sc;
7227.FBpp0072494	7227.FBpp0293061	Incenp	Nup75	42	18	12	12	dm;ag;ce;mm;rn;hs;sc;	dm;ag;ce;mm;rn;hs;sc;	dm;ag;ce;mm;rn;hs;sc;
7227.FBpp0072494	7227.FBpp0304487	Incenp	Nup153	42	18	12	12	dm;ag;ce;mm;rn;hs;sc;	dm;ag;ce;mm;rn;hs;sc;	dm;ag;ce;mm;rn;hs;sc;
7227.FBpp0072494	7227.FBpp0305943	Incenp	Gp210	42	18	12	12	dm;ag;ce;mm;rn;hs;sc;	dm;ag;ce;mm;rn;hs;sc;	dm;ag;ce;mm;rn;hs;sc;
7227.FBpp0072503	7227.FBpp0077022	Incenp	Mtor	42	18	12	12	dm;ag;ce;mm;rn;hs;sc;	dm;ag;ce;mm;rn;hs;sc;	dm;ag;ce;mm;rn;hs;sc;
7227.FBpp0072503	7227.FBpp0080389	Incenp	pds5	42	18	12	12	dm;ag;ce;mm;rn;hs;sc;	dm;ag;ce;mm;rn;hs;sc;	dm;ag;ce;mm;rn;hs;sc;
7227.FBpp0072561	7227.FBpp0078353	Incenp	tum	42	18	12	12	dm;ag;ce;mm;rn;hs;sc;	dm;ag;ce;mm;rn;hs;sc;	dm;ag;ce;mm;rn;hs;sc;
7227.FBpp0072561	7227.FBpp0085716	Incenp	Nupl2	42	18	12	12	dm;ag;ce;mm;rn;hs;sc;	dm;ag;ce;mm;rn;hs;sc;	dm;ag;ce;mm;rn;hs;sc;
7227.FBpp0072687	7227.FBpp0072801	Incenp	Cenpf	42	18	12	12	dm;ag;ce;mm;rn;hs;sc;	dm;ag;ce;mm;rn;hs;sc;	dm;ag;ce;mm;rn;hs;sc;
7227.FBpp0072687	7227.FBpp0073623	Incenp	1-Sep	42	18	12	12	dm;ag;ce;mm;rn;hs;sc;	dm;ag;ce;mm;rn;hs;sc;	dm;ag;ce;mm;rn;hs;sc;
7227.FBpp0072687	7227.FBpp0073906	Incenp	mit(1)15-RC	42	18	12	12	dm;ag;ce;mm;rn;hs;sc;	dm;ag;ce;mm;rn;hs;sc;	dm;ag;ce;mm;rn;hs;sc;
7227.FBpp0072687	7227.FBpp0074086	Incenp	Ac76E	42	18	12	12	dm;ag;ce;mm;rn;hs;sc;	dm;ag;ce;mm;rn;hs;sc;	dm;ag;ce;mm;rn;hs;sc;
7227.FBpp0072687	7227.FBpp0074180	Incenp	vtd	42	18	12	12	dm;ag;ce;mm;rn;hs;sc;	dm;ag;ce;mm;rn;hs;sc;	dm;ag;ce;mm;rn;hs;sc;
7227.FBpp0072687	7227.FBpp0074500	Incenp	smt3	42	18	12	12	dm;ag;ce;mm;rn;hs;sc;	dm;ag;ce;mm;rn;hs;sc;	dm;ag;ce;mm;rn;hs;sc;
7227.FBpp0072687	7227.FBpp0075612	Incenp	arm	42	18	12	12	dm;ag;ce;mm;rn;hs;sc;	dm;ag;ce;mm;rn;hs;sc;	dm;ag;ce;mm;rn;hs;sc;
7227.FBpp0072687	7227.FBpp0075618	Incenp	CycB	42	18	12	12	dm;ag;ce;mm;rn;hs;sc;	dm;ag;ce;mm;rn;hs;sc;	dm;ag;ce;mm;rn;hs;sc;
7227.FBpp0072687	7227.FBpp0075764	Incenp	Cdk1	42	18	12	12	dm;ag;ce;mm;rn;hs;sc;	dm;ag;ce;mm;rn;hs;sc;	dm;ag;ce;mm;rn;hs;sc;
7227.FBpp0072687	7227.FBpp0076152	Incenp	mts	42	18	12	12	dm;ag;ce;mm;rn;hs;sc;	dm;ag;ce;mm;rn;hs;sc;	dm;ag;ce;mm;rn;hs;sc;
7227.FBpp0072687	7227.FBpp0076207	Incenp	Cyp1	42	18	12	12	dm;ag;ce;mm;rn;hs;sc;	dm;ag;ce;mm;rn;hs;sc;	dm;ag;ce;mm;rn;hs;sc;
7227.FBpp0072687	7227.FBpp0076238	Incenp	Pp2A-29B	42	18	12	12	dm;ag;ce;mm;rn;hs;sc;	dm;ag;ce;mm;rn;hs;sc;	dm;ag;ce;mm;rn;hs;sc;
7227.FBpp0072687	7227.FBpp0076359	Incenp	Cdc42	42	18	12	12	dm;ag;ce;mm;rn;hs;sc;	dm;ag;ce;mm;rn;hs;sc;	dm;ag;ce;mm;rn;hs;sc;
7227.FBpp0072687	7227.FBpp0076602	Incenp	Klp61F	42	18	12	12	dm;ag;ce;mm;rn;hs;sc;	dm;ag;ce;mm;rn;hs;sc;	dm;ag;ce;mm;rn;hs;sc;
7227.FBpp0072687	7227.FBpp0076872	Incenp	Pp1alpha-96A	42	18	12	12	dm;ag;ce;mm;rn;hs;sc;	dm;ag;ce;mm;rn;hs;sc;	dm;ag;ce;mm;rn;hs;sc;
7227.FBpp0072687	7227.FBpp0077099	Incenp	dia	42	18	12	12	dm;ag;ce;mm;rn;hs;sc;	dm;ag;ce;mm;rn;hs;sc;	dm;ag;ce;mm;rn;hs;sc;
7227.FBpp0072687	7227.FBpp0077142	Incenp	polo	42	18	12	12	dm;ag;ce;mm;rn;hs;sc;	dm;ag;ce;mm;rn;hs;sc;	dm;ag;ce;mm;rn;hs;sc;
7227.FBpp0072687	7227.FBpp0077159	Incenp	fzy	42	18	12	12	dm;ag;ce;mm;rn;hs;sc;	dm;ag;ce;mm;rn;hs;sc;	dm;ag;ce;mm;rn;hs;sc;
7227.FBpp0072687	7227.FBpp0077309	Incenp	Cenpt	42	18	12	12	dm;ag;ce;mm;rn;hs;sc;	dm;ag;ce;mm;rn;hs;sc;	dm;ag;ce;mm;rn;hs;sc;
7227.FBpp0072687	7227.FBpp0077885	Incenp	1277078	42	18	12	12	dm;ag;ce;mm;rn;hs;sc;	dm;ag;ce;mm;rn;hs;sc;	dm;ag;ce;mm;rn;hs;sc;
7227.FBpp0072687	7227.FBpp0078354	Incenp	Nup188	42	18	12	12	dm;ag;ce;mm;rn;hs;sc;	dm;ag;ce;mm;rn;hs;sc;	dm;ag;ce;mm;rn;hs;sc;
7227.FBpp0072687	7227.FBpp0078416	Incenp	Nup62	42	18	12	12	dm;ag;ce;mm;rn;hs;sc;	dm;ag;ce;mm;rn;hs;sc;	dm;ag;ce;mm;rn;hs;sc;
7227.FBpp0072687	7227.FBpp0078896	Incenp	Nup50	42	18	12	12	dm;ag;ce;mm;rn;hs;sc;	dm;ag;ce;mm;rn;hs;sc;	dm;ag;ce;mm;rn;hs;sc;
7227.FBpp0072687	7227.FBpp0079041	Incenp	Nup44A	42	18	12	12	dm;ag;ce;mm;rn;hs;sc;	dm;ag;ce;mm;rn;hs;sc;	dm;ag;ce;mm;rn;hs;sc;
7227.FBpp0072687	7227.FBpp0079168	Incenp	Mad1	42	18	12	12	dm;ag;ce;mm;rn;hs;sc;	dm;ag;ce;mm;rn;hs;sc;	dm;ag;ce;mm;rn;hs;sc;
7227.FBpp0072687	7227.FBpp0079328	Incenp	lwr	42	18	12	12	dm;ag;ce;mm;rn;hs;sc;	dm;ag;ce;mm;rn;hs;sc;	dm;ag;ce;mm;rn;hs;sc;
7227.FBpp0072687	7227.FBpp0079484	Incenp	Lis-1	42	18	12	12	dm;ag;ce;mm;rn;hs;sc;	dm;ag;ce;mm;rn;hs;sc;	dm;ag;ce;mm;rn;hs;sc;
7227.FBpp0072687	7227.FBpp0079500	Incenp	1279876	42	18	12	12	dm;ag;ce;mm;rn;hs;sc;	dm;ag;ce;mm;rn;hs;sc;	dm;ag;ce;mm;rn;hs;sc;
7227.FBpp0072687	7227.FBpp0079536	Incenp	1272828	42	18	12	12	dm;ag;ce;mm;rn;hs;sc;	dm;ag;ce;mm;rn;hs;sc;	dm;ag;ce;mm;rn;hs;sc;
7227.FBpp0072687	7227.FBpp0079607	Incenp	1269605	42	18	12	12	dm;ag;ce;mm;rn;hs;sc;	dm;ag;ce;mm;rn;hs;sc;	dm;ag;ce;mm;rn;hs;sc;
7227.FBpp0072687	7227.FBpp0079752	Incenp	Nup98-96	42	18	12	12	dm;ag;ce;mm;rn;hs;sc;	dm;ag;ce;mm;rn;hs;sc;	dm;ag;ce;mm;rn;hs;sc;
7227.FBpp0072687	7227.FBpp0080102	Incenp	Ahctf1	42	18	12	12	dm;ag;ce;mm;rn;hs;sc;	dm;ag;ce;mm;rn;hs;sc;	dm;ag;ce;mm;rn;hs;sc;
7227.FBpp0072687	7227.FBpp0080641	Incenp	wrd	42	18	12	12	dm;ag;ce;mm;rn;hs;sc;	dm;ag;ce;mm;rn;hs;sc;	dm;ag;ce;mm;rn;hs;sc;
7227.FBpp0072687	7227.FBpp0081263	Incenp	Cul3	42	18	12	12	dm;ag;ce;mm;rn;hs;sc;	dm;ag;ce;mm;rn;hs;sc;	dm;ag;ce;mm;rn;hs;sc;
7227.FBpp0072687	7227.FBpp0081614	Incenp	Nup205	42	18	12	12	dm;ag;ce;mm;rn;hs;sc;	dm;ag;ce;mm;rn;hs;sc;	dm;ag;ce;mm;rn;hs;sc;
7227.FBpp0072687	7227.FBpp0081822	Incenp	Pom121	42	18	12	12	dm;ag;ce;mm;rn;hs;sc;	dm;ag;ce;mm;rn;hs;sc;	dm;ag;ce;mm;rn;hs;sc;
7227.FBpp0072687	7227.FBpp0081845	Incenp	Nup43	42	18	12	12	dm;ag;ce;mm;rn;hs;sc;	dm;ag;ce;mm;rn;hs;sc;	dm;ag;ce;mm;rn;hs;sc;
7227.FBpp0072687	7227.FBpp0082412	Incenp	Ndc1	42	18	12	12	dm;ag;ce;mm;rn;hs;sc;	dm;ag;ce;mm;rn;hs;sc;	dm;ag;ce;mm;rn;hs;sc;
7227.FBpp0072687	7227.FBpp0083371	Incenp	Clip1	42	18	12	12	dm;ag;ce;mm;rn;hs;sc;	dm;ag;ce;mm;rn;hs;sc;	dm;ag;ce;mm;rn;hs;sc;
7227.FBpp0072687	7227.FBpp0083663	Incenp	Klp10A	42	18	12	12	dm;ag;ce;mm;rn;hs;sc;	dm;ag;ce;mm;rn;hs;sc;	dm;ag;ce;mm;rn;hs;sc;
7227.FBpp0072687	7227.FBpp0083802	Incenp	Cenps	42	18	12	12	dm;ag;ce;mm;rn;hs;sc;	dm;ag;ce;mm;rn;hs;sc;	dm;ag;ce;mm;rn;hs;sc;
7227.FBpp0072687	7227.FBpp0084242	Incenp	mbo	42	18	12	12	dm;ag;ce;mm;rn;hs;sc;	dm;ag;ce;mm;rn;hs;sc;	dm;ag;ce;mm;rn;hs;sc;
7227.FBpp0072687	7227.FBpp0084617	Incenp	emb	42	18	12	12	dm;ag;ce;mm;rn;hs;sc;	dm;ag;ce;mm;rn;hs;sc;	dm;ag;ce;mm;rn;hs;sc;
7227.FBpp0072687	7227.FBpp0084959	Incenp	Sec13	42	18	12	12	dm;ag;ce;mm;rn;hs;sc;	dm;ag;ce;mm;rn;hs;sc;	dm;ag;ce;mm;rn;hs;sc;
7227.FBpp0072687	7227.FBpp0085166	Incenp	Nup154	42	18	12	12	dm;ag;ce;mm;rn;hs;sc;	dm;ag;ce;mm;rn;hs;sc;	dm;ag;ce;mm;rn;hs;sc;
7227.FBpp0072687	7227.FBpp0085585	Incenp	Nup107	42	18	12	12	dm;ag;ce;mm;rn;hs;sc;	dm;ag;ce;mm;rn;hs;sc;	dm;ag;ce;mm;rn;hs;sc;
7227.FBpp0072687	7227.FBpp0085717	Incenp	Prosalpha7	42	18	12	12	dm;ag;ce;mm;rn;hs;sc;	dm;ag;ce;mm;rn;hs;sc;	dm;ag;ce;mm;rn;hs;sc;
7227.FBpp0072687	7227.FBpp0086103	Incenp	Nup54	42	18	12	12	dm;ag;ce;mm;rn;hs;sc;	dm;ag;ce;mm;rn;hs;sc;	dm;ag;ce;mm;rn;hs;sc;
7227.FBpp0072687	7227.FBpp0086269	Incenp	Bub3	42	18	12	12	dm;ag;ce;mm;rn;hs;sc;	dm;ag;ce;mm;rn;hs;sc;	dm;ag;ce;mm;rn;hs;sc;
7227.FBpp0072687	7227.FBpp0086701	Incenp	wdb	42	18	12	12	dm;ag;ce;mm;rn;hs;sc;	dm;ag;ce;mm;rn;hs;sc;	dm;ag;ce;mm;rn;hs;sc;
7227.FBpp0072687	7227.FBpp0087115	Incenp	RpS27	42	18	12	12	dm;ag;ce;mm;rn;hs;sc;	dm;ag;ce;mm;rn;hs;sc;	dm;ag;ce;mm;rn;hs;sc;
7227.FBpp0072687	7227.FBpp0087511	Incenp	SMC1	42	18	12	12	dm;ag;ce;mm;rn;hs;sc;	dm;ag;ce;mm;rn;hs;sc;	dm;ag;ce;mm;rn;hs;sc;
7227.FBpp0072687	7227.FBpp0087608	Incenp	Nup133	42	18	12	12	dm;ag;ce;mm;rn;hs;sc;	dm;ag;ce;mm;rn;hs;sc;	dm;ag;ce;mm;rn;hs;sc;
7227.FBpp0072687	7227.FBpp0088360	Incenp	Nup58	42	18	12	12	dm;ag;ce;mm;rn;hs;sc;	dm;ag;ce;mm;rn;hs;sc;	dm;ag;ce;mm;rn;hs;sc;
7227.FBpp0072687	7227.FBpp0088441	Incenp	Det	42	18	12	12	dm;ag;ce;mm;rn;hs;sc;	dm;ag;ce;mm;rn;hs;sc;	dm;ag;ce;mm;rn;hs;sc;
7227.FBpp0072687	7227.FBpp0089424	Incenp	aurA	42	18	12	12	dm;ag;ce;mm;rn;hs;sc;	dm;ag;ce;mm;rn;hs;sc;	dm;ag;ce;mm;rn;hs;sc;
7227.FBpp0072687	7227.FBpp0099686	Incenp	RanGAP	42	18	12	12	dm;ag;ce;mm;rn;hs;sc;	dm;ag;ce;mm;rn;hs;sc;	dm;ag;ce;mm;rn;hs;sc;
7227.FBpp0072687	7227.FBpp0110412	Incenp	Nup160	42	18	12	12	dm;ag;ce;mm;rn;hs;sc;	dm;ag;ce;mm;rn;hs;sc;	dm;ag;ce;mm;rn;hs;sc;
7227.FBpp0072687	7227.FBpp0291653	Incenp	SA	42	18	12	12	dm;ag;ce;mm;rn;hs;sc;	dm;ag;ce;mm;rn;hs;sc;	dm;ag;ce;mm;rn;hs;sc;
7227.FBpp0072687	7227.FBpp0291726	Incenp	Dmel\CG9135	42	18	12	12	dm;ag;ce;mm;rn;hs;sc;	dm;ag;ce;mm;rn;hs;sc;	dm;ag;ce;mm;rn;hs;sc;
7227.FBpp0072687	7227.FBpp0300615	Incenp	Klp67A	42	18	12	12	dm;ag;ce;mm;rn;hs;sc;	dm;ag;ce;mm;rn;hs;sc;	dm;ag;ce;mm;rn;hs;sc;
7227.FBpp0072687	7227.FBpp0300652	Incenp	nudE	42	18	12	12	dm;ag;ce;mm;rn;hs;sc;	dm;ag;ce;mm;rn;hs;sc;	dm;ag;ce;mm;rn;hs;sc;
7227.FBpp0072687	7227.FBpp0300988	Incenp	nudC	42	18	12	12	dm;ag;ce;mm;rn;hs;sc;	dm;ag;ce;mm;rn;hs;sc;	dm;ag;ce;mm;rn;hs;sc;
7227.FBpp0072687	7227.FBpp0303680	Incenp	Nup35	42	18	12	12	dm;ag;ce;mm;rn;hs;sc;	dm;ag;ce;mm;rn;hs;sc;	dm;ag;ce;mm;rn;hs;sc;
7227.FBpp0072687	7227.FBpp0303728	Incenp	SMC3	42	18	12	12	dm;ag;ce;mm;rn;hs;sc;	dm;ag;ce;mm;rn;hs;sc;	dm;ag;ce;mm;rn;hs;sc;
7227.FBpp0072687	7227.FBpp0303780	Incenp	pav	42	18	12	12	dm;ag;ce;mm;rn;hs;sc;	dm;ag;ce;mm;rn;hs;sc;	dm;ag;ce;mm;rn;hs;sc;
7227.FBpp0072687	7227.FBpp0304265	Incenp	Nup214	42	18	12	12	dm;ag;ce;mm;rn;hs;sc;	dm;ag;ce;mm;rn;hs;sc;	dm;ag;ce;mm;rn;hs;sc;
7227.FBpp0072687	7227.FBpp0304879	Incenp	Rae1	42	18	12	12	dm;ag;ce;mm;rn;hs;sc;	dm;ag;ce;mm;rn;hs;sc;	dm;ag;ce;mm;rn;hs;sc;
7227.FBpp0072687	7227.FBpp0305182	Incenp	Aladin	42	18	12	12	dm;ag;ce;mm;rn;hs;sc;	dm;ag;ce;mm;rn;hs;sc;	dm;ag;ce;mm;rn;hs;sc;
7227.FBpp0072687	7227.FBpp0305858	Incenp	wapl	42	18	12	12	dm;ag;ce;mm;rn;hs;sc;	dm;ag;ce;mm;rn;hs;sc;	dm;ag;ce;mm;rn;hs;sc;
7227.FBpp0072687	7227.FBpp0306039	Incenp	Mad2l1	42	18	12	12	dm;ag;ce;mm;rn;hs;sc;	dm;ag;ce;mm;rn;hs;sc;	dm;ag;ce;mm;rn;hs;sc;
7227.FBpp0072801	7227.FBpp0073623	Lipf	CG34384	42	18	12	12	dm;ag;ce;mm;rn;hs;sc;	dm;ag;ce;mm;rn;hs;sc;	dm;ag;ce;mm;rn;hs;sc;
7227.FBpp0072801	7227.FBpp0073906	Lipf	CG10966	42	18	12	12	dm;ag;ce;mm;rn;hs;sc;	dm;ag;ce;mm;rn;hs;sc;	dm;ag;ce;mm;rn;hs;sc;
7227.FBpp0072801	7227.FBpp0074086	Lipf	Dgk-RE	42	18	12	12	dm;ag;ce;mm;rn;hs;sc;	dm;ag;ce;mm;rn;hs;sc;	dm;ag;ce;mm;rn;hs;sc;
7227.FBpp0072801	7227.FBpp0074180	Lipf	Mgll	42	18	12	12	dm;ag;ce;mm;rn;hs;sc;	dm;ag;ce;mm;rn;hs;sc;	dm;ag;ce;mm;rn;hs;sc;
7227.FBpp0072801	7227.FBpp0074500	Lipf	CG1942	42	18	12	12	dm;ag;ce;mm;rn;hs;sc;	dm;ag;ce;mm;rn;hs;sc;	dm;ag;ce;mm;rn;hs;sc;
7227.FBpp0072801	7227.FBpp0075612	Lipf	Dgkepsilon	42	18	12	12	dm;ag;ce;mm;rn;hs;sc;	dm;ag;ce;mm;rn;hs;sc;	dm;ag;ce;mm;rn;hs;sc;
7227.FBpp0072801	7227.FBpp0075618	Lipf	CG13600	42	18	12	12	dm;ag;ce;mm;rn;hs;sc;	dm;ag;ce;mm;rn;hs;sc;	dm;ag;ce;mm;rn;hs;sc;
7227.FBpp0072801	7227.FBpp0075764	Lipf	1276618	42	18	12	12	dm;ag;ce;mm;rn;hs;sc;	dm;ag;ce;mm;rn;hs;sc;	dm;ag;ce;mm;rn;hs;sc;
7227.FBpp0072801	7227.FBpp0076152	Lipf	1269555	42	18	12	12	dm;ag;ce;mm;rn;hs;sc;	dm;ag;ce;mm;rn;hs;sc;	dm;ag;ce;mm;rn;hs;sc;
7227.FBpp0072801	7227.FBpp0076207	Lipf	Ace	42	18	12	12	dm;ag;ce;mm;rn;hs;sc;	dm;ag;ce;mm;rn;hs;sc;	dm;ag;ce;mm;rn;hs;sc;
7227.FBpp0072801	7227.FBpp0076238	Lipf	Pnpla2	42	18	12	12	dm;ag;ce;mm;rn;hs;sc;	dm;ag;ce;mm;rn;hs;sc;	dm;ag;ce;mm;rn;hs;sc;
7227.FBpp0072801	7227.FBpp0076359	Lipf	Lpin	42	18	12	12	dm;ag;ce;mm;rn;hs;sc;	dm;ag;ce;mm;rn;hs;sc;	dm;ag;ce;mm;rn;hs;sc;
7227.FBpp0072801	7227.FBpp0076602	Lipf	Acsl	42	18	12	12	dm;ag;ce;mm;rn;hs;sc;	dm;ag;ce;mm;rn;hs;sc;	dm;ag;ce;mm;rn;hs;sc;
7227.FBpp0072801	7227.FBpp0077099	Lipf	mdy	42	18	12	12	dm;ag;ce;mm;rn;hs;sc;	dm;ag;ce;mm;rn;hs;sc;	dm;ag;ce;mm;rn;hs;sc;
7227.FBpp0072801	7227.FBpp0077142	Lipf	bgm	42	18	12	12	dm;ag;ce;mm;rn;hs;sc;	dm;ag;ce;mm;rn;hs;sc;	dm;ag;ce;mm;rn;hs;sc;
7227.FBpp0072801	7227.FBpp0077159	Lipf	wun	42	18	12	12	dm;ag;ce;mm;rn;hs;sc;	dm;ag;ce;mm;rn;hs;sc;	dm;ag;ce;mm;rn;hs;sc;
7227.FBpp0072801	7227.FBpp0077309	Lipf	Mulk	42	18	12	12	dm;ag;ce;mm;rn;hs;sc;	dm;ag;ce;mm;rn;hs;sc;	dm;ag;ce;mm;rn;hs;sc;
7227.FBpp0072801	7227.FBpp0077885	Lipf	141233_at	42	18	12	12	dm;ag;ce;mm;rn;hs;sc;	dm;ag;ce;mm;rn;hs;sc;	dm;ag;ce;mm;rn;hs;sc;
7227.FBpp0072801	7227.FBpp0078354	Scyl1	Sec31	42	18	12	12	dm;ag;ce;mm;rn;hs;sc;	dm;ag;ce;mm;rn;hs;sc;	dm;ag;ce;mm;rn;hs;sc;
7227.FBpp0072801	7227.FBpp0078416	Scyl1	beta'COP	42	18	12	12	dm;ag;ce;mm;rn;hs;sc;	dm;ag;ce;mm;rn;hs;sc;	dm;ag;ce;mm;rn;hs;sc;
7227.FBpp0072801	7227.FBpp0078633	Scyl1	AFTPH	42	18	12	12	dm;ag;ce;mm;rn;hs;sc;	dm;ag;ce;mm;rn;hs;sc;	dm;ag;ce;mm;rn;hs;sc;
7227.FBpp0072801	7227.FBpp0079041	Scyl1	C3orf58	42	18	12	12	dm;ag;ce;mm;rn;hs;sc;	dm;ag;ce;mm;rn;hs;sc;	dm;ag;ce;mm;rn;hs;sc;
7227.FBpp0072801	7227.FBpp0079168	Scyl1	AP-2sigma	42	18	12	12	dm;ag;ce;mm;rn;hs;sc;	dm;ag;ce;mm;rn;hs;sc;	dm;ag;ce;mm;rn;hs;sc;
7227.FBpp0072801	7227.FBpp0079328	Scyl1	Sec24CD	42	18	12	12	dm;ag;ce;mm;rn;hs;sc;	dm;ag;ce;mm;rn;hs;sc;	dm;ag;ce;mm;rn;hs;sc;
7227.FBpp0072801	7227.FBpp0079484	Scyl1	zetaCOP	42	18	12	12	dm;ag;ce;mm;rn;hs;sc;	dm;ag;ce;mm;rn;hs;sc;	dm;ag;ce;mm;rn;hs;sc;
7227.FBpp0072801	7227.FBpp0079500	Scyl1	CG9132	42	18	12	12	dm;ag;ce;mm;rn;hs;sc;	dm;ag;ce;mm;rn;hs;sc;	dm;ag;ce;mm;rn;hs;sc;
7227.FBpp0072801	7227.FBpp0079536	Scyl1	p24-1	42	18	12	12	dm;ag;ce;mm;rn;hs;sc;	dm;ag;ce;mm;rn;hs;sc;	dm;ag;ce;mm;rn;hs;sc;
7227.FBpp0072801	7227.FBpp0079607	Tll2	Col4a1	42	18	12	12	dm;ag;ce;mm;rn;hs;sc;	dm;ag;ce;mm;rn;hs;sc;	dm;ag;ce;mm;rn;hs;sc;
7227.FBpp0072801	7227.FBpp0079752	Tll2	unc-52	42	18	12	12	dm;ag;ce;mm;rn;hs;sc;	dm;ag;ce;mm;rn;hs;sc;	dm;ag;ce;mm;rn;hs;sc;
7227.FBpp0072801	7227.FBpp0080102	Poll	PCNA	42	18	12	12	dm;ag;ce;mm;rn;hs;sc;	dm;ag;ce;mm;rn;hs;sc;	dm;ag;ce;mm;rn;hs;sc;
7227.FBpp0072801	7227.FBpp0080121	Poll	Irbp	42	18	12	12	dm;ag;ce;mm;rn;hs;sc;	dm;ag;ce;mm;rn;hs;sc;	dm;ag;ce;mm;rn;hs;sc;
7227.FBpp0072801	7227.FBpp0080641	Poll	Ku80	42	18	12	12	dm;ag;ce;mm;rn;hs;sc;	dm;ag;ce;mm;rn;hs;sc;	dm;ag;ce;mm;rn;hs;sc;
7227.FBpp0072801	7227.FBpp0081263	Poll	Tor	42	18	12	12	dm;ag;ce;mm;rn;hs;sc;	dm;ag;ce;mm;rn;hs;sc;	dm;ag;ce;mm;rn;hs;sc;
7227.FBpp0072801	7227.FBpp0081614	Poll	DNAlig4	42	18	12	12	dm;ag;ce;mm;rn;hs;sc;	dm;ag;ce;mm;rn;hs;sc;	dm;ag;ce;mm;rn;hs;sc;
7227.FBpp0072801	7227.FBpp0081822	Poll	DNA-ligI	42	18	12	12	dm;ag;ce;mm;rn;hs;sc;	dm;ag;ce;mm;rn;hs;sc;	dm;ag;ce;mm;rn;hs;sc;
7227.FBpp0072801	7227.FBpp0081845	Cd63	Mtpalpha	42	18	12	12	dm;ag;ce;mm;rn;hs;sc;	dm;ag;ce;mm;rn;hs;sc;	dm;ag;ce;mm;rn;hs;sc;
7227.FBpp0072801	7227.FBpp0082412	Cd63	yip2	42	18	12	12	dm;ag;ce;mm;rn;hs;sc;	dm;ag;ce;mm;rn;hs;sc;	dm;ag;ce;mm;rn;hs;sc;
7227.FBpp0072801	7227.FBpp0083371	Cd63	Thiolase	42	18	12	12	dm;ag;ce;mm;rn;hs;sc;	dm;ag;ce;mm;rn;hs;sc;	dm;ag;ce;mm;rn;hs;sc;
7227.FBpp0072801	7227.FBpp0083663	Esyt1	Esyt2	42	18	12	12	dm;ag;ce;mm;rn;hs;sc;	dm;ag;ce;mm;rn;hs;sc;	dm;ag;ce;mm;rn;hs;sc;
7227.FBpp0072801	7227.FBpp0083802	Mbd6	Asx	42	18	12	12	dm;ag;ce;mm;rn;hs;sc;	dm;ag;ce;mm;rn;hs;sc;	dm;ag;ce;mm;rn;hs;sc;
7227.FBpp0072801	7227.FBpp0084242	Mbd6	RpS27A	42	18	12	12	dm;ag;ce;mm;rn;hs;sc;	dm;ag;ce;mm;rn;hs;sc;	dm;ag;ce;mm;rn;hs;sc;
7227.FBpp0072801	7227.FBpp0084617	Mbd6	RpL40	42	18	12	12	dm;ag;ce;mm;rn;hs;sc;	dm;ag;ce;mm;rn;hs;sc;	dm;ag;ce;mm;rn;hs;sc;
7227.FBpp0072801	7227.FBpp0084761	Mbd6	RpL40	42	18	12	12	dm;ag;ce;mm;rn;hs;sc;	dm;ag;ce;mm;rn;hs;sc;	dm;ag;ce;mm;rn;hs;sc;
7227.FBpp0072801	7227.FBpp0084959	Mbd6	His2A	42	18	12	12	dm;ag;ce;mm;rn;hs;sc;	dm;ag;ce;mm;rn;hs;sc;	dm;ag;ce;mm;rn;hs;sc;
7227.FBpp0072801	7227.FBpp0085166	Mbd6	calypso	42	18	12	12	dm;ag;ce;mm;rn;hs;sc;	dm;ag;ce;mm;rn;hs;sc;	dm;ag;ce;mm;rn;hs;sc;
7227.FBpp0072801	7227.FBpp0085585	Mbd6	FoxK	42	18	12	12	dm;ag;ce;mm;rn;hs;sc;	dm;ag;ce;mm;rn;hs;sc;	dm;ag;ce;mm;rn;hs;sc;
7227.FBpp0072801	7227.FBpp0085717	Mbd6	Hcf	42	18	12	12	dm;ag;ce;mm;rn;hs;sc;	dm;ag;ce;mm;rn;hs;sc;	dm;ag;ce;mm;rn;hs;sc;
7227.FBpp0072801	7227.FBpp0086103	Apool	Tex264	42	18	12	12	dm;ag;ce;mm;rn;hs;sc;	dm;ag;ce;mm;rn;hs;sc;	dm;ag;ce;mm;rn;hs;sc;
7227.FBpp0072801	7227.FBpp0086269	Apool	Ald	42	18	12	12	dm;ag;ce;mm;rn;hs;sc;	dm;ag;ce;mm;rn;hs;sc;	dm;ag;ce;mm;rn;hs;sc;
7227.FBpp0072801	7227.FBpp0086701	Apool	Appl	42	18	12	12	dm;ag;ce;mm;rn;hs;sc;	dm;ag;ce;mm;rn;hs;sc;	dm;ag;ce;mm;rn;hs;sc;
7227.FBpp0072801	7227.FBpp0087115	Apool	Actn	42	18	12	12	dm;ag;ce;mm;rn;hs;sc;	dm;ag;ce;mm;rn;hs;sc;	dm;ag;ce;mm;rn;hs;sc;
7227.FBpp0072801	7227.FBpp0087511	Apool	srp-2	42	18	12	12	dm;ag;ce;mm;rn;hs;sc;	dm;ag;ce;mm;rn;hs;sc;	dm;ag;ce;mm;rn;hs;sc;
7227.FBpp0072801	7227.FBpp0087608	Apool	SPARC	42	18	12	12	dm;ag;ce;mm;rn;hs;sc;	dm;ag;ce;mm;rn;hs;sc;	dm;ag;ce;mm;rn;hs;sc;
7227.FBpp0072801	7227.FBpp0088360	Apool	HGF	42	18	12	12	dm;ag;ce;mm;rn;hs;sc;	dm;ag;ce;mm;rn;hs;sc;	dm;ag;ce;mm;rn;hs;sc;
7227.FBpp0072801	7227.FBpp0088441	Apool	Mitofilin	42	18	12	12	dm;ag;ce;mm;rn;hs;sc;	dm;ag;ce;mm;rn;hs;sc;	dm;ag;ce;mm;rn;hs;sc;
7227.FBpp0072801	7227.FBpp0089424	Apool	try-1	42	18	12	12	dm;ag;ce;mm;rn;hs;sc;	dm;ag;ce;mm;rn;hs;sc;	dm;ag;ce;mm;rn;hs;sc;
7227.FBpp0072801	7227.FBpp0099686	Apool	Maged2	42	18	12	12	dm;ag;ce;mm;rn;hs;sc;	dm;ag;ce;mm;rn;hs;sc;	dm;ag;ce;mm;rn;hs;sc;
7227.FBpp0072801	7227.FBpp0110412	Apool	CG17443	42	18	12	12	dm;ag;ce;mm;rn;hs;sc;	dm;ag;ce;mm;rn;hs;sc;	dm;ag;ce;mm;rn;hs;sc;
7227.FBpp0072801	7227.FBpp0291653	Apool	Qsox1	42	18	12	12	dm;ag;ce;mm;rn;hs;sc;	dm;ag;ce;mm;rn;hs;sc;	dm;ag;ce;mm;rn;hs;sc;
7227.FBpp0072801	7227.FBpp0291726	Apool	CG6491	42	18	12	12	dm;ag;ce;mm;rn;hs;sc;	dm;ag;ce;mm;rn;hs;sc;	dm;ag;ce;mm;rn;hs;sc;
7227.FBpp0072801	7227.FBpp0300615	Apool	CG1354	42	18	12	12	dm;ag;ce;mm;rn;hs;sc;	dm;ag;ce;mm;rn;hs;sc;	dm;ag;ce;mm;rn;hs;sc;
7227.FBpp0072801	7227.FBpp0300652	Apool	Hml	42	18	12	12	dm;ag;ce;mm;rn;hs;sc;	dm;ag;ce;mm;rn;hs;sc;	dm;ag;ce;mm;rn;hs;sc;
7227.FBpp0072801	7227.FBpp0300988	Apool	CG	42	18	12	12	dm;ag;ce;mm;rn;hs;sc;	dm;ag;ce;mm;rn;hs;sc;	dm;ag;ce;mm;rn;hs;sc;
7227.FBpp0072801	7227.FBpp0303680	Apool	Tep2	42	18	12	12	dm;ag;ce;mm;rn;hs;sc;	dm;ag;ce;mm;rn;hs;sc;	dm;ag;ce;mm;rn;hs;sc;
7227.FBpp0072801	7227.FBpp0303728	Apool	Dmel\CG11836	42	18	12	12	dm;ag;ce;mm;rn;hs;sc;	dm;ag;ce;mm;rn;hs;sc;	dm;ag;ce;mm;rn;hs;sc;
7227.FBpp0072801	7227.FBpp0303780	Apool	Tg	42	18	12	12	dm;ag;ce;mm;rn;hs;sc;	dm;ag;ce;mm;rn;hs;sc;	dm;ag;ce;mm;rn;hs;sc;
7227.FBpp0072801	7227.FBpp0304265	Apool	CT40966	42	18	12	12	dm;ag;ce;mm;rn;hs;sc;	dm;ag;ce;mm;rn;hs;sc;	dm;ag;ce;mm;rn;hs;sc;
7227.FBpp0072801	7227.FBpp0304879	Apool	CG12163	42	18	12	12	dm;ag;ce;mm;rn;hs;sc;	dm;ag;ce;mm;rn;hs;sc;	dm;ag;ce;mm;rn;hs;sc;
7227.FBpp0072801	7227.FBpp0305182	Apool	CG12547	42	18	12	12	dm;ag;ce;mm;rn;hs;sc;	dm;ag;ce;mm;rn;hs;sc;	dm;ag;ce;mm;rn;hs;sc;
7227.FBpp0072801	7227.FBpp0305858	Tk1	CG5757	42	18	12	12	dm;ag;ce;mm;rn;hs;sc;	dm;ag;ce;mm;rn;hs;sc;	dm;ag;ce;mm;rn;hs;sc;
7227.FBpp0072801	7227.FBpp0306039	Tk1	Ts	42	18	12	12	dm;ag;ce;mm;rn;hs;sc;	dm;ag;ce;mm;rn;hs;sc;	dm;ag;ce;mm;rn;hs;sc;
7227.FBpp0072861	7227.FBpp0087735	Tk1	MYC	42	18	12	12	dm;ag;ce;mm;rn;hs;sc;	dm;ag;ce;mm;rn;hs;sc;	dm;ag;ce;mm;rn;hs;sc;
7227.FBpp0072887	7227.FBpp0305584	Tk1	Max	42	18	12	12	dm;ag;ce;mm;rn;hs;sc;	dm;ag;ce;mm;rn;hs;sc;	dm;ag;ce;mm;rn;hs;sc;
7227.FBpp0072908	7227.FBpp0078584	Tk1	Dp	42	18	12	12	dm;ag;ce;mm;rn;hs;sc;	dm;ag;ce;mm;rn;hs;sc;	dm;ag;ce;mm;rn;hs;sc;
7227.FBpp0072908	7227.FBpp0078689	Tk1	AgaP_AGAP009265	42	18	12	12	dm;ag;ce;mm;rn;hs;sc;	dm;ag;ce;mm;rn;hs;sc;	dm;ag;ce;mm;rn;hs;sc;
7227.FBpp0072908	7227.FBpp0086013	Tk1	1271421	42	18	12	12	dm;ag;ce;mm;rn;hs;sc;	dm;ag;ce;mm;rn;hs;sc;	dm;ag;ce;mm;rn;hs;sc;
7227.FBpp0072908	7227.FBpp0086098	Tk1	dUTPase	42	18	12	12	dm;ag;ce;mm;rn;hs;sc;	dm;ag;ce;mm;rn;hs;sc;	dm;ag;ce;mm;rn;hs;sc;
7227.FBpp0073073	7227.FBpp0075401	Tk1	Dmel\CG6330	42	18	12	12	dm;ag;ce;mm;rn;hs;sc;	dm;ag;ce;mm;rn;hs;sc;	dm;ag;ce;mm;rn;hs;sc;
7227.FBpp0073098	7227.FBpp0073679	Tk1	CG8891	42	18	12	12	dm;ag;ce;mm;rn;hs;sc;	dm;ag;ce;mm;rn;hs;sc;	dm;ag;ce;mm;rn;hs;sc;
7227.FBpp0073098	7227.FBpp0073943	Tk1	CG6951	42	18	12	12	dm;ag;ce;mm;rn;hs;sc;	dm;ag;ce;mm;rn;hs;sc;	dm;ag;ce;mm;rn;hs;sc;
7227.FBpp0073098	7227.FBpp0074227	Tk1	CG16758	42	18	12	12	dm;ag;ce;mm;rn;hs;sc;	dm;ag;ce;mm;rn;hs;sc;	dm;ag;ce;mm;rn;hs;sc;
7227.FBpp0073098	7227.FBpp0075937	Tk1	cN-IIIB	42	18	12	12	dm;ag;ce;mm;rn;hs;sc;	dm;ag;ce;mm;rn;hs;sc;	dm;ag;ce;mm;rn;hs;sc;
7227.FBpp0073098	7227.FBpp0076917	Tk1	dnk	42	18	12	12	dm;ag;ce;mm;rn;hs;sc;	dm;ag;ce;mm;rn;hs;sc;	dm;ag;ce;mm;rn;hs;sc;
7227.FBpp0073098	7227.FBpp0076918	Homer2	dlg1	42	18	12	12	dm;ag;ce;mm;rn;hs;sc;	dm;ag;ce;mm;rn;hs;sc;	dm;ag;ce;mm;rn;hs;sc;
7227.FBpp0073098	7227.FBpp0077714	Homer2	Grm5	42	18	12	12	dm;ag;ce;mm;rn;hs;sc;	dm;ag;ce;mm;rn;hs;sc;	dm;ag;ce;mm;rn;hs;sc;
7227.FBpp0073098	7227.FBpp0077998	Homer2	Homer1	42	18	12	12	dm;ag;ce;mm;rn;hs;sc;	dm;ag;ce;mm;rn;hs;sc;	dm;ag;ce;mm;rn;hs;sc;
7227.FBpp0073098	7227.FBpp0079607	Homer2	Nlgn2	42	18	12	12	dm;ag;ce;mm;rn;hs;sc;	dm;ag;ce;mm;rn;hs;sc;	dm;ag;ce;mm;rn;hs;sc;
7227.FBpp0073098	7227.FBpp0079780	Homer2	vlc	42	18	12	12	dm;ag;ce;mm;rn;hs;sc;	dm;ag;ce;mm;rn;hs;sc;	dm;ag;ce;mm;rn;hs;sc;
7227.FBpp0073098	7227.FBpp0079946	Homer2	Nlgn3	42	18	12	12	dm;ag;ce;mm;rn;hs;sc;	dm;ag;ce;mm;rn;hs;sc;	dm;ag;ce;mm;rn;hs;sc;
7227.FBpp0073098	7227.FBpp0080052	Osgepl1	Prpk	42	18	12	12	dm;ag;ce;mm;rn;hs;sc;	dm;ag;ce;mm;rn;hs;sc;	dm;ag;ce;mm;rn;hs;sc;
7227.FBpp0073098	7227.FBpp0080510	Bard1	Rtel1	42	18	12	12	dm;ag;ce;mm;rn;hs;sc;	dm;ag;ce;mm;rn;hs;sc;	dm;ag;ce;mm;rn;hs;sc;
7227.FBpp0073098	7227.FBpp0081117	Bard1	Abl	42	18	12	12	dm;ag;ce;mm;rn;hs;sc;	dm;ag;ce;mm;rn;hs;sc;	dm;ag;ce;mm;rn;hs;sc;
7227.FBpp0073098	7227.FBpp0082995	Bard1	lok	42	18	12	12	dm;ag;ce;mm;rn;hs;sc;	dm;ag;ce;mm;rn;hs;sc;	dm;ag;ce;mm;rn;hs;sc;
7227.FBpp0073098	7227.FBpp0083625	Bard1	grp	42	18	12	12	dm;ag;ce;mm;rn;hs;sc;	dm;ag;ce;mm;rn;hs;sc;	dm;ag;ce;mm;rn;hs;sc;
7227.FBpp0073098	7227.FBpp0083659	Bard1	Rad9	42	18	12	12	dm;ag;ce;mm;rn;hs;sc;	dm;ag;ce;mm;rn;hs;sc;	dm;ag;ce;mm;rn;hs;sc;
7227.FBpp0073098	7227.FBpp0084016	Bard1	smt3	42	18	12	12	dm;ag;ce;mm;rn;hs;sc;	dm;ag;ce;mm;rn;hs;sc;	dm;ag;ce;mm;rn;hs;sc;
7227.FBpp0073098	7227.FBpp0084082	Bard1	PCNA	42	18	12	12	dm;ag;ce;mm;rn;hs;sc;	dm;ag;ce;mm;rn;hs;sc;	dm;ag;ce;mm;rn;hs;sc;
7227.FBpp0073098	7227.FBpp0084144	Bard1	ben	42	18	12	12	dm;ag;ce;mm;rn;hs;sc;	dm;ag;ce;mm;rn;hs;sc;	dm;ag;ce;mm;rn;hs;sc;
7227.FBpp0073098	7227.FBpp0084729	Bard1	Rad52	42	18	12	12	dm;ag;ce;mm;rn;hs;sc;	dm;ag;ce;mm;rn;hs;sc;	dm;ag;ce;mm;rn;hs;sc;
7227.FBpp0073098	7227.FBpp0085119	Bard1	RfC4	42	18	12	12	dm;ag;ce;mm;rn;hs;sc;	dm;ag;ce;mm;rn;hs;sc;	dm;ag;ce;mm;rn;hs;sc;
7227.FBpp0073098	7227.FBpp0085379	Bard1	DNApol-delta	42	18	12	12	dm;ag;ce;mm;rn;hs;sc;	dm;ag;ce;mm;rn;hs;sc;	dm;ag;ce;mm;rn;hs;sc;
7227.FBpp0073098	7227.FBpp0085616	Bard1	His2A	42	18	12	12	dm;ag;ce;mm;rn;hs;sc;	dm;ag;ce;mm;rn;hs;sc;	dm;ag;ce;mm;rn;hs;sc;
7227.FBpp0073098	7227.FBpp0087323	Bard1	slx-1	42	18	12	12	dm;ag;ce;mm;rn;hs;sc;	dm;ag;ce;mm;rn;hs;sc;	dm;ag;ce;mm;rn;hs;sc;
7227.FBpp0073098	7227.FBpp0087511	Bard1	mei-9	42	18	12	12	dm;ag;ce;mm;rn;hs;sc;	dm;ag;ce;mm;rn;hs;sc;	dm;ag;ce;mm;rn;hs;sc;
7227.FBpp0073098	7227.FBpp0087637	Bard1	RpA-70	42	18	12	12	dm;ag;ce;mm;rn;hs;sc;	dm;ag;ce;mm;rn;hs;sc;	dm;ag;ce;mm;rn;hs;sc;
7227.FBpp0073098	7227.FBpp0087709	Bard1	spn-A	42	18	12	12	dm;ag;ce;mm;rn;hs;sc;	dm;ag;ce;mm;rn;hs;sc;	dm;ag;ce;mm;rn;hs;sc;
7227.FBpp0073098	7227.FBpp0087865	Bard1	Slx4	42	18	12	12	dm;ag;ce;mm;rn;hs;sc;	dm;ag;ce;mm;rn;hs;sc;	dm;ag;ce;mm;rn;hs;sc;
7227.FBpp0073098	7227.FBpp0088519	Bard1	calypso	42	18	12	12	dm;ag;ce;mm;rn;hs;sc;	dm;ag;ce;mm;rn;hs;sc;	dm;ag;ce;mm;rn;hs;sc;
7227.FBpp0073098	7227.FBpp0305289	Bard1	Ercc1	42	18	12	12	dm;ag;ce;mm;rn;hs;sc;	dm;ag;ce;mm;rn;hs;sc;	dm;ag;ce;mm;rn;hs;sc;
7227.FBpp0073290	7227.FBpp0073445	Bard1	Rad17	42	18	12	12	dm;ag;ce;mm;rn;hs;sc;	dm;ag;ce;mm;rn;hs;sc;	dm;ag;ce;mm;rn;hs;sc;
7227.FBpp0073290	7227.FBpp0082516	Bard1	Abraxas1	42	18	12	12	dm;ag;ce;mm;rn;hs;sc;	dm;ag;ce;mm;rn;hs;sc;	dm;ag;ce;mm;rn;hs;sc;
7227.FBpp0073290	7227.FBpp0086694	Bard1	Rif1	42	18	12	12	dm;ag;ce;mm;rn;hs;sc;	dm;ag;ce;mm;rn;hs;sc;	dm;ag;ce;mm;rn;hs;sc;
7227.FBpp0073290	7227.FBpp0305095	Bard1	timeout	42	18	12	12	dm;ag;ce;mm;rn;hs;sc;	dm;ag;ce;mm;rn;hs;sc;	dm;ag;ce;mm;rn;hs;sc;
7227.FBpp0073292	7227.FBpp0073989	Bard1	CG10336	42	18	12	12	dm;ag;ce;mm;rn;hs;sc;	dm;ag;ce;mm;rn;hs;sc;	dm;ag;ce;mm;rn;hs;sc;
7227.FBpp0073292	7227.FBpp0074662	Bard1	Uev1A	42	18	12	12	dm;ag;ce;mm;rn;hs;sc;	dm;ag;ce;mm;rn;hs;sc;	dm;ag;ce;mm;rn;hs;sc;
7227.FBpp0073292	7227.FBpp0075119	Bard1	CG2990-RB	42	18	12	12	dm;ag;ce;mm;rn;hs;sc;	dm;ag;ce;mm;rn;hs;sc;	dm;ag;ce;mm;rn;hs;sc;
7227.FBpp0073292	7227.FBpp0075382	Bard1	Mes-4	42	18	12	12	dm;ag;ce;mm;rn;hs;sc;	dm;ag;ce;mm;rn;hs;sc;	dm;ag;ce;mm;rn;hs;sc;
7227.FBpp0073292	7227.FBpp0076890	Bard1	Tip60	42	18	12	12	dm;ag;ce;mm;rn;hs;sc;	dm;ag;ce;mm;rn;hs;sc;	dm;ag;ce;mm;rn;hs;sc;
7227.FBpp0073292	7227.FBpp0078278	Bard1	Rmi1	42	18	12	12	dm;ag;ce;mm;rn;hs;sc;	dm;ag;ce;mm;rn;hs;sc;	dm;ag;ce;mm;rn;hs;sc;
7227.FBpp0073292	7227.FBpp0078448	Bard1	Top3alpha	42	18	12	12	dm;ag;ce;mm;rn;hs;sc;	dm;ag;ce;mm;rn;hs;sc;	dm;ag;ce;mm;rn;hs;sc;
7227.FBpp0073292	7227.FBpp0078664	Bard1	RfC38	42	18	12	12	dm;ag;ce;mm;rn;hs;sc;	dm;ag;ce;mm;rn;hs;sc;	dm;ag;ce;mm;rn;hs;sc;
7227.FBpp0073292	7227.FBpp0080490	Bard1	Rpn11	42	18	12	12	dm;ag;ce;mm;rn;hs;sc;	dm;ag;ce;mm;rn;hs;sc;	dm;ag;ce;mm;rn;hs;sc;
7227.FBpp0073292	7227.FBpp0081488	Bard1	Blm	42	18	12	12	dm;ag;ce;mm;rn;hs;sc;	dm;ag;ce;mm;rn;hs;sc;	dm;ag;ce;mm;rn;hs;sc;
7227.FBpp0073292	7227.FBpp0082062	Bard1	RfC3	42	18	12	12	dm;ag;ce;mm;rn;hs;sc;	dm;ag;ce;mm;rn;hs;sc;	dm;ag;ce;mm;rn;hs;sc;
7227.FBpp0073292	7227.FBpp0082314	Bard1	Hus1-like	42	18	12	12	dm;ag;ce;mm;rn;hs;sc;	dm;ag;ce;mm;rn;hs;sc;	dm;ag;ce;mm;rn;hs;sc;
7227.FBpp0073292	7227.FBpp0083843	Bard1	DNApol-eta	42	18	12	12	dm;ag;ce;mm;rn;hs;sc;	dm;ag;ce;mm;rn;hs;sc;	dm;ag;ce;mm;rn;hs;sc;
7227.FBpp0073292	7227.FBpp0083860	Bard1	HERC2	42	18	12	12	dm;ag;ce;mm;rn;hs;sc;	dm;ag;ce;mm;rn;hs;sc;	dm;ag;ce;mm;rn;hs;sc;
7227.FBpp0073292	7227.FBpp0083906	Bard1	DmRFC2	42	18	12	12	dm;ag;ce;mm;rn;hs;sc;	dm;ag;ce;mm;rn;hs;sc;	dm;ag;ce;mm;rn;hs;sc;
7227.FBpp0073292	7227.FBpp0086066	Bard1	mus101	42	18	12	12	dm;ag;ce;mm;rn;hs;sc;	dm;ag;ce;mm;rn;hs;sc;	dm;ag;ce;mm;rn;hs;sc;
7227.FBpp0073292	7227.FBpp0086400	Bard1	CG12018	42	18	12	12	dm;ag;ce;mm;rn;hs;sc;	dm;ag;ce;mm;rn;hs;sc;	dm;ag;ce;mm;rn;hs;sc;
7227.FBpp0073292	7227.FBpp0086603	Bard1	mre11	42	18	12	12	dm;ag;ce;mm;rn;hs;sc;	dm;ag;ce;mm;rn;hs;sc;	dm;ag;ce;mm;rn;hs;sc;
7227.FBpp0073292	7227.FBpp0088021	Rassf5	Ras64B	42	18	12	12	dm;ag;ce;mm;rn;hs;sc;	dm;ag;ce;mm;rn;hs;sc;	dm;ag;ce;mm;rn;hs;sc;
7227.FBpp0073292	7227.FBpp0291433	Zc3h11a	B52	42	18	12	12	dm;ag;ce;mm;rn;hs;sc;	dm;ag;ce;mm;rn;hs;sc;	dm;ag;ce;mm;rn;hs;sc;
7227.FBpp0073292	7227.FBpp0291495	Zc3h11a	4576120	42	18	12	12	dm;ag;ce;mm;rn;hs;sc;	dm;ag;ce;mm;rn;hs;sc;	dm;ag;ce;mm;rn;hs;sc;
7227.FBpp0073292	7227.FBpp0293948	Zc3h11a	Nup75	42	18	12	12	dm;ag;ce;mm;rn;hs;sc;	dm;ag;ce;mm;rn;hs;sc;	dm;ag;ce;mm;rn;hs;sc;
7227.FBpp0073292	7227.FBpp0303270	Zc3h11a	Nup153	42	18	12	12	dm;ag;ce;mm;rn;hs;sc;	dm;ag;ce;mm;rn;hs;sc;	dm;ag;ce;mm;rn;hs;sc;
7227.FBpp0073292	7227.FBpp0303405	Zc3h11a	Gp210	42	18	12	12	dm;ag;ce;mm;rn;hs;sc;	dm;ag;ce;mm;rn;hs;sc;	dm;ag;ce;mm;rn;hs;sc;
7227.FBpp0073292	7227.FBpp0304059	Zc3h11a	Mtor	42	18	12	12	dm;ag;ce;mm;rn;hs;sc;	dm;ag;ce;mm;rn;hs;sc;	dm;ag;ce;mm;rn;hs;sc;
7227.FBpp0073328	7227.FBpp0076782	Zc3h11a	Pcf11	42	18	12	12	dm;ag;ce;mm;rn;hs;sc;	dm;ag;ce;mm;rn;hs;sc;	dm;ag;ce;mm;rn;hs;sc;
7227.FBpp0073328	7227.FBpp0080775	Zc3h11a	Nupl2	42	18	12	12	dm;ag;ce;mm;rn;hs;sc;	dm;ag;ce;mm;rn;hs;sc;	dm;ag;ce;mm;rn;hs;sc;
7227.FBpp0073328	7227.FBpp0293235	Zc3h11a	tho2	42	18	12	12	dm;ag;ce;mm;rn;hs;sc;	dm;ag;ce;mm;rn;hs;sc;	dm;ag;ce;mm;rn;hs;sc;
7227.FBpp0073328	7227.FBpp0294035	Zc3h11a	Cyp1	42	18	12	12	dm;ag;ce;mm;rn;hs;sc;	dm;ag;ce;mm;rn;hs;sc;	dm;ag;ce;mm;rn;hs;sc;
7227.FBpp0073338	7227.FBpp0073606	Zc3h11a	su(f)	42	18	12	12	dm;ag;ce;mm;rn;hs;sc;	dm;ag;ce;mm;rn;hs;sc;	dm;ag;ce;mm;rn;hs;sc;
7227.FBpp0073344	7227.FBpp0088675	Zc3h11a	mago	42	18	12	12	dm;ag;ce;mm;rn;hs;sc;	dm;ag;ce;mm;rn;hs;sc;	dm;ag;ce;mm;rn;hs;sc;
7227.FBpp0073344	7227.FBpp0301603	Zc3h11a	U2af50	42	18	12	12	dm;ag;ce;mm;rn;hs;sc;	dm;ag;ce;mm;rn;hs;sc;	dm;ag;ce;mm;rn;hs;sc;
7227.FBpp0073387	7227.FBpp0075348	Zc3h11a	Hel25E	42	18	12	12	dm;ag;ce;mm;rn;hs;sc;	dm;ag;ce;mm;rn;hs;sc;	dm;ag;ce;mm;rn;hs;sc;
7227.FBpp0073387	7227.FBpp0075839	Zc3h11a	Nup188	42	18	12	12	dm;ag;ce;mm;rn;hs;sc;	dm;ag;ce;mm;rn;hs;sc;	dm;ag;ce;mm;rn;hs;sc;
7227.FBpp0073387	7227.FBpp0075982	Zc3h11a	Nup62	42	18	12	12	dm;ag;ce;mm;rn;hs;sc;	dm;ag;ce;mm;rn;hs;sc;	dm;ag;ce;mm;rn;hs;sc;
7227.FBpp0073387	7227.FBpp0077714	Zc3h11a	Nup50	42	18	12	12	dm;ag;ce;mm;rn;hs;sc;	dm;ag;ce;mm;rn;hs;sc;	dm;ag;ce;mm;rn;hs;sc;
7227.FBpp0073387	7227.FBpp0078086	Zc3h11a	cbc	42	18	12	12	dm;ag;ce;mm;rn;hs;sc;	dm;ag;ce;mm;rn;hs;sc;	dm;ag;ce;mm;rn;hs;sc;
7227.FBpp0073387	7227.FBpp0078433	Zc3h11a	Cbp80	42	18	12	12	dm;ag;ce;mm;rn;hs;sc;	dm;ag;ce;mm;rn;hs;sc;	dm;ag;ce;mm;rn;hs;sc;
7227.FBpp0073387	7227.FBpp0078633	Zc3h11a	Pabp2	42	18	12	12	dm;ag;ce;mm;rn;hs;sc;	dm;ag;ce;mm;rn;hs;sc;	dm;ag;ce;mm;rn;hs;sc;
7227.FBpp0073387	7227.FBpp0078684	Zc3h11a	1272828	42	18	12	12	dm;ag;ce;mm;rn;hs;sc;	dm;ag;ce;mm;rn;hs;sc;	dm;ag;ce;mm;rn;hs;sc;
7227.FBpp0073387	7227.FBpp0080121	Zc3h11a	Nup205	42	18	12	12	dm;ag;ce;mm;rn;hs;sc;	dm;ag;ce;mm;rn;hs;sc;	dm;ag;ce;mm;rn;hs;sc;
7227.FBpp0073387	7227.FBpp0080564	Zc3h11a	thoc7	42	18	12	12	dm;ag;ce;mm;rn;hs;sc;	dm;ag;ce;mm;rn;hs;sc;	dm;ag;ce;mm;rn;hs;sc;
7227.FBpp0073387	7227.FBpp0081639	Zc3h11a	Nup43	42	18	12	12	dm;ag;ce;mm;rn;hs;sc;	dm;ag;ce;mm;rn;hs;sc;	dm;ag;ce;mm;rn;hs;sc;
7227.FBpp0073387	7227.FBpp0081787	Zc3h11a	Ndc1	42	18	12	12	dm;ag;ce;mm;rn;hs;sc;	dm;ag;ce;mm;rn;hs;sc;	dm;ag;ce;mm;rn;hs;sc;
7227.FBpp0073387	7227.FBpp0082384	Zc3h11a	U2af38	42	18	12	12	dm;ag;ce;mm;rn;hs;sc;	dm;ag;ce;mm;rn;hs;sc;	dm;ag;ce;mm;rn;hs;sc;
7227.FBpp0073387	7227.FBpp0083611	Zc3h11a	Sarnp	42	18	12	12	dm;ag;ce;mm;rn;hs;sc;	dm;ag;ce;mm;rn;hs;sc;	dm;ag;ce;mm;rn;hs;sc;
7227.FBpp0073387	7227.FBpp0084067	Zc3h11a	mbo	42	18	12	12	dm;ag;ce;mm;rn;hs;sc;	dm;ag;ce;mm;rn;hs;sc;	dm;ag;ce;mm;rn;hs;sc;
7227.FBpp0073387	7227.FBpp0085223	Zc3h11a	sbr	42	18	12	12	dm;ag;ce;mm;rn;hs;sc;	dm;ag;ce;mm;rn;hs;sc;	dm;ag;ce;mm;rn;hs;sc;
7227.FBpp0073387	7227.FBpp0085716	Zc3h11a	Cpsf100	42	18	12	12	dm;ag;ce;mm;rn;hs;sc;	dm;ag;ce;mm;rn;hs;sc;	dm;ag;ce;mm;rn;hs;sc;
7227.FBpp0073387	7227.FBpp0086953	Zc3h11a	Ref1	42	18	12	12	dm;ag;ce;mm;rn;hs;sc;	dm;ag;ce;mm;rn;hs;sc;	dm;ag;ce;mm;rn;hs;sc;
7227.FBpp0073387	7227.FBpp0087085	Zc3h11a	Cbp20	42	18	12	12	dm;ag;ce;mm;rn;hs;sc;	dm;ag;ce;mm;rn;hs;sc;	dm;ag;ce;mm;rn;hs;sc;
7227.FBpp0073387	7227.FBpp0302530	Zc3h11a	SC35	42	18	12	12	dm;ag;ce;mm;rn;hs;sc;	dm;ag;ce;mm;rn;hs;sc;	dm;ag;ce;mm;rn;hs;sc;
7227.FBpp0073387	7227.FBpp0304268	Zc3h11a	x16	42	18	12	12	dm;ag;ce;mm;rn;hs;sc;	dm;ag;ce;mm;rn;hs;sc;	dm;ag;ce;mm;rn;hs;sc;
7227.FBpp0073445	7227.FBpp0082219	Zc3h11a	SF2	42	18	12	12	dm;ag;ce;mm;rn;hs;sc;	dm;ag;ce;mm;rn;hs;sc;	dm;ag;ce;mm;rn;hs;sc;
7227.FBpp0073445	7227.FBpp0086795	Zc3h11a	Nup154	42	18	12	12	dm;ag;ce;mm;rn;hs;sc;	dm;ag;ce;mm;rn;hs;sc;	dm;ag;ce;mm;rn;hs;sc;
7227.FBpp0073445	7227.FBpp0305095	Zc3h11a	Nup107	42	18	12	12	dm;ag;ce;mm;rn;hs;sc;	dm;ag;ce;mm;rn;hs;sc;	dm;ag;ce;mm;rn;hs;sc;
7227.FBpp0073459	7227.FBpp0074660	Zc3h11a	tsu	42	18	12	12	dm;ag;ce;mm;rn;hs;sc;	dm;ag;ce;mm;rn;hs;sc;	dm;ag;ce;mm;rn;hs;sc;
7227.FBpp0073459	7227.FBpp0078400	Zc3h11a	Nup54	42	18	12	12	dm;ag;ce;mm;rn;hs;sc;	dm;ag;ce;mm;rn;hs;sc;	dm;ag;ce;mm;rn;hs;sc;
7227.FBpp0073459	7227.FBpp0078624	Zc3h11a	Cpsf160	42	18	12	12	dm;ag;ce;mm;rn;hs;sc;	dm;ag;ce;mm;rn;hs;sc;	dm;ag;ce;mm;rn;hs;sc;
7227.FBpp0073459	7227.FBpp0080706	Zc3h11a	CstF50	41	18	12	11	dm;ag;ce;mm;rn;hs;sc;	dm;ag;ce;mm;rn;hs;sc;	dm;ag;ce;mm;rn;hs;sc;
7227.FBpp0073459	7227.FBpp0083581	Zc3h11a	Slu7	42	18	12	12	dm;ag;ce;mm;rn;hs;sc;	dm;ag;ce;mm;rn;hs;sc;	dm;ag;ce;mm;rn;hs;sc;
7227.FBpp0073459	7227.FBpp0086749	Zc3h11a	btz	42	18	12	12	dm;ag;ce;mm;rn;hs;sc;	dm;ag;ce;mm;rn;hs;sc;	dm;ag;ce;mm;rn;hs;sc;
7227.FBpp0073459	7227.FBpp0087094	Zc3h11a	Nup133	42	18	12	12	dm;ag;ce;mm;rn;hs;sc;	dm;ag;ce;mm;rn;hs;sc;	dm;ag;ce;mm;rn;hs;sc;
7227.FBpp0073459	7227.FBpp0087118	Zc3h11a	CDC40	42	18	12	12	dm;ag;ce;mm;rn;hs;sc;	dm;ag;ce;mm;rn;hs;sc;	dm;ag;ce;mm;rn;hs;sc;
7227.FBpp0073459	7227.FBpp0087124	Zc3h11a	Cpsf73	42	18	12	12	dm;ag;ce;mm;rn;hs;sc;	dm;ag;ce;mm;rn;hs;sc;	dm;ag;ce;mm;rn;hs;sc;
7227.FBpp0073459	7227.FBpp0293061	Zc3h11a	CstF64	42	18	12	12	dm;ag;ce;mm;rn;hs;sc;	dm;ag;ce;mm;rn;hs;sc;	dm;ag;ce;mm;rn;hs;sc;
7227.FBpp0073459	7227.FBpp0305182	Zc3h11a	RnpS1	42	18	12	12	dm;ag;ce;mm;rn;hs;sc;	dm;ag;ce;mm;rn;hs;sc;	dm;ag;ce;mm;rn;hs;sc;
7227.FBpp0073459	7227.FBpp0305943	Zc3h11a	CG7483	42	18	12	12	dm;ag;ce;mm;rn;hs;sc;	dm;ag;ce;mm;rn;hs;sc;	dm;ag;ce;mm;rn;hs;sc;
7227.FBpp0073488	7227.FBpp0077363	Zc3h11a	tex	42	18	12	12	dm;ag;ce;mm;rn;hs;sc;	dm;ag;ce;mm;rn;hs;sc;	dm;ag;ce;mm;rn;hs;sc;
7227.FBpp0073522	7227.FBpp0087635	Zc3h11a	Nup160	41	18	12	11	dm;ag;ce;mm;rn;hs;sc;	dm;ag;ce;mm;rn;hs;sc;	dm;ag;ce;mm;rn;hs;sc;
7227.FBpp0073522	7227.FBpp0112984	Zc3h11a	Srp54	42	18	12	12	dm;ag;ce;mm;rn;hs;sc;	dm;ag;ce;mm;rn;hs;sc;	dm;ag;ce;mm;rn;hs;sc;
7227.FBpp0073522	7227.FBpp0292618	Zc3h11a	Fip1	42	18	12	12	dm;ag;ce;mm;rn;hs;sc;	dm;ag;ce;mm;rn;hs;sc;	dm;ag;ce;mm;rn;hs;sc;
7227.FBpp0073568	7227.FBpp0078759	Zc3h11a	Hpr1	42	18	12	12	dm;ag;ce;mm;rn;hs;sc;	dm;ag;ce;mm;rn;hs;sc;	dm;ag;ce;mm;rn;hs;sc;
7227.FBpp0073673	7227.FBpp0290745	Zc3h11a	Clp	42	18	12	12	dm;ag;ce;mm;rn;hs;sc;	dm;ag;ce;mm;rn;hs;sc;	dm;ag;ce;mm;rn;hs;sc;
7227.FBpp0073675	7227.FBpp0084124	Zc3h11a	CF	42	18	12	12	dm;ag;ce;mm;rn;hs;sc;	dm;ag;ce;mm;rn;hs;sc;	dm;ag;ce;mm;rn;hs;sc;
7227.FBpp0073679	7227.FBpp0073943	Zc3h11a	thoc6	42	18	12	12	dm;ag;ce;mm;rn;hs;sc;	dm;ag;ce;mm;rn;hs;sc;	dm;ag;ce;mm;rn;hs;sc;
7227.FBpp0073679	7227.FBpp0074227	Zc3h11a	SRm160	42	18	12	12	dm;ag;ce;mm;rn;hs;sc;	dm;ag;ce;mm;rn;hs;sc;	dm;ag;ce;mm;rn;hs;sc;
7227.FBpp0073679	7227.FBpp0075034	Zc3h11a	CG18259-RA	42	18	12	12	dm;ag;ce;mm;rn;hs;sc;	dm;ag;ce;mm;rn;hs;sc;	dm;ag;ce;mm;rn;hs;sc;
7227.FBpp0073679	7227.FBpp0075937	Zc3h11a	Nup35	42	18	12	12	dm;ag;ce;mm;rn;hs;sc;	dm;ag;ce;mm;rn;hs;sc;	dm;ag;ce;mm;rn;hs;sc;
7227.FBpp0073679	7227.FBpp0076917	Zc3h11a	l(1)G0007	42	18	12	12	dm;ag;ce;mm;rn;hs;sc;	dm;ag;ce;mm;rn;hs;sc;	dm;ag;ce;mm;rn;hs;sc;
7227.FBpp0073679	7227.FBpp0076918	Zc3h11a	thoc5	42	18	12	12	dm;ag;ce;mm;rn;hs;sc;	dm;ag;ce;mm;rn;hs;sc;	dm;ag;ce;mm;rn;hs;sc;
7227.FBpp0073679	7227.FBpp0077714	Zc3h11a	Upf3	42	18	12	12	dm;ag;ce;mm;rn;hs;sc;	dm;ag;ce;mm;rn;hs;sc;	dm;ag;ce;mm;rn;hs;sc;
7227.FBpp0073679	7227.FBpp0077998	Zc3h11a	Nup214	42	18	12	12	dm;ag;ce;mm;rn;hs;sc;	dm;ag;ce;mm;rn;hs;sc;	dm;ag;ce;mm;rn;hs;sc;
7227.FBpp0073679	7227.FBpp0079305	Zc3h11a	Rae1	42	18	12	12	dm;ag;ce;mm;rn;hs;sc;	dm;ag;ce;mm;rn;hs;sc;	dm;ag;ce;mm;rn;hs;sc;
7227.FBpp0073679	7227.FBpp0080211	Zc3h11a	Aladin	42	18	12	12	dm;ag;ce;mm;rn;hs;sc;	dm;ag;ce;mm;rn;hs;sc;	dm;ag;ce;mm;rn;hs;sc;
7227.FBpp0073679	7227.FBpp0081117	Ahctf1	msps	42	18	12	12	dm;ag;ce;mm;rn;hs;sc;	dm;ag;ce;mm;rn;hs;sc;	dm;ag;ce;mm;rn;hs;sc;
7227.FBpp0073679	7227.FBpp0082928	Ahctf1	Nup75	42	18	12	12	dm;ag;ce;mm;rn;hs;sc;	dm;ag;ce;mm;rn;hs;sc;	dm;ag;ce;mm;rn;hs;sc;
7227.FBpp0073679	7227.FBpp0082995	Ahctf1	pds5	42	18	12	12	dm;ag;ce;mm;rn;hs;sc;	dm;ag;ce;mm;rn;hs;sc;	dm;ag;ce;mm;rn;hs;sc;
7227.FBpp0073679	7227.FBpp0083625	Ahctf1	Cenpf	42	18	12	12	dm;ag;ce;mm;rn;hs;sc;	dm;ag;ce;mm;rn;hs;sc;	dm;ag;ce;mm;rn;hs;sc;
7227.FBpp0073679	7227.FBpp0083659	Ahctf1	1-Sep	42	18	12	12	dm;ag;ce;mm;rn;hs;sc;	dm;ag;ce;mm;rn;hs;sc;	dm;ag;ce;mm;rn;hs;sc;
7227.FBpp0073679	7227.FBpp0084016	Ahctf1	mit(1)15-RC	42	18	12	12	dm;ag;ce;mm;rn;hs;sc;	dm;ag;ce;mm;rn;hs;sc;	dm;ag;ce;mm;rn;hs;sc;
7227.FBpp0073679	7227.FBpp0084729	Ahctf1	vtd	42	18	12	12	dm;ag;ce;mm;rn;hs;sc;	dm;ag;ce;mm;rn;hs;sc;	dm;ag;ce;mm;rn;hs;sc;
7227.FBpp0073679	7227.FBpp0087322	Ahctf1	CycB	42	18	12	12	dm;ag;ce;mm;rn;hs;sc;	dm;ag;ce;mm;rn;hs;sc;	dm;ag;ce;mm;rn;hs;sc;
7227.FBpp0073679	7227.FBpp0087461	Ahctf1	Cdk1	42	18	12	12	dm;ag;ce;mm;rn;hs;sc;	dm;ag;ce;mm;rn;hs;sc;	dm;ag;ce;mm;rn;hs;sc;
7227.FBpp0073679	7227.FBpp0087511	Ahctf1	mts	42	18	12	12	dm;ag;ce;mm;rn;hs;sc;	dm;ag;ce;mm;rn;hs;sc;	dm;ag;ce;mm;rn;hs;sc;
7227.FBpp0073679	7227.FBpp0087637	Ahctf1	Cyp1	42	18	12	12	dm;ag;ce;mm;rn;hs;sc;	dm;ag;ce;mm;rn;hs;sc;	dm;ag;ce;mm;rn;hs;sc;
7227.FBpp0073679	7227.FBpp0087709	Ahctf1	Pp2A-29B	42	18	12	12	dm;ag;ce;mm;rn;hs;sc;	dm;ag;ce;mm;rn;hs;sc;	dm;ag;ce;mm;rn;hs;sc;
7227.FBpp0073679	7227.FBpp0087865	Ahctf1	Cdc42	42	18	12	12	dm;ag;ce;mm;rn;hs;sc;	dm;ag;ce;mm;rn;hs;sc;	dm;ag;ce;mm;rn;hs;sc;
7227.FBpp0073679	7227.FBpp0088519	Ahctf1	Pp1alpha-96A	42	18	12	12	dm;ag;ce;mm;rn;hs;sc;	dm;ag;ce;mm;rn;hs;sc;	dm;ag;ce;mm;rn;hs;sc;
7227.FBpp0073686	7227.FBpp0076859	Ahctf1	dia	42	18	12	12	dm;ag;ce;mm;rn;hs;sc;	dm;ag;ce;mm;rn;hs;sc;	dm;ag;ce;mm;rn;hs;sc;
7227.FBpp0073717	7227.FBpp0083581	Ahctf1	polo	42	18	12	12	dm;ag;ce;mm;rn;hs;sc;	dm;ag;ce;mm;rn;hs;sc;	dm;ag;ce;mm;rn;hs;sc;
7227.FBpp0073717	7227.FBpp0084787	Ahctf1	fzy	42	18	12	12	dm;ag;ce;mm;rn;hs;sc;	dm;ag;ce;mm;rn;hs;sc;	dm;ag;ce;mm;rn;hs;sc;
7227.FBpp0073717	7227.FBpp0086749	Ahctf1	Cenpt	42	18	12	12	dm;ag;ce;mm;rn;hs;sc;	dm;ag;ce;mm;rn;hs;sc;	dm;ag;ce;mm;rn;hs;sc;
7227.FBpp0073717	7227.FBpp0087124	Ahctf1	Nup44A	42	18	12	12	dm;ag;ce;mm;rn;hs;sc;	dm;ag;ce;mm;rn;hs;sc;	dm;ag;ce;mm;rn;hs;sc;
7227.FBpp0073844	7227.FBpp0074086	Ahctf1	Mad1	42	18	12	12	dm;ag;ce;mm;rn;hs;sc;	dm;ag;ce;mm;rn;hs;sc;	dm;ag;ce;mm;rn;hs;sc;
7227.FBpp0073844	7227.FBpp0075612	Ahctf1	Lis-1	42	18	12	12	dm;ag;ce;mm;rn;hs;sc;	dm;ag;ce;mm;rn;hs;sc;	dm;ag;ce;mm;rn;hs;sc;
7227.FBpp0073844	7227.FBpp0075618	Ahctf1	1269605	42	18	12	12	dm;ag;ce;mm;rn;hs;sc;	dm;ag;ce;mm;rn;hs;sc;	dm;ag;ce;mm;rn;hs;sc;
7227.FBpp0073844	7227.FBpp0076207	Ahctf1	Nup98-96	42	18	12	12	dm;ag;ce;mm;rn;hs;sc;	dm;ag;ce;mm;rn;hs;sc;	dm;ag;ce;mm;rn;hs;sc;
7227.FBpp0073844	7227.FBpp0076359	Ahctf1	wrd	42	18	12	12	dm;ag;ce;mm;rn;hs;sc;	dm;ag;ce;mm;rn;hs;sc;	dm;ag;ce;mm;rn;hs;sc;
7227.FBpp0073844	7227.FBpp0076602	Ahctf1	Nup43	42	18	12	12	dm;ag;ce;mm;rn;hs;sc;	dm;ag;ce;mm;rn;hs;sc;	dm;ag;ce;mm;rn;hs;sc;
7227.FBpp0073844	7227.FBpp0077159	Ahctf1	Clip1	42	18	12	12	dm;ag;ce;mm;rn;hs;sc;	dm;ag;ce;mm;rn;hs;sc;	dm;ag;ce;mm;rn;hs;sc;
7227.FBpp0073844	7227.FBpp0078416	Ahctf1	Klp10A	42	18	12	12	dm;ag;ce;mm;rn;hs;sc;	dm;ag;ce;mm;rn;hs;sc;	dm;ag;ce;mm;rn;hs;sc;
7227.FBpp0073844	7227.FBpp0079328	Ahctf1	Cenps	42	18	12	12	dm;ag;ce;mm;rn;hs;sc;	dm;ag;ce;mm;rn;hs;sc;	dm;ag;ce;mm;rn;hs;sc;
7227.FBpp0073844	7227.FBpp0079484	Ahctf1	emb	42	18	12	12	dm;ag;ce;mm;rn;hs;sc;	dm;ag;ce;mm;rn;hs;sc;	dm;ag;ce;mm;rn;hs;sc;
7227.FBpp0073844	7227.FBpp0080641	Ahctf1	Sec13	42	18	12	12	dm;ag;ce;mm;rn;hs;sc;	dm;ag;ce;mm;rn;hs;sc;	dm;ag;ce;mm;rn;hs;sc;
7227.FBpp0073844	7227.FBpp0081614	Ahctf1	Nup107	42	18	12	12	dm;ag;ce;mm;rn;hs;sc;	dm;ag;ce;mm;rn;hs;sc;	dm;ag;ce;mm;rn;hs;sc;
7227.FBpp0073844	7227.FBpp0081845	Ahctf1	Bub3	42	18	12	12	dm;ag;ce;mm;rn;hs;sc;	dm;ag;ce;mm;rn;hs;sc;	dm;ag;ce;mm;rn;hs;sc;
7227.FBpp0073844	7227.FBpp0083371	Ahctf1	wdb	42	18	12	12	dm;ag;ce;mm;rn;hs;sc;	dm;ag;ce;mm;rn;hs;sc;	dm;ag;ce;mm;rn;hs;sc;
7227.FBpp0073844	7227.FBpp0083802	Ahctf1	RpS27	42	18	12	12	dm;ag;ce;mm;rn;hs;sc;	dm;ag;ce;mm;rn;hs;sc;	dm;ag;ce;mm;rn;hs;sc;
7227.FBpp0073844	7227.FBpp0084242	Ahctf1	SMC1	42	18	12	12	dm;ag;ce;mm;rn;hs;sc;	dm;ag;ce;mm;rn;hs;sc;	dm;ag;ce;mm;rn;hs;sc;
7227.FBpp0073844	7227.FBpp0084617	Ahctf1	Nup133	42	18	12	12	dm;ag;ce;mm;rn;hs;sc;	dm;ag;ce;mm;rn;hs;sc;	dm;ag;ce;mm;rn;hs;sc;
7227.FBpp0073844	7227.FBpp0084959	Ahctf1	Det	42	18	12	12	dm;ag;ce;mm;rn;hs;sc;	dm;ag;ce;mm;rn;hs;sc;	dm;ag;ce;mm;rn;hs;sc;
7227.FBpp0073844	7227.FBpp0086103	Ahctf1	RanGAP	42	18	12	12	dm;ag;ce;mm;rn;hs;sc;	dm;ag;ce;mm;rn;hs;sc;	dm;ag;ce;mm;rn;hs;sc;
7227.FBpp0073844	7227.FBpp0086269	Ahctf1	Nup160	42	18	12	12	dm;ag;ce;mm;rn;hs;sc;	dm;ag;ce;mm;rn;hs;sc;	dm;ag;ce;mm;rn;hs;sc;
7227.FBpp0073844	7227.FBpp0086701	Ahctf1	SA	42	18	12	12	dm;ag;ce;mm;rn;hs;sc;	dm;ag;ce;mm;rn;hs;sc;	dm;ag;ce;mm;rn;hs;sc;
7227.FBpp0073844	7227.FBpp0087608	Ahctf1	Dmel\CG9135	42	18	12	12	dm;ag;ce;mm;rn;hs;sc;	dm;ag;ce;mm;rn;hs;sc;	dm;ag;ce;mm;rn;hs;sc;
7227.FBpp0073844	7227.FBpp0089424	Ahctf1	Klp67A	42	18	12	12	dm;ag;ce;mm;rn;hs;sc;	dm;ag;ce;mm;rn;hs;sc;	dm;ag;ce;mm;rn;hs;sc;
7227.FBpp0073844	7227.FBpp0110412	Ahctf1	nudE	42	18	12	12	dm;ag;ce;mm;rn;hs;sc;	dm;ag;ce;mm;rn;hs;sc;	dm;ag;ce;mm;rn;hs;sc;
7227.FBpp0073844	7227.FBpp0291653	Ahctf1	nudC	42	18	12	12	dm;ag;ce;mm;rn;hs;sc;	dm;ag;ce;mm;rn;hs;sc;	dm;ag;ce;mm;rn;hs;sc;
7227.FBpp0073844	7227.FBpp0291726	Ahctf1	SMC3	42	18	12	12	dm;ag;ce;mm;rn;hs;sc;	dm;ag;ce;mm;rn;hs;sc;	dm;ag;ce;mm;rn;hs;sc;
7227.FBpp0073844	7227.FBpp0303780	Ahctf1	wapl	42	18	12	12	dm;ag;ce;mm;rn;hs;sc;	dm;ag;ce;mm;rn;hs;sc;	dm;ag;ce;mm;rn;hs;sc;
7227.FBpp0073844	7227.FBpp0305858	Ahctf1	Mad2l1	42	18	12	12	dm;ag;ce;mm;rn;hs;sc;	dm;ag;ce;mm;rn;hs;sc;	dm;ag;ce;mm;rn;hs;sc;
7227.FBpp0073847	7227.FBpp0088926	Tada1	ENSANGG00000017837	42	18	12	12	dm;ag;ce;mm;rn;hs;sc;	dm;ag;ce;mm;rn;hs;sc;	dm;ag;ce;mm;rn;hs;sc;
7227.FBpp0073893	7227.FBpp0079641	Tada1	His3;	42	18	12	12	dm;ag;ce;mm;rn;hs;sc;	dm;ag;ce;mm;rn;hs;sc;	dm;ag;ce;mm;rn;hs;sc;
7227.FBpp0073893	7227.FBpp0086107	Tada1	Taf4	42	18	12	12	dm;ag;ce;mm;rn;hs;sc;	dm;ag;ce;mm;rn;hs;sc;	dm;ag;ce;mm;rn;hs;sc;
7227.FBpp0073893	7227.FBpp0305561	Tada1	Taf5	42	18	12	12	dm;ag;ce;mm;rn;hs;sc;	dm;ag;ce;mm;rn;hs;sc;	dm;ag;ce;mm;rn;hs;sc;
7227.FBpp0073902	7227.FBpp0079992	Tada1	Taf6	42	18	12	12	dm;ag;ce;mm;rn;hs;sc;	dm;ag;ce;mm;rn;hs;sc;	dm;ag;ce;mm;rn;hs;sc;
7227.FBpp0073902	7227.FBpp0081401	Tada1	Taf12	42	18	12	12	dm;ag;ce;mm;rn;hs;sc;	dm;ag;ce;mm;rn;hs;sc;	dm;ag;ce;mm;rn;hs;sc;
7227.FBpp0073902	7227.FBpp0082787	Tada1	Taf2	42	18	12	12	dm;ag;ce;mm;rn;hs;sc;	dm;ag;ce;mm;rn;hs;sc;	dm;ag;ce;mm;rn;hs;sc;
7227.FBpp0073902	7227.FBpp0083683	Tada1	e(y)1	42	18	12	12	dm;ag;ce;mm;rn;hs;sc;	dm;ag;ce;mm;rn;hs;sc;	dm;ag;ce;mm;rn;hs;sc;
7227.FBpp0073902	7227.FBpp0087095	Tada1	Nipped-A	42	18	12	12	dm;ag;ce;mm;rn;hs;sc;	dm;ag;ce;mm;rn;hs;sc;	dm;ag;ce;mm;rn;hs;sc;
7227.FBpp0073902	7227.FBpp0087764	Tada1	Ada2b	42	18	12	12	dm;ag;ce;mm;rn;hs;sc;	dm;ag;ce;mm;rn;hs;sc;	dm;ag;ce;mm;rn;hs;sc;
7227.FBpp0073906	7227.FBpp0074180	Tada1	Sap130	42	18	12	12	dm;ag;ce;mm;rn;hs;sc;	dm;ag;ce;mm;rn;hs;sc;	dm;ag;ce;mm;rn;hs;sc;
7227.FBpp0073906	7227.FBpp0075618	Tada1	Supt7l	42	18	12	12	dm;ag;ce;mm;rn;hs;sc;	dm;ag;ce;mm;rn;hs;sc;	dm;ag;ce;mm;rn;hs;sc;
7227.FBpp0073906	7227.FBpp0075764	Tada1	Spt3	42	18	12	12	dm;ag;ce;mm;rn;hs;sc;	dm;ag;ce;mm;rn;hs;sc;	dm;ag;ce;mm;rn;hs;sc;
7227.FBpp0073906	7227.FBpp0076152	Tada1	Taf7	42	18	12	12	dm;ag;ce;mm;rn;hs;sc;	dm;ag;ce;mm;rn;hs;sc;	dm;ag;ce;mm;rn;hs;sc;
7227.FBpp0073906	7227.FBpp0076238	Tada1	Gcn5	42	18	12	12	dm;ag;ce;mm;rn;hs;sc;	dm;ag;ce;mm;rn;hs;sc;	dm;ag;ce;mm;rn;hs;sc;
7227.FBpp0073906	7227.FBpp0076602	Tada1	Spt20	42	18	12	12	dm;ag;ce;mm;rn;hs;sc;	dm;ag;ce;mm;rn;hs;sc;	dm;ag;ce;mm;rn;hs;sc;
7227.FBpp0073906	7227.FBpp0077099	Tada1	not	42	18	12	12	dm;ag;ce;mm;rn;hs;sc;	dm;ag;ce;mm;rn;hs;sc;	dm;ag;ce;mm;rn;hs;sc;
7227.FBpp0073906	7227.FBpp0077142	Tada1	Sgf11	42	18	12	12	dm;ag;ce;mm;rn;hs;sc;	dm;ag;ce;mm;rn;hs;sc;	dm;ag;ce;mm;rn;hs;sc;
7227.FBpp0073906	7227.FBpp0077885	Tada1	Ada3	42	18	12	12	dm;ag;ce;mm;rn;hs;sc;	dm;ag;ce;mm;rn;hs;sc;	dm;ag;ce;mm;rn;hs;sc;
7227.FBpp0073906	7227.FBpp0078354	Tada1	e(y)2	42	18	12	12	dm;ag;ce;mm;rn;hs;sc;	dm;ag;ce;mm;rn;hs;sc;	dm;ag;ce;mm;rn;hs;sc;
7227.FBpp0073906	7227.FBpp0078633	Tada1	Sgf29	42	18	12	12	dm;ag;ce;mm;rn;hs;sc;	dm;ag;ce;mm;rn;hs;sc;	dm;ag;ce;mm;rn;hs;sc;
7227.FBpp0073906	7227.FBpp0079041	Tada1	Taf10b	42	18	12	12	dm;ag;ce;mm;rn;hs;sc;	dm;ag;ce;mm;rn;hs;sc;	dm;ag;ce;mm;rn;hs;sc;
7227.FBpp0073906	7227.FBpp0079500	Mpc2	Mpc1	42	18	12	12	dm;ag;ce;mm;rn;hs;sc;	dm;ag;ce;mm;rn;hs;sc;	dm;ag;ce;mm;rn;hs;sc;
7227.FBpp0073906	7227.FBpp0079536	Blzf1	rl	42	18	12	12	dm;ag;ce;mm;rn;hs;sc;	dm;ag;ce;mm;rn;hs;sc;	dm;ag;ce;mm;rn;hs;sc;
7227.FBpp0073906	7227.FBpp0079752	Blzf1	Rab2a	42	18	12	12	dm;ag;ce;mm;rn;hs;sc;	dm;ag;ce;mm;rn;hs;sc;	dm;ag;ce;mm;rn;hs;sc;
7227.FBpp0073906	7227.FBpp0080121	Blzf1	Grasp65	42	18	12	12	dm;ag;ce;mm;rn;hs;sc;	dm;ag;ce;mm;rn;hs;sc;	dm;ag;ce;mm;rn;hs;sc;
7227.FBpp0073906	7227.FBpp0081263	Mgst3	7165.AGAP010404-PA	42	18	12	12	dm;ag;ce;mm;rn;hs;sc;	dm;ag;ce;mm;rn;hs;sc;	dm;ag;ce;mm;rn;hs;sc;
7227.FBpp0073906	7227.FBpp0081614	Mgst3	GstS1	42	18	12	12	dm;ag;ce;mm;rn;hs;sc;	dm;ag;ce;mm;rn;hs;sc;	dm;ag;ce;mm;rn;hs;sc;
7227.FBpp0073906	7227.FBpp0082412	Mgst3	4576757	42	18	12	12	dm;ag;ce;mm;rn;hs;sc;	dm;ag;ce;mm;rn;hs;sc;	dm;ag;ce;mm;rn;hs;sc;
7227.FBpp0073906	7227.FBpp0083371	Mgst3	Aldh-III	42	18	12	12	dm;ag;ce;mm;rn;hs;sc;	dm;ag;ce;mm;rn;hs;sc;	dm;ag;ce;mm;rn;hs;sc;
7227.FBpp0073906	7227.FBpp0083663	Mgst3	gst-1	42	18	12	12	dm;ag;ce;mm;rn;hs;sc;	dm;ag;ce;mm;rn;hs;sc;	dm;ag;ce;mm;rn;hs;sc;
7227.FBpp0073906	7227.FBpp0083802	Mgst3	Fdh	42	18	12	12	dm;ag;ce;mm;rn;hs;sc;	dm;ag;ce;mm;rn;hs;sc;	dm;ag;ce;mm;rn;hs;sc;
7227.FBpp0073906	7227.FBpp0084617	Mgst3	Cyp3a13	42	18	12	12	dm;ag;ce;mm;rn;hs;sc;	dm;ag;ce;mm;rn;hs;sc;	dm;ag;ce;mm;rn;hs;sc;
7227.FBpp0073906	7227.FBpp0084959	Mgst3	Jheh2	42	18	12	12	dm;ag;ce;mm;rn;hs;sc;	dm;ag;ce;mm;rn;hs;sc;	dm;ag;ce;mm;rn;hs;sc;
7227.FBpp0073906	7227.FBpp0085585	Mgst3	AgaP_AGAP000853	42	18	12	12	dm;ag;ce;mm;rn;hs;sc;	dm;ag;ce;mm;rn;hs;sc;	dm;ag;ce;mm;rn;hs;sc;
7227.FBpp0073906	7227.FBpp0085717	Mgst3	l(3)72Dp	42	18	12	12	dm;ag;ce;mm;rn;hs;sc;	dm;ag;ce;mm;rn;hs;sc;	dm;ag;ce;mm;rn;hs;sc;
7227.FBpp0073906	7227.FBpp0086269	Mgst3	PHGPx	42	18	12	12	dm;ag;ce;mm;rn;hs;sc;	dm;ag;ce;mm;rn;hs;sc;	dm;ag;ce;mm;rn;hs;sc;
7227.FBpp0073906	7227.FBpp0086701	Mgst3	GstT4	42	18	12	12	dm;ag;ce;mm;rn;hs;sc;	dm;ag;ce;mm;rn;hs;sc;	dm;ag;ce;mm;rn;hs;sc;
7227.FBpp0073906	7227.FBpp0087115	Mgst3	Mgstl	42	18	12	12	dm;ag;ce;mm;rn;hs;sc;	dm;ag;ce;mm;rn;hs;sc;	dm;ag;ce;mm;rn;hs;sc;
7227.FBpp0073906	7227.FBpp0087511	Mgst3	Txndc12	42	18	12	12	dm;ag;ce;mm;rn;hs;sc;	dm;ag;ce;mm;rn;hs;sc;	dm;ag;ce;mm;rn;hs;sc;
7227.FBpp0073906	7227.FBpp0088360	Mgst3	Gstk1	42	18	12	12	dm;ag;ce;mm;rn;hs;sc;	dm;ag;ce;mm;rn;hs;sc;	dm;ag;ce;mm;rn;hs;sc;
7227.FBpp0073906	7227.FBpp0300615	Mgst3	GstT3	42	18	12	12	dm;ag;ce;mm;rn;hs;sc;	dm;ag;ce;mm;rn;hs;sc;	dm;ag;ce;mm;rn;hs;sc;
7227.FBpp0073906	7227.FBpp0300652	Mgst3	se	42	18	12	12	dm;ag;ce;mm;rn;hs;sc;	dm;ag;ce;mm;rn;hs;sc;	dm;ag;ce;mm;rn;hs;sc;
7227.FBpp0073906	7227.FBpp0300988	Mgst3	Gss1	42	18	12	12	dm;ag;ce;mm;rn;hs;sc;	dm;ag;ce;mm;rn;hs;sc;	dm;ag;ce;mm;rn;hs;sc;
7227.FBpp0073906	7227.FBpp0303680	Orc4	5667636	42	18	12	12	dm;ag;ce;mm;rn;hs;sc;	dm;ag;ce;mm;rn;hs;sc;	dm;ag;ce;mm;rn;hs;sc;
7227.FBpp0073906	7227.FBpp0304879	Orc4	CycE	42	18	12	12	dm;ag;ce;mm;rn;hs;sc;	dm;ag;ce;mm;rn;hs;sc;	dm;ag;ce;mm;rn;hs;sc;
7227.FBpp0073906	7227.FBpp0305182	Orc4	grp	42	18	12	12	dm;ag;ce;mm;rn;hs;sc;	dm;ag;ce;mm;rn;hs;sc;	dm;ag;ce;mm;rn;hs;sc;
7227.FBpp0073906	7227.FBpp0305858	Orc4	CDC45L	42	18	12	12	dm;ag;ce;mm;rn;hs;sc;	dm;ag;ce;mm;rn;hs;sc;	dm;ag;ce;mm;rn;hs;sc;
7227.FBpp0073906	7227.FBpp0306039	Orc4	CycA	42	18	12	12	dm;ag;ce;mm;rn;hs;sc;	dm;ag;ce;mm;rn;hs;sc;	dm;ag;ce;mm;rn;hs;sc;
7227.FBpp0073943	7227.FBpp0074227	Orc4	RpS27A	42	18	12	12	dm;ag;ce;mm;rn;hs;sc;	dm;ag;ce;mm;rn;hs;sc;	dm;ag;ce;mm;rn;hs;sc;
7227.FBpp0073943	7227.FBpp0075034	Orc4	RpL40	42	18	12	12	dm;ag;ce;mm;rn;hs;sc;	dm;ag;ce;mm;rn;hs;sc;	dm;ag;ce;mm;rn;hs;sc;
7227.FBpp0073943	7227.FBpp0075302	Orc4	RpL40	42	18	12	12	dm;ag;ce;mm;rn;hs;sc;	dm;ag;ce;mm;rn;hs;sc;	dm;ag;ce;mm;rn;hs;sc;
7227.FBpp0073943	7227.FBpp0075317	Orc4	Cdk1	42	18	12	12	dm;ag;ce;mm;rn;hs;sc;	dm;ag;ce;mm;rn;hs;sc;	dm;ag;ce;mm;rn;hs;sc;
7227.FBpp0073943	7227.FBpp0075937	Orc4	DNApol-alpha180	42	18	12	12	dm;ag;ce;mm;rn;hs;sc;	dm;ag;ce;mm;rn;hs;sc;	dm;ag;ce;mm;rn;hs;sc;
7227.FBpp0073943	7227.FBpp0076917	Orc4	Mcm2	42	18	12	12	dm;ag;ce;mm;rn;hs;sc;	dm;ag;ce;mm;rn;hs;sc;	dm;ag;ce;mm;rn;hs;sc;
7227.FBpp0073943	7227.FBpp0076918	Orc4	Orc2	42	18	12	12	dm;ag;ce;mm;rn;hs;sc;	dm;ag;ce;mm;rn;hs;sc;	dm;ag;ce;mm;rn;hs;sc;
7227.FBpp0073943	7227.FBpp0077694	Orc4	Orc5	42	18	12	12	dm;ag;ce;mm;rn;hs;sc;	dm;ag;ce;mm;rn;hs;sc;	dm;ag;ce;mm;rn;hs;sc;
7227.FBpp0073943	7227.FBpp0077714	Orc4	DNApol-alpha50	42	18	12	12	dm;ag;ce;mm;rn;hs;sc;	dm;ag;ce;mm;rn;hs;sc;	dm;ag;ce;mm;rn;hs;sc;
7227.FBpp0073943	7227.FBpp0077998	Orc4	RpA-70	42	18	12	12	dm;ag;ce;mm;rn;hs;sc;	dm;ag;ce;mm;rn;hs;sc;	dm;ag;ce;mm;rn;hs;sc;
7227.FBpp0073943	7227.FBpp0079305	Orc4	dpa	42	18	12	12	dm;ag;ce;mm;rn;hs;sc;	dm;ag;ce;mm;rn;hs;sc;	dm;ag;ce;mm;rn;hs;sc;
7227.FBpp0073943	7227.FBpp0079607	Orc4	dup	42	18	12	12	dm;ag;ce;mm;rn;hs;sc;	dm;ag;ce;mm;rn;hs;sc;	dm;ag;ce;mm;rn;hs;sc;
7227.FBpp0073943	7227.FBpp0079946	Orc4	Orc3	42	18	12	12	dm;ag;ce;mm;rn;hs;sc;	dm;ag;ce;mm;rn;hs;sc;	dm;ag;ce;mm;rn;hs;sc;
7227.FBpp0073943	7227.FBpp0080211	Orc4	1273388	42	18	12	12	dm;ag;ce;mm;rn;hs;sc;	dm;ag;ce;mm;rn;hs;sc;	dm;ag;ce;mm;rn;hs;sc;
7227.FBpp0073943	7227.FBpp0080510	Orc4	chif	42	18	12	12	dm;ag;ce;mm;rn;hs;sc;	dm;ag;ce;mm;rn;hs;sc;	dm;ag;ce;mm;rn;hs;sc;
7227.FBpp0073943	7227.FBpp0080997	Orc4	Chrac-14	42	18	12	12	dm;ag;ce;mm;rn;hs;sc;	dm;ag;ce;mm;rn;hs;sc;	dm;ag;ce;mm;rn;hs;sc;
7227.FBpp0073943	7227.FBpp0081117	Orc4	Mcm6	42	18	12	12	dm;ag;ce;mm;rn;hs;sc;	dm;ag;ce;mm;rn;hs;sc;	dm;ag;ce;mm;rn;hs;sc;
7227.FBpp0073943	7227.FBpp0081355	Orc4	DNApol-alpha73	42	18	12	12	dm;ag;ce;mm;rn;hs;sc;	dm;ag;ce;mm;rn;hs;sc;	dm;ag;ce;mm;rn;hs;sc;
7227.FBpp0073943	7227.FBpp0082928	Orc4	DNApol-epsilon255	42	18	12	12	dm;ag;ce;mm;rn;hs;sc;	dm;ag;ce;mm;rn;hs;sc;	dm;ag;ce;mm;rn;hs;sc;
7227.FBpp0073943	7227.FBpp0082995	Orc4	Mcm5	42	18	12	12	dm;ag;ce;mm;rn;hs;sc;	dm;ag;ce;mm;rn;hs;sc;	dm;ag;ce;mm;rn;hs;sc;
7227.FBpp0073943	7227.FBpp0083415	Orc4	RPA2	42	18	12	12	dm;ag;ce;mm;rn;hs;sc;	dm;ag;ce;mm;rn;hs;sc;	dm;ag;ce;mm;rn;hs;sc;
7227.FBpp0073943	7227.FBpp0083625	Orc4	DNApol-alpha60	42	18	12	12	dm;ag;ce;mm;rn;hs;sc;	dm;ag;ce;mm;rn;hs;sc;	dm;ag;ce;mm;rn;hs;sc;
7227.FBpp0073943	7227.FBpp0083659	Orc4	mei-41	42	18	12	12	dm;ag;ce;mm;rn;hs;sc;	dm;ag;ce;mm;rn;hs;sc;	dm;ag;ce;mm;rn;hs;sc;
7227.FBpp0073943	7227.FBpp0084016	Orc4	Mes4	42	18	12	12	dm;ag;ce;mm;rn;hs;sc;	dm;ag;ce;mm;rn;hs;sc;	dm;ag;ce;mm;rn;hs;sc;
7227.FBpp0073943	7227.FBpp0084082	Orc4	fzr	42	18	12	12	dm;ag;ce;mm;rn;hs;sc;	dm;ag;ce;mm;rn;hs;sc;	dm;ag;ce;mm;rn;hs;sc;
7227.FBpp0073943	7227.FBpp0085119	Orc4	Mcm7	42	18	12	12	dm;ag;ce;mm;rn;hs;sc;	dm;ag;ce;mm;rn;hs;sc;	dm;ag;ce;mm;rn;hs;sc;
7227.FBpp0073943	7227.FBpp0085616	Orc4	Mcm3	42	18	12	12	dm;ag;ce;mm;rn;hs;sc;	dm;ag;ce;mm;rn;hs;sc;	dm;ag;ce;mm;rn;hs;sc;
7227.FBpp0073943	7227.FBpp0086063	Pex16	Pex19	42	18	12	12	dm;ag;ce;mm;rn;hs;sc;	dm;ag;ce;mm;rn;hs;sc;	dm;ag;ce;mm;rn;hs;sc;
7227.FBpp0073943	7227.FBpp0087322	Pex16	Pex3	42	18	12	12	dm;ag;ce;mm;rn;hs;sc;	dm;ag;ce;mm;rn;hs;sc;	dm;ag;ce;mm;rn;hs;sc;
7227.FBpp0073943	7227.FBpp0087323	Ddb2	7165.AGAP010182-PA	42	18	12	12	dm;ag;ce;mm;rn;hs;sc;	dm;ag;ce;mm;rn;hs;sc;	dm;ag;ce;mm;rn;hs;sc;
7227.FBpp0073943	7227.FBpp0087461	Ddb2	Xpc	42	18	12	12	dm;ag;ce;mm;rn;hs;sc;	dm;ag;ce;mm;rn;hs;sc;	dm;ag;ce;mm;rn;hs;sc;
7227.FBpp0073943	7227.FBpp0087511	Ddb2	Roc1a	42	18	12	12	dm;ag;ce;mm;rn;hs;sc;	dm;ag;ce;mm;rn;hs;sc;	dm;ag;ce;mm;rn;hs;sc;
7227.FBpp0073943	7227.FBpp0087637	Ddb2	Ino80d	42	18	12	12	dm;ag;ce;mm;rn;hs;sc;	dm;ag;ce;mm;rn;hs;sc;	dm;ag;ce;mm;rn;hs;sc;
7227.FBpp0073943	7227.FBpp0087645	Ddb2	Tfpt	42	18	12	12	dm;ag;ce;mm;rn;hs;sc;	dm;ag;ce;mm;rn;hs;sc;	dm;ag;ce;mm;rn;hs;sc;
7227.FBpp0073943	7227.FBpp0087709	Ddb2	CG40016	42	18	12	12	dm;ag;ce;mm;rn;hs;sc;	dm;ag;ce;mm;rn;hs;sc;	dm;ag;ce;mm;rn;hs;sc;
7227.FBpp0073943	7227.FBpp0087865	Ddb2	CycH	42	18	12	12	dm;ag;ce;mm;rn;hs;sc;	dm;ag;ce;mm;rn;hs;sc;	dm;ag;ce;mm;rn;hs;sc;
7227.FBpp0073943	7227.FBpp0088519	Ddb2	smt3	42	18	12	12	dm;ag;ce;mm;rn;hs;sc;	dm;ag;ce;mm;rn;hs;sc;	dm;ag;ce;mm;rn;hs;sc;
7227.FBpp0073947	7227.FBpp0074075	Ddb2	Act5C	42	18	12	12	dm;ag;ce;mm;rn;hs;sc;	dm;ag;ce;mm;rn;hs;sc;	dm;ag;ce;mm;rn;hs;sc;
7227.FBpp0073947	7227.FBpp0075700	Ddb2	RpS27A	42	18	12	12	dm;ag;ce;mm;rn;hs;sc;	dm;ag;ce;mm;rn;hs;sc;	dm;ag;ce;mm;rn;hs;sc;
7227.FBpp0073947	7227.FBpp0078584	Ddb2	PCNA	42	18	12	12	dm;ag;ce;mm;rn;hs;sc;	dm;ag;ce;mm;rn;hs;sc;	dm;ag;ce;mm;rn;hs;sc;
7227.FBpp0073947	7227.FBpp0078689	Ddb2	RpL40	42	18	12	12	dm;ag;ce;mm;rn;hs;sc;	dm;ag;ce;mm;rn;hs;sc;	dm;ag;ce;mm;rn;hs;sc;
7227.FBpp0073947	7227.FBpp0082994	Ddb2	RpL40	42	18	12	12	dm;ag;ce;mm;rn;hs;sc;	dm;ag;ce;mm;rn;hs;sc;	dm;ag;ce;mm;rn;hs;sc;
7227.FBpp0073947	7227.FBpp0086013	Ddb2	ben	42	18	12	12	dm;ag;ce;mm;rn;hs;sc;	dm;ag;ce;mm;rn;hs;sc;	dm;ag;ce;mm;rn;hs;sc;
7227.FBpp0073947	7227.FBpp0086098	Ddb2	Gnf1	42	18	12	12	dm;ag;ce;mm;rn;hs;sc;	dm;ag;ce;mm;rn;hs;sc;	dm;ag;ce;mm;rn;hs;sc;
7227.FBpp0073947	7227.FBpp0301570	Ddb2	Parp	42	18	12	12	dm;ag;ce;mm;rn;hs;sc;	dm;ag;ce;mm;rn;hs;sc;	dm;ag;ce;mm;rn;hs;sc;
7227.FBpp0073966	7227.FBpp0075680	Ddb2	RfC4	42	18	12	12	dm;ag;ce;mm;rn;hs;sc;	dm;ag;ce;mm;rn;hs;sc;	dm;ag;ce;mm;rn;hs;sc;
7227.FBpp0073988	7227.FBpp0111967	Ddb2	DNApol-delta	42	18	12	12	dm;ag;ce;mm;rn;hs;sc;	dm;ag;ce;mm;rn;hs;sc;	dm;ag;ce;mm;rn;hs;sc;
7227.FBpp0073989	7227.FBpp0074662	Ddb2	faf	42	18	12	12	dm;ag;ce;mm;rn;hs;sc;	dm;ag;ce;mm;rn;hs;sc;	dm;ag;ce;mm;rn;hs;sc;
7227.FBpp0073989	7227.FBpp0075119	Ddb2	hay	42	18	12	12	dm;ag;ce;mm;rn;hs;sc;	dm;ag;ce;mm;rn;hs;sc;	dm;ag;ce;mm;rn;hs;sc;
7227.FBpp0073989	7227.FBpp0075382	Ddb2	mei-9	42	18	12	12	dm;ag;ce;mm;rn;hs;sc;	dm;ag;ce;mm;rn;hs;sc;	dm;ag;ce;mm;rn;hs;sc;
7227.FBpp0073989	7227.FBpp0076890	Ddb2	Cdk7	42	18	12	12	dm;ag;ce;mm;rn;hs;sc;	dm;ag;ce;mm;rn;hs;sc;	dm;ag;ce;mm;rn;hs;sc;
7227.FBpp0073989	7227.FBpp0078278	Ddb2	RpA-70	42	18	12	12	dm;ag;ce;mm;rn;hs;sc;	dm;ag;ce;mm;rn;hs;sc;	dm;ag;ce;mm;rn;hs;sc;
7227.FBpp0073989	7227.FBpp0078448	Ddb2	Cul4	42	18	12	12	dm;ag;ce;mm;rn;hs;sc;	dm;ag;ce;mm;rn;hs;sc;	dm;ag;ce;mm;rn;hs;sc;
7227.FBpp0073989	7227.FBpp0078664	Ddb2	Xpd	42	18	12	12	dm;ag;ce;mm;rn;hs;sc;	dm;ag;ce;mm;rn;hs;sc;	dm;ag;ce;mm;rn;hs;sc;
7227.FBpp0073989	7227.FBpp0080490	Ddb2	Ercc1	42	18	12	12	dm;ag;ce;mm;rn;hs;sc;	dm;ag;ce;mm;rn;hs;sc;	dm;ag;ce;mm;rn;hs;sc;
7227.FBpp0073989	7227.FBpp0081488	Ddb2	Su(var)2-10	42	18	12	12	dm;ag;ce;mm;rn;hs;sc;	dm;ag;ce;mm;rn;hs;sc;	dm;ag;ce;mm;rn;hs;sc;
7227.FBpp0073989	7227.FBpp0082062	Ddb2	lwr	42	18	12	12	dm;ag;ce;mm;rn;hs;sc;	dm;ag;ce;mm;rn;hs;sc;	dm;ag;ce;mm;rn;hs;sc;
7227.FBpp0073989	7227.FBpp0083843	Ddb2	Mat1	42	18	12	12	dm;ag;ce;mm;rn;hs;sc;	dm;ag;ce;mm;rn;hs;sc;	dm;ag;ce;mm;rn;hs;sc;
7227.FBpp0073989	7227.FBpp0083860	Ddb2	CSN8	42	18	12	12	dm;ag;ce;mm;rn;hs;sc;	dm;ag;ce;mm;rn;hs;sc;	dm;ag;ce;mm;rn;hs;sc;
7227.FBpp0073989	7227.FBpp0083906	Ddb2	1270478	42	18	12	12	dm;ag;ce;mm;rn;hs;sc;	dm;ag;ce;mm;rn;hs;sc;	dm;ag;ce;mm;rn;hs;sc;
7227.FBpp0073989	7227.FBpp0086066	Ddb2	Dcaf12	42	18	12	12	dm;ag;ce;mm;rn;hs;sc;	dm;ag;ce;mm;rn;hs;sc;	dm;ag;ce;mm;rn;hs;sc;
7227.FBpp0073989	7227.FBpp0086400	Ddb2	Pold3	42	18	12	12	dm;ag;ce;mm;rn;hs;sc;	dm;ag;ce;mm;rn;hs;sc;	dm;ag;ce;mm;rn;hs;sc;
7227.FBpp0073989	7227.FBpp0086603	Ddb2	Uev1A	42	18	12	12	dm;ag;ce;mm;rn;hs;sc;	dm;ag;ce;mm;rn;hs;sc;	dm;ag;ce;mm;rn;hs;sc;
7227.FBpp0073989	7227.FBpp0088021	Ddb2	Dcaf8	42	18	12	12	dm;ag;ce;mm;rn;hs;sc;	dm;ag;ce;mm;rn;hs;sc;	dm;ag;ce;mm;rn;hs;sc;
7227.FBpp0073989	7227.FBpp0291433	Ddb2	pho	42	18	12	12	dm;ag;ce;mm;rn;hs;sc;	dm;ag;ce;mm;rn;hs;sc;	dm;ag;ce;mm;rn;hs;sc;
7227.FBpp0073989	7227.FBpp0291495	Ddb2	CSN3	42	18	12	12	dm;ag;ce;mm;rn;hs;sc;	dm;ag;ce;mm;rn;hs;sc;	dm;ag;ce;mm;rn;hs;sc;
7227.FBpp0073989	7227.FBpp0293948	Ddb2	alien	42	18	12	12	dm;ag;ce;mm;rn;hs;sc;	dm;ag;ce;mm;rn;hs;sc;	dm;ag;ce;mm;rn;hs;sc;
7227.FBpp0073989	7227.FBpp0303270	Ddb2	ebi	42	18	12	12	dm;ag;ce;mm;rn;hs;sc;	dm;ag;ce;mm;rn;hs;sc;	dm;ag;ce;mm;rn;hs;sc;
7227.FBpp0073989	7227.FBpp0303405	Ddb2	Tfb1	42	18	12	12	dm;ag;ce;mm;rn;hs;sc;	dm;ag;ce;mm;rn;hs;sc;	dm;ag;ce;mm;rn;hs;sc;
7227.FBpp0073989	7227.FBpp0304059	Ddb2	RfC38	42	18	12	12	dm;ag;ce;mm;rn;hs;sc;	dm;ag;ce;mm;rn;hs;sc;	dm;ag;ce;mm;rn;hs;sc;
7227.FBpp0074047	7227.FBpp0079641	Ddb2	CSN4	42	18	12	12	dm;ag;ce;mm;rn;hs;sc;	dm;ag;ce;mm;rn;hs;sc;	dm;ag;ce;mm;rn;hs;sc;
7227.FBpp0074047	7227.FBpp0081356	Ddb2	Rad23	42	18	12	12	dm;ag;ce;mm;rn;hs;sc;	dm;ag;ce;mm;rn;hs;sc;	dm;ag;ce;mm;rn;hs;sc;
7227.FBpp0074047	7227.FBpp0081910	Ddb2	Chrac-14	42	18	12	12	dm;ag;ce;mm;rn;hs;sc;	dm;ag;ce;mm;rn;hs;sc;	dm;ag;ce;mm;rn;hs;sc;
7227.FBpp0074047	7227.FBpp0290882	Ddb2	CSN7	42	18	12	12	dm;ag;ce;mm;rn;hs;sc;	dm;ag;ce;mm;rn;hs;sc;	dm;ag;ce;mm;rn;hs;sc;
7227.FBpp0074058	7227.FBpp0303146	Ddb2	CG42233	42	18	12	12	dm;ag;ce;mm;rn;hs;sc;	dm;ag;ce;mm;rn;hs;sc;	dm;ag;ce;mm;rn;hs;sc;
7227.FBpp0074065	7227.FBpp0080489	Ddb2	DNApol-epsilon255	42	18	12	12	dm;ag;ce;mm;rn;hs;sc;	dm;ag;ce;mm;rn;hs;sc;	dm;ag;ce;mm;rn;hs;sc;
7227.FBpp0074065	7227.FBpp0083926	Ddb2	CSN6	42	18	12	12	dm;ag;ce;mm;rn;hs;sc;	dm;ag;ce;mm;rn;hs;sc;	dm;ag;ce;mm;rn;hs;sc;
7227.FBpp0074065	7227.FBpp0083958	Ddb2	Ino80	42	18	12	12	dm;ag;ce;mm;rn;hs;sc;	dm;ag;ce;mm;rn;hs;sc;	dm;ag;ce;mm;rn;hs;sc;
7227.FBpp0074065	7227.FBpp0087082	Ddb2	Arp5	42	18	12	12	dm;ag;ce;mm;rn;hs;sc;	dm;ag;ce;mm;rn;hs;sc;	dm;ag;ce;mm;rn;hs;sc;
7227.FBpp0074065	7227.FBpp0290815	Ddb2	pont	42	18	12	12	dm;ag;ce;mm;rn;hs;sc;	dm;ag;ce;mm;rn;hs;sc;	dm;ag;ce;mm;rn;hs;sc;
7227.FBpp0074065	7227.FBpp0290882	Ddb2	CG3925	42	18	12	12	dm;ag;ce;mm;rn;hs;sc;	dm;ag;ce;mm;rn;hs;sc;	dm;ag;ce;mm;rn;hs;sc;
7227.FBpp0074065	7227.FBpp0304598	Ddb2	DNApol-iota	42	18	12	12	dm;ag;ce;mm;rn;hs;sc;	dm;ag;ce;mm;rn;hs;sc;	dm;ag;ce;mm;rn;hs;sc;
7227.FBpp0074075	7227.FBpp0074180	Ddb2	RPA2	42	18	12	12	dm;ag;ce;mm;rn;hs;sc;	dm;ag;ce;mm;rn;hs;sc;	dm;ag;ce;mm;rn;hs;sc;
7227.FBpp0074075	7227.FBpp0075612	Ddb2	RfC3	42	18	12	12	dm;ag;ce;mm;rn;hs;sc;	dm;ag;ce;mm;rn;hs;sc;	dm;ag;ce;mm;rn;hs;sc;
7227.FBpp0074075	7227.FBpp0075700	Ddb2	Fbw5	42	18	12	12	dm;ag;ce;mm;rn;hs;sc;	dm;ag;ce;mm;rn;hs;sc;	dm;ag;ce;mm;rn;hs;sc;
7227.FBpp0074075	7227.FBpp0076152	Ddb2	Ssl1	42	18	12	12	dm;ag;ce;mm;rn;hs;sc;	dm;ag;ce;mm;rn;hs;sc;	dm;ag;ce;mm;rn;hs;sc;
7227.FBpp0074075	7227.FBpp0078584	Ddb2	DNApol-eta	42	18	12	12	dm;ag;ce;mm;rn;hs;sc;	dm;ag;ce;mm;rn;hs;sc;	dm;ag;ce;mm;rn;hs;sc;
7227.FBpp0074075	7227.FBpp0078689	Ddb2	Tfb4	42	18	12	12	dm;ag;ce;mm;rn;hs;sc;	dm;ag;ce;mm;rn;hs;sc;	dm;ag;ce;mm;rn;hs;sc;
7227.FBpp0074075	7227.FBpp0079328	Ddb2	wap	42	18	12	12	dm;ag;ce;mm;rn;hs;sc;	dm;ag;ce;mm;rn;hs;sc;	dm;ag;ce;mm;rn;hs;sc;
7227.FBpp0074075	7227.FBpp0081614	Ddb2	Dmel\CG7275	42	18	12	12	dm;ag;ce;mm;rn;hs;sc;	dm;ag;ce;mm;rn;hs;sc;	dm;ag;ce;mm;rn;hs;sc;
7227.FBpp0074075	7227.FBpp0081845	Ddb2	mrn	42	18	12	12	dm;ag;ce;mm;rn;hs;sc;	dm;ag;ce;mm;rn;hs;sc;	dm;ag;ce;mm;rn;hs;sc;
7227.FBpp0074075	7227.FBpp0084242	Ddb2	CSN1b	42	18	12	12	dm;ag;ce;mm;rn;hs;sc;	dm;ag;ce;mm;rn;hs;sc;	dm;ag;ce;mm;rn;hs;sc;
7227.FBpp0074075	7227.FBpp0084874	Ddb2	Arp8	42	18	12	12	dm;ag;ce;mm;rn;hs;sc;	dm;ag;ce;mm;rn;hs;sc;	dm;ag;ce;mm;rn;hs;sc;
7227.FBpp0074075	7227.FBpp0086013	Ddb2	DmRFC2	42	18	12	12	dm;ag;ce;mm;rn;hs;sc;	dm;ag;ce;mm;rn;hs;sc;	dm;ag;ce;mm;rn;hs;sc;
7227.FBpp0074075	7227.FBpp0086098	Ddb2	Rcd5	42	18	12	12	dm;ag;ce;mm;rn;hs;sc;	dm;ag;ce;mm;rn;hs;sc;	dm;ag;ce;mm;rn;hs;sc;
7227.FBpp0074075	7227.FBpp0087115	Ddb2	CG12018	42	18	12	12	dm;ag;ce;mm;rn;hs;sc;	dm;ag;ce;mm;rn;hs;sc;	dm;ag;ce;mm;rn;hs;sc;
7227.FBpp0074075	7227.FBpp0088441	Ddb2	Mes4	42	18	12	12	dm;ag;ce;mm;rn;hs;sc;	dm;ag;ce;mm;rn;hs;sc;	dm;ag;ce;mm;rn;hs;sc;
7227.FBpp0074075	7227.FBpp0089217	Ddb2	Dmel\CG12659	42	18	12	12	dm;ag;ce;mm;rn;hs;sc;	dm;ag;ce;mm;rn;hs;sc;	dm;ag;ce;mm;rn;hs;sc;
7227.FBpp0074075	7227.FBpp0099686	Ddb2	pic	42	18	12	12	dm;ag;ce;mm;rn;hs;sc;	dm;ag;ce;mm;rn;hs;sc;	dm;ag;ce;mm;rn;hs;sc;
7227.FBpp0074075	7227.FBpp0300615	Ddb2	CSN5	42	18	12	12	dm;ag;ce;mm;rn;hs;sc;	dm;ag;ce;mm;rn;hs;sc;	dm;ag;ce;mm;rn;hs;sc;
7227.FBpp0074086	7227.FBpp0074180	Ddb2	BcDNA:LD23876	42	18	12	12	dm;ag;ce;mm;rn;hs;sc;	dm;ag;ce;mm;rn;hs;sc;	dm;ag;ce;mm;rn;hs;sc;
7227.FBpp0074086	7227.FBpp0074500	Kat14	ENSANGG00000017837	42	18	12	12	dm;ag;ce;mm;rn;hs;sc;	dm;ag;ce;mm;rn;hs;sc;	dm;ag;ce;mm;rn;hs;sc;
7227.FBpp0074086	7227.FBpp0075612	Kat14	His3;	42	18	12	12	dm;ag;ce;mm;rn;hs;sc;	dm;ag;ce;mm;rn;hs;sc;	dm;ag;ce;mm;rn;hs;sc;
7227.FBpp0074086	7227.FBpp0075618	Kat14	Zzz3	42	18	12	12	dm;ag;ce;mm;rn;hs;sc;	dm;ag;ce;mm;rn;hs;sc;	dm;ag;ce;mm;rn;hs;sc;
7227.FBpp0074086	7227.FBpp0075764	Kat14	wds	42	18	12	12	dm;ag;ce;mm;rn;hs;sc;	dm;ag;ce;mm;rn;hs;sc;	dm;ag;ce;mm;rn;hs;sc;
7227.FBpp0074086	7227.FBpp0076152	Kat14	Mocs2	42	18	12	12	dm;ag;ce;mm;rn;hs;sc;	dm;ag;ce;mm;rn;hs;sc;	dm;ag;ce;mm;rn;hs;sc;
7227.FBpp0074086	7227.FBpp0076207	Kat14	NC2beta	42	18	12	12	dm;ag;ce;mm;rn;hs;sc;	dm;ag;ce;mm;rn;hs;sc;	dm;ag;ce;mm;rn;hs;sc;
7227.FBpp0074086	7227.FBpp0076359	Kat14	Gcn5	42	18	12	12	dm;ag;ce;mm;rn;hs;sc;	dm;ag;ce;mm;rn;hs;sc;	dm;ag;ce;mm;rn;hs;sc;
7227.FBpp0074086	7227.FBpp0076602	Kat14	Ada3	42	18	12	12	dm;ag;ce;mm;rn;hs;sc;	dm;ag;ce;mm;rn;hs;sc;	dm;ag;ce;mm;rn;hs;sc;
7227.FBpp0074086	7227.FBpp0077099	Kat14	Sgf29	42	18	12	12	dm;ag;ce;mm;rn;hs;sc;	dm;ag;ce;mm;rn;hs;sc;	dm;ag;ce;mm;rn;hs;sc;
7227.FBpp0074086	7227.FBpp0077142	Tbc1d20	Rab1	42	18	12	12	dm;ag;ce;mm;rn;hs;sc;	dm;ag;ce;mm;rn;hs;sc;	dm;ag;ce;mm;rn;hs;sc;
7227.FBpp0074086	7227.FBpp0077159	Tpx2	msps	42	18	12	12	dm;ag;ce;mm;rn;hs;sc;	dm;ag;ce;mm;rn;hs;sc;	dm;ag;ce;mm;rn;hs;sc;
7227.FBpp0074086	7227.FBpp0077309	Tpx2	10116.ENSRNOP00000026149	42	18	12	12	dm;ag;ce;mm;rn;hs;sc;	dm;ag;ce;mm;rn;hs;sc;	dm;ag;ce;mm;rn;hs;sc;
7227.FBpp0074086	7227.FBpp0078354	Tpx2	Dhc64C	42	18	12	12	dm;ag;ce;mm;rn;hs;sc;	dm;ag;ce;mm;rn;hs;sc;	dm;ag;ce;mm;rn;hs;sc;
7227.FBpp0074086	7227.FBpp0078416	Tpx2	CG40016	42	18	12	12	dm;ag;ce;mm;rn;hs;sc;	dm;ag;ce;mm;rn;hs;sc;	dm;ag;ce;mm;rn;hs;sc;
7227.FBpp0074086	7227.FBpp0079168	Tpx2	Fs(2)Ket	42	18	12	12	dm;ag;ce;mm;rn;hs;sc;	dm;ag;ce;mm;rn;hs;sc;	dm;ag;ce;mm;rn;hs;sc;
7227.FBpp0074086	7227.FBpp0079328	Tpx2	dco	42	18	12	12	dm;ag;ce;mm;rn;hs;sc;	dm;ag;ce;mm;rn;hs;sc;	dm;ag;ce;mm;rn;hs;sc;
7227.FBpp0074086	7227.FBpp0079484	Tpx2	Hsp83	42	18	12	12	dm;ag;ce;mm;rn;hs;sc;	dm;ag;ce;mm;rn;hs;sc;	dm;ag;ce;mm;rn;hs;sc;
7227.FBpp0074086	7227.FBpp0079500	Tpx2	alphaTub84B	42	18	12	12	dm;ag;ce;mm;rn;hs;sc;	dm;ag;ce;mm;rn;hs;sc;	dm;ag;ce;mm;rn;hs;sc;
7227.FBpp0074086	7227.FBpp0079536	Tpx2	Pka-C1	42	18	12	12	dm;ag;ce;mm;rn;hs;sc;	dm;ag;ce;mm;rn;hs;sc;	dm;ag;ce;mm;rn;hs;sc;
7227.FBpp0074086	7227.FBpp0079607	Tpx2	DCTN1-p150	42	18	12	12	dm;ag;ce;mm;rn;hs;sc;	dm;ag;ce;mm;rn;hs;sc;	dm;ag;ce;mm;rn;hs;sc;
7227.FBpp0074086	7227.FBpp0079752	Tpx2	Top2	42	18	12	12	dm;ag;ce;mm;rn;hs;sc;	dm;ag;ce;mm;rn;hs;sc;	dm;ag;ce;mm;rn;hs;sc;
7227.FBpp0074086	7227.FBpp0080102	Tpx2	CycB	42	18	12	12	dm;ag;ce;mm;rn;hs;sc;	dm;ag;ce;mm;rn;hs;sc;	dm;ag;ce;mm;rn;hs;sc;
7227.FBpp0074086	7227.FBpp0080641	Tpx2	gammaTub23C	42	18	12	12	dm;ag;ce;mm;rn;hs;sc;	dm;ag;ce;mm;rn;hs;sc;	dm;ag;ce;mm;rn;hs;sc;
7227.FBpp0074086	7227.FBpp0081263	Tpx2	Cdk1	42	18	12	12	dm;ag;ce;mm;rn;hs;sc;	dm;ag;ce;mm;rn;hs;sc;	dm;ag;ce;mm;rn;hs;sc;
7227.FBpp0074086	7227.FBpp0081614	Tpx2	Pp2A-29B	42	18	12	12	dm;ag;ce;mm;rn;hs;sc;	dm;ag;ce;mm;rn;hs;sc;	dm;ag;ce;mm;rn;hs;sc;
7227.FBpp0074086	7227.FBpp0081822	Tpx2	Arp1	42	18	12	12	dm;ag;ce;mm;rn;hs;sc;	dm;ag;ce;mm;rn;hs;sc;	dm;ag;ce;mm;rn;hs;sc;
7227.FBpp0074086	7227.FBpp0081845	Tpx2	Klp61F	42	18	12	12	dm;ag;ce;mm;rn;hs;sc;	dm;ag;ce;mm;rn;hs;sc;	dm;ag;ce;mm;rn;hs;sc;
7227.FBpp0074086	7227.FBpp0083371	Tpx2	polo	42	18	12	12	dm;ag;ce;mm;rn;hs;sc;	dm;ag;ce;mm;rn;hs;sc;	dm;ag;ce;mm;rn;hs;sc;
7227.FBpp0074086	7227.FBpp0083802	Tpx2	betaTub85D	42	18	12	12	dm;ag;ce;mm;rn;hs;sc;	dm;ag;ce;mm;rn;hs;sc;	dm;ag;ce;mm;rn;hs;sc;
7227.FBpp0074086	7227.FBpp0084242	Tpx2	Pka-R2	42	18	12	12	dm;ag;ce;mm;rn;hs;sc;	dm;ag;ce;mm;rn;hs;sc;	dm;ag;ce;mm;rn;hs;sc;
7227.FBpp0074086	7227.FBpp0084617	Tpx2	14-3-3epsilon	42	18	12	12	dm;ag;ce;mm;rn;hs;sc;	dm;ag;ce;mm;rn;hs;sc;	dm;ag;ce;mm;rn;hs;sc;
7227.FBpp0074086	7227.FBpp0084959	Tpx2	Cep76	42	18	12	12	dm;ag;ce;mm;rn;hs;sc;	dm;ag;ce;mm;rn;hs;sc;	dm;ag;ce;mm;rn;hs;sc;
7227.FBpp0074086	7227.FBpp0085166	Tpx2	fzy	42	18	12	12	dm;ag;ce;mm;rn;hs;sc;	dm;ag;ce;mm;rn;hs;sc;	dm;ag;ce;mm;rn;hs;sc;
7227.FBpp0074086	7227.FBpp0085585	Tpx2	Cenpj	42	18	12	12	dm;ag;ce;mm;rn;hs;sc;	dm;ag;ce;mm;rn;hs;sc;	dm;ag;ce;mm;rn;hs;sc;
7227.FBpp0074086	7227.FBpp0085717	Tpx2	Fgfr1op	42	18	12	12	dm;ag;ce;mm;rn;hs;sc;	dm;ag;ce;mm;rn;hs;sc;	dm;ag;ce;mm;rn;hs;sc;
7227.FBpp0074086	7227.FBpp0086103	Tpx2	Ninl	42	18	12	12	dm;ag;ce;mm;rn;hs;sc;	dm;ag;ce;mm;rn;hs;sc;	dm;ag;ce;mm;rn;hs;sc;
7227.FBpp0074086	7227.FBpp0086269	Tpx2	DCTN2-p50	42	18	12	12	dm;ag;ce;mm;rn;hs;sc;	dm;ag;ce;mm;rn;hs;sc;	dm;ag;ce;mm;rn;hs;sc;
7227.FBpp0074086	7227.FBpp0086701	Tpx2	Nup44A	42	18	12	12	dm;ag;ce;mm;rn;hs;sc;	dm;ag;ce;mm;rn;hs;sc;	dm;ag;ce;mm;rn;hs;sc;
7227.FBpp0074086	7227.FBpp0087115	Tpx2	Lis-1	42	18	12	12	dm;ag;ce;mm;rn;hs;sc;	dm;ag;ce;mm;rn;hs;sc;	dm;ag;ce;mm;rn;hs;sc;
7227.FBpp0074086	7227.FBpp0087608	Tpx2	Sdic2	42	18	12	12	dm;ag;ce;mm;rn;hs;sc;	dm;ag;ce;mm;rn;hs;sc;	dm;ag;ce;mm;rn;hs;sc;
7227.FBpp0074086	7227.FBpp0088360	Tpx2	1269605	42	18	12	12	dm;ag;ce;mm;rn;hs;sc;	dm;ag;ce;mm;rn;hs;sc;	dm;ag;ce;mm;rn;hs;sc;
7227.FBpp0074086	7227.FBpp0088441	Tpx2	cg-nap	42	18	12	12	dm;ag;ce;mm;rn;hs;sc;	dm;ag;ce;mm;rn;hs;sc;	dm;ag;ce;mm;rn;hs;sc;
7227.FBpp0074086	7227.FBpp0089424	Tpx2	Klp10A	42	18	12	12	dm;ag;ce;mm;rn;hs;sc;	dm;ag;ce;mm;rn;hs;sc;	dm;ag;ce;mm;rn;hs;sc;
7227.FBpp0074086	7227.FBpp0099686	Tpx2	Numa1	42	18	12	12	dm;ag;ce;mm;rn;hs;sc;	dm;ag;ce;mm;rn;hs;sc;	dm;ag;ce;mm;rn;hs;sc;
7227.FBpp0074086	7227.FBpp0110412	Tpx2	Kap-alpha3	42	18	12	12	dm;ag;ce;mm;rn;hs;sc;	dm;ag;ce;mm;rn;hs;sc;	dm;ag;ce;mm;rn;hs;sc;
7227.FBpp0074086	7227.FBpp0291653	Tpx2	scra	42	18	12	12	dm;ag;ce;mm;rn;hs;sc;	dm;ag;ce;mm;rn;hs;sc;	dm;ag;ce;mm;rn;hs;sc;
7227.FBpp0074086	7227.FBpp0291726	Tpx2	aurA	42	18	12	12	dm;ag;ce;mm;rn;hs;sc;	dm;ag;ce;mm;rn;hs;sc;	dm;ag;ce;mm;rn;hs;sc;
7227.FBpp0074086	7227.FBpp0300615	Tpx2	nudE	42	18	12	12	dm;ag;ce;mm;rn;hs;sc;	dm;ag;ce;mm;rn;hs;sc;	dm;ag;ce;mm;rn;hs;sc;
7227.FBpp0074086	7227.FBpp0300652	Tpx2	vih	42	18	12	12	dm;ag;ce;mm;rn;hs;sc;	dm;ag;ce;mm;rn;hs;sc;	dm;ag;ce;mm;rn;hs;sc;
7227.FBpp0074086	7227.FBpp0300988	Tpx2	Ran	42	18	12	12	dm;ag;ce;mm;rn;hs;sc;	dm;ag;ce;mm;rn;hs;sc;	dm;ag;ce;mm;rn;hs;sc;
7227.FBpp0074086	7227.FBpp0303680	Tpx2	pav	42	18	12	12	dm;ag;ce;mm;rn;hs;sc;	dm;ag;ce;mm;rn;hs;sc;	dm;ag;ce;mm;rn;hs;sc;
7227.FBpp0074086	7227.FBpp0303728	Tpx2	Klp3A	42	18	12	12	dm;ag;ce;mm;rn;hs;sc;	dm;ag;ce;mm;rn;hs;sc;	dm;ag;ce;mm;rn;hs;sc;
7227.FBpp0074086	7227.FBpp0303780	Tpx2	Dctn3	42	18	12	12	dm;ag;ce;mm;rn;hs;sc;	dm;ag;ce;mm;rn;hs;sc;	dm;ag;ce;mm;rn;hs;sc;
7227.FBpp0074086	7227.FBpp0304265	Tlr2	Hsp60A	42	18	12	12	dm;ag;ce;mm;rn;hs;sc;	dm;ag;ce;mm;rn;hs;sc;	dm;ag;ce;mm;rn;hs;sc;
7227.FBpp0074086	7227.FBpp0304879	Tlr2	dl	42	18	12	12	dm;ag;ce;mm;rn;hs;sc;	dm;ag;ce;mm;rn;hs;sc;	dm;ag;ce;mm;rn;hs;sc;
7227.FBpp0074086	7227.FBpp0305858	Tlr2	Rac1	42	18	12	12	dm;ag;ce;mm;rn;hs;sc;	dm;ag;ce;mm;rn;hs;sc;	dm;ag;ce;mm;rn;hs;sc;
7227.FBpp0074086	7227.FBpp0306039	Tlr2	pll	42	18	12	12	dm;ag;ce;mm;rn;hs;sc;	dm;ag;ce;mm;rn;hs;sc;	dm;ag;ce;mm;rn;hs;sc;
7227.FBpp0074126	7227.FBpp0291292	Tlr2	Dsp1	42	18	12	12	dm;ag;ce;mm;rn;hs;sc;	dm;ag;ce;mm;rn;hs;sc;	dm;ag;ce;mm;rn;hs;sc;
7227.FBpp0074129	7227.FBpp0077551	Tlr2	Tlr1	42	18	12	12	dm;ag;ce;mm;rn;hs;sc;	dm;ag;ce;mm;rn;hs;sc;	dm;ag;ce;mm;rn;hs;sc;
7227.FBpp0074129	7227.FBpp0083989	Tlr2	Tak1	42	18	12	12	dm;ag;ce;mm;rn;hs;sc;	dm;ag;ce;mm;rn;hs;sc;	dm;ag;ce;mm;rn;hs;sc;
7227.FBpp0074129	7227.FBpp0112147	Tlr2	IKKbeta	42	18	12	12	dm;ag;ce;mm;rn;hs;sc;	dm;ag;ce;mm;rn;hs;sc;	dm;ag;ce;mm;rn;hs;sc;
7227.FBpp0074151	7227.FBpp0074835	Tlr2	Traf6	42	18	12	12	dm;ag;ce;mm;rn;hs;sc;	dm;ag;ce;mm;rn;hs;sc;	dm;ag;ce;mm;rn;hs;sc;
7227.FBpp0074151	7227.FBpp0075395	Decr1	Pkc53E	42	18	12	12	dm;ag;ce;mm;rn;hs;sc;	dm;ag;ce;mm;rn;hs;sc;	dm;ag;ce;mm;rn;hs;sc;
7227.FBpp0074151	7227.FBpp0083581	Decr1	ry	42	18	12	12	dm;ag;ce;mm;rn;hs;sc;	dm;ag;ce;mm;rn;hs;sc;	dm;ag;ce;mm;rn;hs;sc;
7227.FBpp0074151	7227.FBpp0083893	Decr1	Cat	42	18	12	12	dm;ag;ce;mm;rn;hs;sc;	dm;ag;ce;mm;rn;hs;sc;	dm;ag;ce;mm;rn;hs;sc;
7227.FBpp0074151	7227.FBpp0087094	Decr1	ech-4	42	18	12	12	dm;ag;ce;mm;rn;hs;sc;	dm;ag;ce;mm;rn;hs;sc;	dm;ag;ce;mm;rn;hs;sc;
7227.FBpp0074151	7227.FBpp0087118	Decr1	ACC	42	18	12	12	dm;ag;ce;mm;rn;hs;sc;	dm;ag;ce;mm;rn;hs;sc;	dm;ag;ce;mm;rn;hs;sc;
7227.FBpp0074151	7227.FBpp0087124	Decr1	CG16935	42	18	12	12	dm;ag;ce;mm;rn;hs;sc;	dm;ag;ce;mm;rn;hs;sc;	dm;ag;ce;mm;rn;hs;sc;
7227.FBpp0074151	7227.FBpp0099642	Tnc	CG1771	42	18	12	12	dm;ag;ce;mm;rn;hs;sc;	dm;ag;ce;mm;rn;hs;sc;	dm;ag;ce;mm;rn;hs;sc;
7227.FBpp0074151	7227.FBpp0293061	Tnc	mys	42	18	12	12	dm;ag;ce;mm;rn;hs;sc;	dm;ag;ce;mm;rn;hs;sc;	dm;ag;ce;mm;rn;hs;sc;
7227.FBpp0074180	7227.FBpp0074500	Tnc	if	42	18	12	12	dm;ag;ce;mm;rn;hs;sc;	dm;ag;ce;mm;rn;hs;sc;	dm;ag;ce;mm;rn;hs;sc;
7227.FBpp0074180	7227.FBpp0075612	Tnc	Pax	42	18	12	12	dm;ag;ce;mm;rn;hs;sc;	dm;ag;ce;mm;rn;hs;sc;	dm;ag;ce;mm;rn;hs;sc;
7227.FBpp0074180	7227.FBpp0075618	Tnc	1273227	42	18	12	12	dm;ag;ce;mm;rn;hs;sc;	dm;ag;ce;mm;rn;hs;sc;	dm;ag;ce;mm;rn;hs;sc;
7227.FBpp0074180	7227.FBpp0075764	Tnc	Src42A	42	18	12	12	dm;ag;ce;mm;rn;hs;sc;	dm;ag;ce;mm;rn;hs;sc;	dm;ag;ce;mm;rn;hs;sc;
7227.FBpp0074180	7227.FBpp0076152	Ptgr1	GRE2	42	18	12	12	dm;ag;ce;mm;rn;hs;sc;	dm;ag;ce;mm;rn;hs;sc;	dm;ag;ce;mm;rn;hs;sc;
7227.FBpp0074180	7227.FBpp0076207	Ptgr1	Sply	42	18	12	12	dm;ag;ce;mm;rn;hs;sc;	dm;ag;ce;mm;rn;hs;sc;	dm;ag;ce;mm;rn;hs;sc;
7227.FBpp0074180	7227.FBpp0076238	Dcaf12	7165.AGAP010182-PA	42	18	12	12	dm;ag;ce;mm;rn;hs;sc;	dm;ag;ce;mm;rn;hs;sc;	dm;ag;ce;mm;rn;hs;sc;
7227.FBpp0074180	7227.FBpp0076359	Dcaf12	Roc1a	42	18	12	12	dm;ag;ce;mm;rn;hs;sc;	dm;ag;ce;mm;rn;hs;sc;	dm;ag;ce;mm;rn;hs;sc;
7227.FBpp0074180	7227.FBpp0076602	Dcaf12	Cul4	42	18	12	12	dm;ag;ce;mm;rn;hs;sc;	dm;ag;ce;mm;rn;hs;sc;	dm;ag;ce;mm;rn;hs;sc;
7227.FBpp0074180	7227.FBpp0077099	Dcaf12	1270478	42	18	12	12	dm;ag;ce;mm;rn;hs;sc;	dm;ag;ce;mm;rn;hs;sc;	dm;ag;ce;mm;rn;hs;sc;
7227.FBpp0074180	7227.FBpp0077142	Dcaf12	Dcaf8	42	18	12	12	dm;ag;ce;mm;rn;hs;sc;	dm;ag;ce;mm;rn;hs;sc;	dm;ag;ce;mm;rn;hs;sc;
7227.FBpp0074180	7227.FBpp0077159	Dcaf12	ebi	42	18	12	12	dm;ag;ce;mm;rn;hs;sc;	dm;ag;ce;mm;rn;hs;sc;	dm;ag;ce;mm;rn;hs;sc;
7227.FBpp0074180	7227.FBpp0077309	Dcaf12	CG42233	42	18	12	12	dm;ag;ce;mm;rn;hs;sc;	dm;ag;ce;mm;rn;hs;sc;	dm;ag;ce;mm;rn;hs;sc;
7227.FBpp0074180	7227.FBpp0077885	Dcaf12	CG3925	42	18	12	12	dm;ag;ce;mm;rn;hs;sc;	dm;ag;ce;mm;rn;hs;sc;	dm;ag;ce;mm;rn;hs;sc;
7227.FBpp0074180	7227.FBpp0078354	Dcaf12	Fbw5	42	18	12	12	dm;ag;ce;mm;rn;hs;sc;	dm;ag;ce;mm;rn;hs;sc;	dm;ag;ce;mm;rn;hs;sc;
7227.FBpp0074180	7227.FBpp0078416	Dcaf12	wap	42	18	12	12	dm;ag;ce;mm;rn;hs;sc;	dm;ag;ce;mm;rn;hs;sc;	dm;ag;ce;mm;rn;hs;sc;
7227.FBpp0074180	7227.FBpp0078633	Dcaf12	Dmel\CG7275	42	18	12	12	dm;ag;ce;mm;rn;hs;sc;	dm;ag;ce;mm;rn;hs;sc;	dm;ag;ce;mm;rn;hs;sc;
7227.FBpp0074180	7227.FBpp0079041	Dcaf12	pic	42	18	12	12	dm;ag;ce;mm;rn;hs;sc;	dm;ag;ce;mm;rn;hs;sc;	dm;ag;ce;mm;rn;hs;sc;
7227.FBpp0074180	7227.FBpp0079168	Dctn3	msps	42	18	12	12	dm;ag;ce;mm;rn;hs;sc;	dm;ag;ce;mm;rn;hs;sc;	dm;ag;ce;mm;rn;hs;sc;
7227.FBpp0074180	7227.FBpp0079328	Dctn3	gammaCOP	42	18	12	12	dm;ag;ce;mm;rn;hs;sc;	dm;ag;ce;mm;rn;hs;sc;	dm;ag;ce;mm;rn;hs;sc;
7227.FBpp0074180	7227.FBpp0079443	Dctn3	garz	42	18	12	12	dm;ag;ce;mm;rn;hs;sc;	dm;ag;ce;mm;rn;hs;sc;	dm;ag;ce;mm;rn;hs;sc;
7227.FBpp0074180	7227.FBpp0079484	Dctn3	tum	42	18	12	12	dm;ag;ce;mm;rn;hs;sc;	dm;ag;ce;mm;rn;hs;sc;	dm;ag;ce;mm;rn;hs;sc;
7227.FBpp0074180	7227.FBpp0079500	Dctn3	ArfGAP3	42	18	12	12	dm;ag;ce;mm;rn;hs;sc;	dm;ag;ce;mm;rn;hs;sc;	dm;ag;ce;mm;rn;hs;sc;
7227.FBpp0074180	7227.FBpp0079536	Dctn3	10116.ENSRNOP00000026149	42	18	12	12	dm;ag;ce;mm;rn;hs;sc;	dm;ag;ce;mm;rn;hs;sc;	dm;ag;ce;mm;rn;hs;sc;
7227.FBpp0074180	7227.FBpp0079607	Dctn3	CG1515	42	18	12	12	dm;ag;ce;mm;rn;hs;sc;	dm;ag;ce;mm;rn;hs;sc;	dm;ag;ce;mm;rn;hs;sc;
7227.FBpp0074180	7227.FBpp0079752	Dctn3	nbet-1	42	18	12	12	dm;ag;ce;mm;rn;hs;sc;	dm;ag;ce;mm;rn;hs;sc;	dm;ag;ce;mm;rn;hs;sc;
7227.FBpp0074180	7227.FBpp0080102	Dctn3	TUBGCP4	42	18	12	12	dm;ag;ce;mm;rn;hs;sc;	dm;ag;ce;mm;rn;hs;sc;	dm;ag;ce;mm;rn;hs;sc;
7227.FBpp0074180	7227.FBpp0080121	Dctn3	Dhc64C	42	18	12	12	dm;ag;ce;mm;rn;hs;sc;	dm;ag;ce;mm;rn;hs;sc;	dm;ag;ce;mm;rn;hs;sc;
7227.FBpp0074180	7227.FBpp0080641	Dctn3	CG40016	42	18	12	12	dm;ag;ce;mm;rn;hs;sc;	dm;ag;ce;mm;rn;hs;sc;	dm;ag;ce;mm;rn;hs;sc;
7227.FBpp0074180	7227.FBpp0081263	Dctn3	alpha-Spec	42	18	12	12	dm;ag;ce;mm;rn;hs;sc;	dm;ag;ce;mm;rn;hs;sc;	dm;ag;ce;mm;rn;hs;sc;
7227.FBpp0074180	7227.FBpp0081614	Dctn3	Rab1	42	18	12	12	dm;ag;ce;mm;rn;hs;sc;	dm;ag;ce;mm;rn;hs;sc;	dm;ag;ce;mm;rn;hs;sc;
7227.FBpp0074180	7227.FBpp0081820	Dctn3	Rab6	42	18	12	12	dm;ag;ce;mm;rn;hs;sc;	dm;ag;ce;mm;rn;hs;sc;	dm;ag;ce;mm;rn;hs;sc;
7227.FBpp0074180	7227.FBpp0081822	Dctn3	Rab8	42	18	12	12	dm;ag;ce;mm;rn;hs;sc;	dm;ag;ce;mm;rn;hs;sc;	dm;ag;ce;mm;rn;hs;sc;
7227.FBpp0074180	7227.FBpp0081845	Dctn3	beta'COP	42	18	12	12	dm;ag;ce;mm;rn;hs;sc;	dm;ag;ce;mm;rn;hs;sc;	dm;ag;ce;mm;rn;hs;sc;
7227.FBpp0074180	7227.FBpp0082412	Dctn3	dco	42	18	12	12	dm;ag;ce;mm;rn;hs;sc;	dm;ag;ce;mm;rn;hs;sc;	dm;ag;ce;mm;rn;hs;sc;
7227.FBpp0074180	7227.FBpp0082994	Dctn3	Rab7	42	18	12	12	dm;ag;ce;mm;rn;hs;sc;	dm;ag;ce;mm;rn;hs;sc;	dm;ag;ce;mm;rn;hs;sc;
7227.FBpp0074180	7227.FBpp0083371	Dctn3	KdelR	42	18	12	12	dm;ag;ce;mm;rn;hs;sc;	dm;ag;ce;mm;rn;hs;sc;	dm;ag;ce;mm;rn;hs;sc;
7227.FBpp0074180	7227.FBpp0083663	Dctn3	Hsp83	42	18	12	12	dm;ag;ce;mm;rn;hs;sc;	dm;ag;ce;mm;rn;hs;sc;	dm;ag;ce;mm;rn;hs;sc;
7227.FBpp0074180	7227.FBpp0083802	Dctn3	alphaTub84B	42	18	12	12	dm;ag;ce;mm;rn;hs;sc;	dm;ag;ce;mm;rn;hs;sc;	dm;ag;ce;mm;rn;hs;sc;
7227.FBpp0074180	7227.FBpp0084242	Dctn3	Pka-C1	42	18	12	12	dm;ag;ce;mm;rn;hs;sc;	dm;ag;ce;mm;rn;hs;sc;	dm;ag;ce;mm;rn;hs;sc;
7227.FBpp0074180	7227.FBpp0084617	Dctn3	DCTN1-p150	42	18	12	12	dm;ag;ce;mm;rn;hs;sc;	dm;ag;ce;mm;rn;hs;sc;	dm;ag;ce;mm;rn;hs;sc;
7227.FBpp0074180	7227.FBpp0084959	Dctn3	BicD	42	18	12	12	dm;ag;ce;mm;rn;hs;sc;	dm;ag;ce;mm;rn;hs;sc;	dm;ag;ce;mm;rn;hs;sc;
7227.FBpp0074180	7227.FBpp0085166	Dctn3	Khc	42	18	12	12	dm;ag;ce;mm;rn;hs;sc;	dm;ag;ce;mm;rn;hs;sc;	dm;ag;ce;mm;rn;hs;sc;
7227.FBpp0074180	7227.FBpp0085585	Dctn3	gammaTub23C	42	18	12	12	dm;ag;ce;mm;rn;hs;sc;	dm;ag;ce;mm;rn;hs;sc;	dm;ag;ce;mm;rn;hs;sc;
7227.FBpp0074180	7227.FBpp0085717	Dctn3	Cdk1	42	18	12	12	dm;ag;ce;mm;rn;hs;sc;	dm;ag;ce;mm;rn;hs;sc;	dm;ag;ce;mm;rn;hs;sc;
7227.FBpp0074180	7227.FBpp0086103	Dctn3	Pp2A-29B	42	18	12	12	dm;ag;ce;mm;rn;hs;sc;	dm;ag;ce;mm;rn;hs;sc;	dm;ag;ce;mm;rn;hs;sc;
7227.FBpp0074180	7227.FBpp0086269	Dctn3	1-Sep	42	18	12	12	dm;ag;ce;mm;rn;hs;sc;	dm;ag;ce;mm;rn;hs;sc;	dm;ag;ce;mm;rn;hs;sc;
7227.FBpp0074180	7227.FBpp0086701	Dctn3	betaCOP	42	18	12	12	dm;ag;ce;mm;rn;hs;sc;	dm;ag;ce;mm;rn;hs;sc;	dm;ag;ce;mm;rn;hs;sc;
7227.FBpp0074180	7227.FBpp0086790	Dctn3	Arp1	42	18	12	12	dm;ag;ce;mm;rn;hs;sc;	dm;ag;ce;mm;rn;hs;sc;	dm;ag;ce;mm;rn;hs;sc;
7227.FBpp0074180	7227.FBpp0087115	Dctn3	Klc	42	18	12	12	dm;ag;ce;mm;rn;hs;sc;	dm;ag;ce;mm;rn;hs;sc;	dm;ag;ce;mm;rn;hs;sc;
7227.FBpp0074180	7227.FBpp0087511	Dctn3	Klp61F	42	18	12	12	dm;ag;ce;mm;rn;hs;sc;	dm;ag;ce;mm;rn;hs;sc;	dm;ag;ce;mm;rn;hs;sc;
7227.FBpp0074180	7227.FBpp0087608	Dctn3	Klp68D	42	18	12	12	dm;ag;ce;mm;rn;hs;sc;	dm;ag;ce;mm;rn;hs;sc;	dm;ag;ce;mm;rn;hs;sc;
7227.FBpp0074180	7227.FBpp0088360	Dctn3	polo	42	18	12	12	dm;ag;ce;mm;rn;hs;sc;	dm;ag;ce;mm;rn;hs;sc;	dm;ag;ce;mm;rn;hs;sc;
7227.FBpp0074180	7227.FBpp0088441	Dctn3	Arf79F	42	18	12	12	dm;ag;ce;mm;rn;hs;sc;	dm;ag;ce;mm;rn;hs;sc;	dm;ag;ce;mm;rn;hs;sc;
7227.FBpp0074180	7227.FBpp0089424	Dctn3	betaTub85D	42	18	12	12	dm;ag;ce;mm;rn;hs;sc;	dm;ag;ce;mm;rn;hs;sc;	dm;ag;ce;mm;rn;hs;sc;
7227.FBpp0074180	7227.FBpp0099686	Dctn3	Pka-R2	42	18	12	12	dm;ag;ce;mm;rn;hs;sc;	dm;ag;ce;mm;rn;hs;sc;	dm;ag;ce;mm;rn;hs;sc;
7227.FBpp0074180	7227.FBpp0110412	Dctn3	14-3-3epsilon	42	18	12	12	dm;ag;ce;mm;rn;hs;sc;	dm;ag;ce;mm;rn;hs;sc;	dm;ag;ce;mm;rn;hs;sc;
7227.FBpp0074180	7227.FBpp0291653	Dctn3	beta-Spec	42	18	12	12	dm;ag;ce;mm;rn;hs;sc;	dm;ag;ce;mm;rn;hs;sc;	dm;ag;ce;mm;rn;hs;sc;
7227.FBpp0074180	7227.FBpp0291726	Dctn3	Ank	42	18	12	12	dm;ag;ce;mm;rn;hs;sc;	dm;ag;ce;mm;rn;hs;sc;	dm;ag;ce;mm;rn;hs;sc;
[truncated: 98,777 more rows]
