# Supplementary material for: The Protein–Protein Interaction Network of Litopenaeus vannamei Haemocytes
Source: Front Physiol. 2019 Feb 25;10:156. doi: 10.3389/fphys.2019.00156 (PMC6399580; doi:10.3389/fphys.2019.00156)
Supplement: TABLE S2 — The cytoscape file for L.vannamei PIN. [file Table_2.csv]

SUID	interaction	name	protein A	protein A ID	protein B	protein B ID	selected	shared interaction	shared name
4918	interacts with	Sox9 (interacts with) Pka-C1	Q04887	10090.ENSMUSP00000000579	P12370	7227.FBpp0079448	false	interacts with	Sox9 (interacts with) Pka-C1
4919	interacts with	Sox9 (interacts with) arm	Q04887	10090.ENSMUSP00000000579	P18824	7227.FBpp0089035	false	interacts with	Sox9 (interacts with) arm
4920	interacts with	Sox9 (interacts with) Sox14	Q04887	10090.ENSMUSP00000000579	P40656	7227.FBpp0072066	false	interacts with	Sox9 (interacts with) Sox14
4921	interacts with	Pka-C1 (interacts with) 7227.FBpp0305314	P12370	7227.FBpp0079448		7227.FBpp0305314	false	interacts with	Pka-C1 (interacts with) 7227.FBpp0305314
4922	interacts with	Pka-C1 (interacts with) msps	P12370	7227.FBpp0079448		7227.FBpp0293341	false	interacts with	Pka-C1 (interacts with) msps
4923	interacts with	Pka-C1 (interacts with) sax	P12370	7227.FBpp0079448		7227.FBpp0300982	false	interacts with	Pka-C1 (interacts with) sax
4924	interacts with	Pka-C1 (interacts with) foxo	P12370	7227.FBpp0079448		7227.FBpp0293589	false	interacts with	Pka-C1 (interacts with) foxo
4925	interacts with	Pka-C1 (interacts with) Nf1	P12370	7227.FBpp0079448		7227.FBpp0084326	false	interacts with	Pka-C1 (interacts with) Nf1
4926	interacts with	Pka-C1 (interacts with) AGBE	P12370	7227.FBpp0079448	A1Z992	7227.FBpp0086845	false	interacts with	Pka-C1 (interacts with) AGBE
4927	interacts with	Pka-C1 (interacts with) Oseg6	P12370	7227.FBpp0079448	A1ZBM3	7227.FBpp0085689	false	interacts with	Pka-C1 (interacts with) Oseg6
4928	interacts with	Pka-C1 (interacts with) Irk1	P12370	7227.FBpp0079448	A8JR87	7227.FBpp0112185	false	interacts with	Pka-C1 (interacts with) Irk1
4929	interacts with	Pka-C1 (interacts with) Fak	P12370	7227.FBpp0079448	B7YZL9	7227.FBpp0113097	false	interacts with	Pka-C1 (interacts with) Fak
4930	interacts with	Pka-C1 (interacts with) sgg	P12370	7227.FBpp0079448	C0PUX5	7227.FBpp0304140	false	interacts with	Pka-C1 (interacts with) sgg
4931	interacts with	Pka-C1 (interacts with) Galphao	P12370	7227.FBpp0079448	D5AEN0	7227.FBpp0087359	false	interacts with	Pka-C1 (interacts with) Galphao
4932	interacts with	Pka-C1 (interacts with) TUBGCP4	P12370	7227.FBpp0079448	H3BQY4	9606.ENSP00000456648	false	interacts with	Pka-C1 (interacts with) TUBGCP4
4933	interacts with	Pka-C1 (interacts with) Pka-R1	P12370	7227.FBpp0079448	M9MS37	7227.FBpp0291777	false	interacts with	Pka-C1 (interacts with) Pka-R1
4934	interacts with	Pka-C1 (interacts with) Ac76E	P12370	7227.FBpp0079448	M9NDD2	7227.FBpp0293288	false	interacts with	Pka-C1 (interacts with) Ac76E
4935	interacts with	Pka-C1 (interacts with) Dhc64C	P12370	7227.FBpp0079448	M9PBQ3	7227.FBpp0304991	false	interacts with	Pka-C1 (interacts with) Dhc64C
4936	interacts with	Pka-C1 (interacts with) CG40016	P12370	7227.FBpp0079448	M9PGG8	7227.FBpp0304876	false	interacts with	Pka-C1 (interacts with) CG40016
4937	interacts with	Pka-C1 (interacts with) dco	P12370	7227.FBpp0079448	O76324	7227.FBpp0085104	false	interacts with	Pka-C1 (interacts with) dco
4938	interacts with	Pka-C1 (interacts with) CycT	P12370	7227.FBpp0079448	O96433	7227.FBpp0305335	false	interacts with	Pka-C1 (interacts with) CycT
4939	interacts with	Pka-C1 (interacts with) Src64B	P12370	7227.FBpp0079448	P00528	7227.FBpp0293527	false	interacts with	Pka-C1 (interacts with) Src64B
4940	interacts with	Pka-C1 (interacts with) Hsp83	P12370	7227.FBpp0079448	P02828	7227.FBpp0305095	false	interacts with	Pka-C1 (interacts with) Hsp83
4941	interacts with	Pka-C1 (interacts with) alphaTub84B	P12370	7227.FBpp0079448	P06603	7227.FBpp0081153	false	interacts with	Pka-C1 (interacts with) alphaTub84B
4942	interacts with	Pka-C1 (interacts with) Pka-C1	P12370	7227.FBpp0079448	P12370	7227.FBpp0079448	false	interacts with	Pka-C1 (interacts with) Pka-C1
4943	interacts with	Pka-C1 (interacts with) Pkc98E	P12370	7227.FBpp0079448	P13678	7227.FBpp0084728	false	interacts with	Pka-C1 (interacts with) Pkc98E
4944	interacts with	Pka-C1 (interacts with) dl	P12370	7227.FBpp0079448	P15330	7227.FBpp0080560	false	interacts with	Pka-C1 (interacts with) dl
4945	interacts with	Pka-C1 (interacts with) Cdk1	P12370	7227.FBpp0079448	P23572	7227.FBpp0079641	false	interacts with	Pka-C1 (interacts with) Cdk1
4946	interacts with	Pka-C1 (interacts with) Gbeta13F	P12370	7227.FBpp0079448	P26308	7227.FBpp0089182	false	interacts with	Pka-C1 (interacts with) Gbeta13F
4947	interacts with	Pka-C1 (interacts with) Pp2A-29B	P12370	7227.FBpp0079448	P36179	7227.FBpp0297239	false	interacts with	Pka-C1 (interacts with) Pp2A-29B
4948	interacts with	Pka-C1 (interacts with) rl	P12370	7227.FBpp0079448	P40417	7227.FBpp0112426	false	interacts with	Pka-C1 (interacts with) rl
4949	interacts with	Pka-C1 (interacts with) TfIIFbeta	P12370	7227.FBpp0079448	P41900	7227.FBpp0081786	false	interacts with	Pka-C1 (interacts with) TfIIFbeta
4950	interacts with	Pka-C1 (interacts with) Arp1	P12370	7227.FBpp0079448	P45889	7227.FBpp0082121	false	interacts with	Pka-C1 (interacts with) Arp1
4951	interacts with	Pka-C1 (interacts with) Rho1	P12370	7227.FBpp0079448	P48148	7227.FBpp0086354	false	interacts with	Pka-C1 (interacts with) Rho1
4952	interacts with	Pka-C1 (interacts with) Pp1alpha-96A	P12370	7227.FBpp0079448	P48461	7227.FBpp0084026	false	interacts with	Pka-C1 (interacts with) Pp1alpha-96A
4953	interacts with	Pka-C1 (interacts with) Cdk5	P12370	7227.FBpp0079448	P48609	7227.FBpp0086483	false	interacts with	Pka-C1 (interacts with) Cdk5
4954	interacts with	Pka-C1 (interacts with) Sdc	P12370	7227.FBpp0079448	P49415	7227.FBpp0271715	false	interacts with	Pka-C1 (interacts with) Sdc
4955	interacts with	Pka-C1 (interacts with) betaTub85D	P12370	7227.FBpp0079448	P61857	7227.FBpp0081524	false	interacts with	Pka-C1 (interacts with) betaTub85D
4956	interacts with	Pka-C1 (interacts with) Cam	P12370	7227.FBpp0079448	P62152	7227.FBpp0293502	false	interacts with	Pka-C1 (interacts with) Cam
4957	interacts with	Pka-C1 (interacts with) Pka-R2	P12370	7227.FBpp0079448	P81900	7227.FBpp0087524	false	interacts with	Pka-C1 (interacts with) Pka-R2
4958	interacts with	Pka-C1 (interacts with) Stlk	P12370	7227.FBpp0079448	P83098	7227.FBpp0110403	false	interacts with	Pka-C1 (interacts with) Stlk
4959	interacts with	Pka-C1 (interacts with) 14-3-3epsilon	P12370	7227.FBpp0079448	P92177	7227.FBpp0082987	false	interacts with	Pka-C1 (interacts with) 14-3-3epsilon
4960	interacts with	Pka-C1 (interacts with) put	P12370	7227.FBpp0079448	Q24468	7227.FBpp0303260	false	interacts with	Pka-C1 (interacts with) put
4961	interacts with	Pka-C1 (interacts with) Pax	P12370	7227.FBpp0079448	Q2PDT4	7227.FBpp0080752	false	interacts with	Pka-C1 (interacts with) Pax
4962	interacts with	Pka-C1 (interacts with) Egfr	P12370	7227.FBpp0079448	Q6LEH5	7227.FBpp0087500	false	interacts with	Pka-C1 (interacts with) Egfr
4963	interacts with	Pka-C1 (interacts with) DCTN2-p50	P12370	7227.FBpp0079448	Q7K2D2	7227.FBpp0087722	false	interacts with	Pka-C1 (interacts with) DCTN2-p50
4964	interacts with	Pka-C1 (interacts with) Lis-1	P12370	7227.FBpp0079448	Q7KNS3	7227.FBpp0086375	false	interacts with	Pka-C1 (interacts with) Lis-1
4965	interacts with	Pka-C1 (interacts with) Mat1	P12370	7227.FBpp0079448	Q7KPG8	7227.FBpp0087350	false	interacts with	Pka-C1 (interacts with) Mat1
4966	interacts with	Pka-C1 (interacts with) scrib	P12370	7227.FBpp0079448	Q7KRY7	7227.FBpp0300852	false	interacts with	Pka-C1 (interacts with) scrib
4967	interacts with	Pka-C1 (interacts with) CycD	P12370	7227.FBpp0079448	Q7KUZ5	7227.FBpp0289620	false	interacts with	Pka-C1 (interacts with) CycD
4968	interacts with	Pka-C1 (interacts with) Sdic2	P12370	7227.FBpp0079448	Q7KWG3	7227.FBpp0089016	false	interacts with	Pka-C1 (interacts with) Sdic2
4969	interacts with	Pka-C1 (interacts with) wrd	P12370	7227.FBpp0079448	Q8IN89	7227.FBpp0082978	false	interacts with	Pka-C1 (interacts with) wrd
4970	interacts with	Pka-C1 (interacts with) Csk	P12370	7227.FBpp0079448	Q8INJ8	7227.FBpp0289007	false	interacts with	Pka-C1 (interacts with) Csk
4971	interacts with	Pka-C1 (interacts with) Pvr	P12370	7227.FBpp0079448	Q8T4L9	7227.FBpp0291358	false	interacts with	Pka-C1 (interacts with) Pvr
4972	interacts with	Pka-C1 (interacts with) Lkb1	P12370	7227.FBpp0079448	Q8T9L5	7227.FBpp0082276	false	interacts with	Pka-C1 (interacts with) Lkb1
4973	interacts with	Pka-C1 (interacts with) Rel	P12370	7227.FBpp0079448	Q94527	7227.FBpp0088375	false	interacts with	Pka-C1 (interacts with) Rel
4974	interacts with	Pka-C1 (interacts with) alc	P12370	7227.FBpp0079448	Q95SG9	7227.FBpp0087705	false	interacts with	Pka-C1 (interacts with) alc
4975	interacts with	Pka-C1 (interacts with) Tfb1	P12370	7227.FBpp0079448	Q960E8	7227.FBpp0086676	false	interacts with	Pka-C1 (interacts with) Tfb1
4976	interacts with	Pka-C1 (interacts with) PhKgamma	P12370	7227.FBpp0079448	Q9I7D0	7227.FBpp0290716	false	interacts with	Pka-C1 (interacts with) PhKgamma
4977	interacts with	Pka-C1 (interacts with) pkaap	P12370	7227.FBpp0079448	Q9V3I3	7227.FBpp0080384	false	interacts with	Pka-C1 (interacts with) pkaap
4978	interacts with	Pka-C1 (interacts with) Smg5	P12370	7227.FBpp0079448	Q9V414	7227.FBpp0080138	false	interacts with	Pka-C1 (interacts with) Smg5
4979	interacts with	Pka-C1 (interacts with) Src42A	P12370	7227.FBpp0079448	Q9V9J3	7227.FBpp0085320	false	interacts with	Pka-C1 (interacts with) Src42A
4980	interacts with	Pka-C1 (interacts with) Cap-D2	P12370	7227.FBpp0079448	Q9VAJ1	7227.FBpp0084818	false	interacts with	Pka-C1 (interacts with) Cap-D2
4981	interacts with	Pka-C1 (interacts with) Irk2	P12370	7227.FBpp0079448	Q9VCL9	7227.FBpp0083817	false	interacts with	Pka-C1 (interacts with) Irk2
4982	interacts with	Pka-C1 (interacts with) IKKbeta	P12370	7227.FBpp0079448	Q9VEZ5	7227.FBpp0293344	false	interacts with	Pka-C1 (interacts with) IKKbeta
4983	interacts with	Pka-C1 (interacts with) CG9286	P12370	7227.FBpp0079448	Q9VFR0	7227.FBpp0082298	false	interacts with	Pka-C1 (interacts with) CG9286
4984	interacts with	Pka-C1 (interacts with) aurA	P12370	7227.FBpp0079448	Q9VGF9	7227.FBpp0081957	false	interacts with	Pka-C1 (interacts with) aurA
4985	interacts with	Pka-C1 (interacts with) Mondo	P12370	7227.FBpp0079448	Q9VID4	7227.FBpp0290673	false	interacts with	Pka-C1 (interacts with) Mondo
4986	interacts with	Pka-C1 (interacts with) Dmel\CG10188	P12370	7227.FBpp0079448	Q9VIV0	7227.FBpp0302998	false	interacts with	Pka-C1 (interacts with) Dmel\CG10188
4987	interacts with	Pka-C1 (interacts with) RapGAP1	P12370	7227.FBpp0079448	Q9VM00	7227.FBpp0111515	false	interacts with	Pka-C1 (interacts with) RapGAP1
4988	interacts with	Pka-C1 (interacts with) ABCA	P12370	7227.FBpp0079448	Q9VRG4	7227.FBpp0297618	false	interacts with	Pka-C1 (interacts with) ABCA
4989	interacts with	Pka-C1 (interacts with) nudE	P12370	7227.FBpp0079448	Q9VT70	7227.FBpp0112072	false	interacts with	Pka-C1 (interacts with) nudE
4990	interacts with	Pka-C1 (interacts with) Ac13E	P12370	7227.FBpp0079448	Q9VXU0	7227.FBpp0304773	false	interacts with	Pka-C1 (interacts with) Ac13E
4991	interacts with	Pka-C1 (interacts with) dnc	P12370	7227.FBpp0079448	Q9W4T4	7227.FBpp0305507	false	interacts with	Pka-C1 (interacts with) dnc
4992	interacts with	Pka-C1 (interacts with) CG7766	P12370	7227.FBpp0079448	X2JJ32	7227.FBpp0301190	false	interacts with	Pka-C1 (interacts with) CG7766
4993	interacts with	arm (interacts with) Mef2	P18824	7227.FBpp0089035		7227.FBpp0303551	false	interacts with	arm (interacts with) Mef2
4994	interacts with	arm (interacts with) jar	P18824	7227.FBpp0089035		7227.FBpp0290582	false	interacts with	arm (interacts with) jar
4995	interacts with	arm (interacts with) aPKC	P18824	7227.FBpp0089035	A1Z9X0	7227.FBpp0302921	false	interacts with	arm (interacts with) aPKC
4996	interacts with	arm (interacts with) CG5493-RA	P18824	7227.FBpp0089035	A1ZBA8	7227.FBpp0298348	false	interacts with	arm (interacts with) CG5493-RA
4997	interacts with	arm (interacts with) CT29868	P18824	7227.FBpp0089035	A8JNS0	7227.FBpp0112080	false	interacts with	arm (interacts with) CT29868
4998	interacts with	arm (interacts with) CG15319	P18824	7227.FBpp0089035	A9YKH0	7227.FBpp0291862	false	interacts with	arm (interacts with) CG15319
4999	interacts with	arm (interacts with) Uck	P18824	7227.FBpp0089035	B7Z0P8	7227.FBpp0288805	false	interacts with	arm (interacts with) Uck
5000	interacts with	arm (interacts with) Roc1a	P18824	7227.FBpp0089035	B7Z114	7227.FBpp0300874	false	interacts with	arm (interacts with) Roc1a
5001	interacts with	arm (interacts with) sgg	P18824	7227.FBpp0089035	C0PUX5	7227.FBpp0304140	false	interacts with	arm (interacts with) sgg
5002	interacts with	arm (interacts with) Flo2	P18824	7227.FBpp0089035	C9QP31	7227.FBpp0303248	false	interacts with	arm (interacts with) Flo2
5003	interacts with	arm (interacts with) LIMA1	P18824	7227.FBpp0089035	F8VVQ7	9606.ENSP00000378400	false	interacts with	arm (interacts with) LIMA1
5004	interacts with	arm (interacts with) Ac76E	P18824	7227.FBpp0089035	M9NDD2	7227.FBpp0293288	false	interacts with	arm (interacts with) Ac76E
5005	interacts with	arm (interacts with) Hakai	P18824	7227.FBpp0089035	M9PBE2	7227.FBpp0303688	false	interacts with	arm (interacts with) Hakai
5006	interacts with	arm (interacts with) Lar	P18824	7227.FBpp0089035	M9PD76	7227.FBpp0303681	false	interacts with	arm (interacts with) Lar
5007	interacts with	arm (interacts with) Abl	P18824	7227.FBpp0089035	M9PFI5	7227.FBpp0303166	false	interacts with	arm (interacts with) Abl
5008	interacts with	arm (interacts with) SNAI2	P18824	7227.FBpp0089035	O43623	9606.ENSP00000020945	false	interacts with	arm (interacts with) SNAI2
5009	interacts with	arm (interacts with) CtBP	P18824	7227.FBpp0089035	O46036	7227.FBpp0099514	false	interacts with	arm (interacts with) CtBP
5010	interacts with	arm (interacts with) mt:CoII	P18824	7227.FBpp0089035	P00408	7227.FBpp0100177	false	interacts with	arm (interacts with) mt:CoII
5011	interacts with	arm (interacts with) MYC	P18824	7227.FBpp0089035	P01106	9606.ENSP00000367207	false	interacts with	arm (interacts with) MYC
5012	interacts with	arm (interacts with) His3;	P18824	7227.FBpp0089035	P02299	7227.FBpp0091112	false	interacts with	arm (interacts with) His3;
5013	interacts with	arm (interacts with) da	P18824	7227.FBpp0089035	P11420	7227.FBpp0304504	false	interacts with	arm (interacts with) da
5014	interacts with	arm (interacts with) HGF	P18824	7227.FBpp0089035	P14210	9606.ENSP00000222390	false	interacts with	arm (interacts with) HGF
5015	interacts with	arm (interacts with) gro	P18824	7227.FBpp0089035	P16371	7227.FBpp0089115	false	interacts with	arm (interacts with) gro
5016	interacts with	arm (interacts with) numb	P18824	7227.FBpp0089035	P16554	7227.FBpp0303726	false	interacts with	arm (interacts with) numb
5017	interacts with	arm (interacts with) fz	P18824	7227.FBpp0089035	P18537	7227.FBpp0303135	false	interacts with	arm (interacts with) fz
5018	interacts with	arm (interacts with) Rpn3	P18824	7227.FBpp0089035	P25161	7227.FBpp0291495	false	interacts with	arm (interacts with) Rpn3
5019	interacts with	arm (interacts with) brm	P18824	7227.FBpp0089035	P25439	7227.FBpp0303193	false	interacts with	arm (interacts with) brm
5020	interacts with	arm (interacts with) Rpn8	P18824	7227.FBpp0089035	P26270	7227.FBpp0303270	false	interacts with	arm (interacts with) Rpn8
5021	interacts with	arm (interacts with) dlg1	P18824	7227.FBpp0089035	P31007	7227.FBpp0290503	false	interacts with	arm (interacts with) dlg1
5022	interacts with	arm (interacts with) Pp2A-29B	P18824	7227.FBpp0089035	P36179	7227.FBpp0297239	false	interacts with	arm (interacts with) Pp2A-29B
5023	interacts with	arm (interacts with) Rac1	P18824	7227.FBpp0089035	P40792	7227.FBpp0304252	false	interacts with	arm (interacts with) Rac1
5024	interacts with	arm (interacts with) Cdc42	P18824	7227.FBpp0089035	P40793	7227.FBpp0301153	false	interacts with	arm (interacts with) Cdc42
5025	interacts with	arm (interacts with) MEP1B	P18824	7227.FBpp0089035	Q16820	9606.ENSP00000269202	false	interacts with	arm (interacts with) MEP1B
5026	interacts with	arm (interacts with) CadN	P18824	7227.FBpp0089035	Q4ABE7	7227.FBpp0099721	false	interacts with	arm (interacts with) CadN
5027	interacts with	arm (interacts with) KCNIP4	P18824	7227.FBpp0089035	Q6PIL6	9606.ENSP00000371587	false	interacts with	arm (interacts with) KCNIP4
5028	interacts with	arm (interacts with) Pi3K21B	P18824	7227.FBpp0089035	Q7KTZ2	7227.FBpp0303635	false	interacts with	arm (interacts with) Pi3K21B
5029	interacts with	arm (interacts with) CycD	P18824	7227.FBpp0089035	Q7KUZ5	7227.FBpp0289620	false	interacts with	arm (interacts with) CycD
5030	interacts with	arm (interacts with) nmo	P18824	7227.FBpp0089035	Q8T030	7227.FBpp0305425	false	interacts with	arm (interacts with) nmo
5031	interacts with	arm (interacts with) p120ctn	P18824	7227.FBpp0089035	Q8T0H3	7227.FBpp0110406	false	interacts with	arm (interacts with) p120ctn
5032	interacts with	arm (interacts with) ena	P18824	7227.FBpp0089035	Q8T4F7	7227.FBpp0113115	false	interacts with	arm (interacts with) ena
5033	interacts with	arm (interacts with) Vav	P18824	7227.FBpp0089035	Q9NHV9	7227.FBpp0112228	false	interacts with	arm (interacts with) Vav
5034	interacts with	arm (interacts with) Rpn2	P18824	7227.FBpp0089035	Q9V3P6	7227.FBpp0303405	false	interacts with	arm (interacts with) Rpn2
5035	interacts with	arm (interacts with) Prosalpha7	P18824	7227.FBpp0089035	Q9V5C6	7227.FBpp0089041	false	interacts with	arm (interacts with) Prosalpha7
5036	interacts with	arm (interacts with) Nct	P18824	7227.FBpp0089035	Q9VC27	7227.FBpp0291079	false	interacts with	arm (interacts with) Nct
5037	interacts with	arm (interacts with) slmb	P18824	7227.FBpp0089035	Q9VDE3	7227.FBpp0303082	false	interacts with	arm (interacts with) slmb
5038	interacts with	arm (interacts with) Cortactin	P18824	7227.FBpp0089035	Q9VDF4	7227.FBpp0297441	false	interacts with	arm (interacts with) Cortactin
5039	interacts with	arm (interacts with) Lrrk	P18824	7227.FBpp0089035	Q9VDJ9	7227.FBpp0111700	false	interacts with	arm (interacts with) Lrrk
5040	interacts with	arm (interacts with) hyx	P18824	7227.FBpp0089035	Q9VHI1	7227.FBpp0289644	false	interacts with	arm (interacts with) hyx
5041	interacts with	arm (interacts with) Pak	P18824	7227.FBpp0089035	Q9VI13	7227.FBpp0113099	false	interacts with	arm (interacts with) Pak
5042	interacts with	arm (interacts with) kuz	P18824	7227.FBpp0089035	Q9VJW9	7227.FBpp0111799	false	interacts with	arm (interacts with) kuz
5043	interacts with	arm (interacts with) Mnn1	P18824	7227.FBpp0089035	Q9VM47	7227.FBpp0110277	false	interacts with	arm (interacts with) Mnn1
5044	interacts with	arm (interacts with) kis	P18824	7227.FBpp0089035	Q9VPL9	7227.FBpp0289115	false	interacts with	arm (interacts with) kis
5045	interacts with	arm (interacts with) fz2	P18824	7227.FBpp0089035	Q9VVX3	7227.FBpp0303228	false	interacts with	arm (interacts with) fz2
5046	interacts with	arm (interacts with) wmd	P18824	7227.FBpp0089035	Q9W1N4	7227.FBpp0112025	false	interacts with	arm (interacts with) wmd
5047	interacts with	arm (interacts with) PIP5K59B	P18824	7227.FBpp0089035	Q9W1Y3	7227.FBpp0293461	false	interacts with	arm (interacts with) PIP5K59B
5048	interacts with	arm (interacts with) Rpt4	P18824	7227.FBpp0089035	Q9W414	7227.FBpp0293948	false	interacts with	arm (interacts with) Rpt4
5049	interacts with	arm (interacts with) Prosalpha1	P18824	7227.FBpp0089035	Q9XZJ4	7227.FBpp0291433	false	interacts with	arm (interacts with) Prosalpha1
5050	interacts with	arm (interacts with) dnk	P18824	7227.FBpp0089035	Q9XZT6	7227.FBpp0302815	false	interacts with	arm (interacts with) dnk
5051	interacts with	Sox14 (interacts with) arm	P40656	7227.FBpp0072066	P18824	7227.FBpp0089035	false	interacts with	Sox14 (interacts with) arm
5052	interacts with	C1d (interacts with) CG30349-RA	O35473	10090.ENSMUSP00000000594	A1Z7K2	7227.FBpp0087731	false	interacts with	C1d (interacts with) CG30349-RA
5053	interacts with	C1d (interacts with) CG8414	O35473	10090.ENSMUSP00000000594	A1ZA92	7227.FBpp0086393	false	interacts with	C1d (interacts with) CG8414
5054	interacts with	C1d (interacts with) l(3)72Dn	O35473	10090.ENSMUSP00000000594	M9PFG1	7227.FBpp0305742	false	interacts with	C1d (interacts with) l(3)72Dn
5055	interacts with	C1d (interacts with) RpL39	O35473	10090.ENSMUSP00000000594	O16130	7227.FBpp0072094	false	interacts with	C1d (interacts with) RpL39
5056	interacts with	C1d (interacts with) RpL3	O35473	10090.ENSMUSP00000000594	O16797	7227.FBpp0081822	false	interacts with	C1d (interacts with) RpL3
5057	interacts with	C1d (interacts with) RpL15	O35473	10090.ENSMUSP00000000594	O17445	7227.FBpp0300652	false	interacts with	C1d (interacts with) RpL15
5058	interacts with	C1d (interacts with) kz	O35473	10090.ENSMUSP00000000594	O46072	7227.FBpp0070403	false	interacts with	C1d (interacts with) kz
5059	interacts with	C1d (interacts with) RpL10	O35473	10090.ENSMUSP00000000594	O61231	7227.FBpp0306039	false	interacts with	C1d (interacts with) RpL10
5060	interacts with	C1d (interacts with) RpL32	O35473	10090.ENSMUSP00000000594	P04359	7227.FBpp0084959	false	interacts with	C1d (interacts with) RpL32
5061	interacts with	C1d (interacts with) RpLP2	O35473	10090.ENSMUSP00000000594	P05389	7227.FBpp0089424	false	interacts with	C1d (interacts with) RpLP2
5062	interacts with	C1d (interacts with) RpLP1	O35473	10090.ENSMUSP00000000594	P08570	7227.FBpp0304265	false	interacts with	C1d (interacts with) RpLP1
5063	interacts with	C1d (interacts with) RpL4	O35473	10090.ENSMUSP00000000594	P09180	7227.FBpp0084617	false	interacts with	C1d (interacts with) RpL4
5064	interacts with	C1d (interacts with) 7227.FBpp0071052	O35473	10090.ENSMUSP00000000594	P14130	7227.FBpp0071052	false	interacts with	C1d (interacts with) 7227.FBpp0071052
5065	interacts with	C1d (interacts with) RpL40	O35473	10090.ENSMUSP00000000594	P18101	7227.FBpp0077159	false	interacts with	C1d (interacts with) RpL40
5066	interacts with	C1d (interacts with) RpLP0	O35473	10090.ENSMUSP00000000594	P19889	7227.FBpp0306232	false	interacts with	C1d (interacts with) RpLP0
5067	interacts with	C1d (interacts with) RpS6	O35473	10090.ENSMUSP00000000594	P29327	7227.FBpp0071087	false	interacts with	C1d (interacts with) RpS6
5068	interacts with	C1d (interacts with) RpS2	O35473	10090.ENSMUSP00000000594	P31009	7227.FBpp0079500	false	interacts with	C1d (interacts with) RpS2
5069	interacts with	C1d (interacts with) RpL7	O35473	10090.ENSMUSP00000000594	P32100	7227.FBpp0079536	false	interacts with	C1d (interacts with) RpL7
5070	interacts with	C1d (interacts with) RpL19	O35473	10090.ENSMUSP00000000594	P36241	7227.FBpp0072312	false	interacts with	C1d (interacts with) RpL19
5071	interacts with	C1d (interacts with) RpL27A	O35473	10090.ENSMUSP00000000594	P41092	7227.FBpp0077142	false	interacts with	C1d (interacts with) RpL27A
5072	interacts with	C1d (interacts with) RpL18A	O35473	10090.ENSMUSP00000000594	P41093	7227.FBpp0086103	false	interacts with	C1d (interacts with) RpL18A
5073	interacts with	C1d (interacts with) RpL13	O35473	10090.ENSMUSP00000000594	P41126	7227.FBpp0079484	false	interacts with	C1d (interacts with) RpL13
5074	interacts with	C1d (interacts with) RpL11	O35473	10090.ENSMUSP00000000594	P46222	7227.FBpp0085717	false	interacts with	C1d (interacts with) RpL11
5075	interacts with	C1d (interacts with) RpL7A	O35473	10090.ENSMUSP00000000594	P46223	7227.FBpp0070877	false	interacts with	C1d (interacts with) RpL7A
5076	interacts with	C1d (interacts with) RpL23	O35473	10090.ENSMUSP00000000594	P48159	7227.FBpp0071808	false	interacts with	C1d (interacts with) RpL23
5077	interacts with	C1d (interacts with) RpL36	O35473	10090.ENSMUSP00000000594	P49630	7227.FBpp0070150	false	interacts with	C1d (interacts with) RpL36
5078	interacts with	C1d (interacts with) RpL9	O35473	10090.ENSMUSP00000000594	P50882	7227.FBpp0079752	false	interacts with	C1d (interacts with) RpL9
5079	interacts with	C1d (interacts with) RpL22	O35473	10090.ENSMUSP00000000594	P50887	7227.FBpp0070143	false	interacts with	C1d (interacts with) RpL22
5080	interacts with	C1d (interacts with) RpL14	O35473	10090.ENSMUSP00000000594	P55841	7227.FBpp0076359	false	interacts with	C1d (interacts with) RpL14
5081	interacts with	C1d (interacts with) RpS9	O35473	10090.ENSMUSP00000000594	P55935	7227.FBpp0076152	false	interacts with	C1d (interacts with) RpS9
5082	interacts with	C1d (interacts with) Rtc1	O35473	10090.ENSMUSP00000000594	P56175	7227.FBpp0073651	false	interacts with	C1d (interacts with) Rtc1
5083	interacts with	C1d (interacts with) Dbp45A	O35473	10090.ENSMUSP00000000594	Q07886	7227.FBpp0087645	false	interacts with	C1d (interacts with) Dbp45A
5084	interacts with	C1d (interacts with) RpL29	O35473	10090.ENSMUSP00000000594	Q24154	7227.FBpp0071518	false	interacts with	C1d (interacts with) RpL29
5085	interacts with	C1d (interacts with) Rrp42	O35473	10090.ENSMUSP00000000594	Q29QQ9	7227.FBpp0086348	false	interacts with	C1d (interacts with) Rrp42
5086	interacts with	C1d (interacts with) CG1883	O35473	10090.ENSMUSP00000000594	Q3KN36	7227.FBpp0088441	false	interacts with	C1d (interacts with) CG1883
5087	interacts with	C1d (interacts with) CG12325	O35473	10090.ENSMUSP00000000594	Q5U0X8	7227.FBpp0087322	false	interacts with	C1d (interacts with) CG12325
5088	interacts with	C1d (interacts with) CG1671	O35473	10090.ENSMUSP00000000594	Q7JQT9	7227.FBpp0087461	false	interacts with	C1d (interacts with) CG1671
5089	interacts with	C1d (interacts with) CG4866	O35473	10090.ENSMUSP00000000594	Q7JZ53	7227.FBpp0086096	false	interacts with	C1d (interacts with) CG4866
5090	interacts with	C1d (interacts with) AgaP_AGAP008427	O35473	10090.ENSMUSP00000000594	Q7Q4J4	7165.AGAP008427-PA	false	interacts with	C1d (interacts with) AgaP_AGAP008427
5091	interacts with	C1d (interacts with) Mat89Ba	O35473	10090.ENSMUSP00000000594	Q8IH00	7227.FBpp0082727	false	interacts with	C1d (interacts with) Mat89Ba
5092	interacts with	C1d (interacts with) Rrp40	O35473	10090.ENSMUSP00000000594	Q8IPX7	7227.FBpp0077551	false	interacts with	C1d (interacts with) Rrp40
5093	interacts with	C1d (interacts with) SUPV3L1	O35473	10090.ENSMUSP00000000594	Q8IYB8	9606.ENSP00000352678	false	interacts with	C1d (interacts with) SUPV3L1
5094	interacts with	C1d (interacts with) U3-55K	O35473	10090.ENSMUSP00000000594	Q8MSW9	7227.FBpp0090943	false	interacts with	C1d (interacts with) U3-55K
5095	interacts with	C1d (interacts with) Rrp45	O35473	10090.ENSMUSP00000000594	Q8T4A9	7227.FBpp0074129	false	interacts with	C1d (interacts with) Rrp45
5096	interacts with	C1d (interacts with) Nop56	O35473	10090.ENSMUSP00000000594	Q95WY3	7227.FBpp0083625	false	interacts with	C1d (interacts with) Nop56
5097	interacts with	C1d (interacts with) Sas10	O35473	10090.ENSMUSP00000000594	Q9I7W5	7227.FBpp0070719	false	interacts with	C1d (interacts with) Sas10
5098	interacts with	C1d (interacts with) hoip	O35473	10090.ENSMUSP00000000594	Q9U3Z7	7227.FBpp0079443	false	interacts with	C1d (interacts with) hoip
5099	interacts with	C1d (interacts with) RpL8	O35473	10090.ENSMUSP00000000594	Q9V3G1	7227.FBpp0072801	false	interacts with	C1d (interacts with) RpL8
5100	interacts with	C1d (interacts with) RpL31	O35473	10090.ENSMUSP00000000594	Q9V597	7227.FBpp0087608	false	interacts with	C1d (interacts with) RpL31
5101	interacts with	C1d (interacts with) wcd	O35473	10090.ENSMUSP00000000594	Q9V7P1	7227.FBpp0086314	false	interacts with	C1d (interacts with) wcd
5102	interacts with	C1d (interacts with) RpL21	O35473	10090.ENSMUSP00000000594	Q9V9M7	7227.FBpp0303728	false	interacts with	C1d (interacts with) RpL21
5103	interacts with	C1d (interacts with) RpL6	O35473	10090.ENSMUSP00000000594	Q9V9W3	7227.FBpp0085166	false	interacts with	C1d (interacts with) RpL6
5104	interacts with	C1d (interacts with) PNPase	O35473	10090.ENSMUSP00000000594	Q9V9X7	7227.FBpp0290103	false	interacts with	C1d (interacts with) PNPase
5105	interacts with	C1d (interacts with) RpL27	O35473	10090.ENSMUSP00000000594	Q9VBN5	7227.FBpp0303780	false	interacts with	C1d (interacts with) RpL27
5106	interacts with	C1d (interacts with) CG11920-RA	O35473	10090.ENSMUSP00000000594	Q9VBY2	7227.FBpp0084144	false	interacts with	C1d (interacts with) CG11920-RA
5107	interacts with	C1d (interacts with) Dis3	O35473	10090.ENSMUSP00000000594	Q9VC93	7227.FBpp0083989	false	interacts with	C1d (interacts with) Dis3
5108	interacts with	C1d (interacts with) Dmel\CG5728	O35473	10090.ENSMUSP00000000594	Q9VC94	7227.FBpp0084016	false	interacts with	C1d (interacts with) Dmel\CG5728
5109	interacts with	C1d (interacts with) Dmel\CG8064	O35473	10090.ENSMUSP00000000594	Q9VE98	7227.FBpp0082995	false	interacts with	C1d (interacts with) Dmel\CG8064
5110	interacts with	C1d (interacts with) l(3)07882	O35473	10090.ENSMUSP00000000594	Q9VEJ2	7227.FBpp0082928	false	interacts with	C1d (interacts with) l(3)07882
5111	interacts with	C1d (interacts with) Rrp6	O35473	10090.ENSMUSP00000000594	Q9VFF3	7227.FBpp0112147	false	interacts with	C1d (interacts with) Rrp6
5112	interacts with	C1d (interacts with) Dmel\CG8461	O35473	10090.ENSMUSP00000000594	Q9VFJ1	7227.FBpp0082445	false	interacts with	C1d (interacts with) Dmel\CG8461
5113	interacts with	C1d (interacts with) Dmel\CG9799	O35473	10090.ENSMUSP00000000594	Q9VFV8	7227.FBpp0082231	false	interacts with	C1d (interacts with) Dmel\CG9799
5114	interacts with	C1d (interacts with) Rrp46	O35473	10090.ENSMUSP00000000594	Q9VGZ2	7227.FBpp0081725	false	interacts with	C1d (interacts with) Rrp46
5115	interacts with	C1d (interacts with) RpL34b	O35473	10090.ENSMUSP00000000594	Q9VHE5	7227.FBpp0081527	false	interacts with	C1d (interacts with) RpL34b
5116	interacts with	C1d (interacts with) CG9253-RA	O35473	10090.ENSMUSP00000000594	Q9VIF6	7227.FBpp0080997	false	interacts with	C1d (interacts with) CG9253-RA
5117	interacts with	C1d (interacts with) l(2)05287	O35473	10090.ENSMUSP00000000594	Q9VIG1	7227.FBpp0113107	false	interacts with	C1d (interacts with) l(2)05287
5118	interacts with	C1d (interacts with) RpL30	O35473	10090.ENSMUSP00000000594	Q9VJ19	7227.FBpp0291653	false	interacts with	C1d (interacts with) RpL30
5119	interacts with	C1d (interacts with) RpL24	O35473	10090.ENSMUSP00000000594	Q9VJY6	7227.FBpp0080102	false	interacts with	C1d (interacts with) RpL24
5120	interacts with	C1d (interacts with) Ski6	O35473	10090.ENSMUSP00000000594	Q9VK19	7227.FBpp0080062	false	interacts with	C1d (interacts with) Ski6
5121	interacts with	C1d (interacts with) Csl4	O35473	10090.ENSMUSP00000000594	Q9VKJ4	7227.FBpp0079813	false	interacts with	C1d (interacts with) Csl4
5122	interacts with	C1d (interacts with) Bka	O35473	10090.ENSMUSP00000000594	Q9VL75	7227.FBpp0079470	false	interacts with	C1d (interacts with) Bka
5123	interacts with	C1d (interacts with) Dmel\CG13097	O35473	10090.ENSMUSP00000000594	Q9VLK1	7227.FBpp0079305	false	interacts with	C1d (interacts with) Dmel\CG13097
5124	interacts with	C1d (interacts with) RpL36A	O35473	10090.ENSMUSP00000000594	Q9VLT7	7227.FBpp0079168	false	interacts with	C1d (interacts with) RpL36A
5125	interacts with	C1d (interacts with) nop5	O35473	10090.ENSMUSP00000000594	Q9VM69	7227.FBpp0078997	false	interacts with	C1d (interacts with) nop5
5126	interacts with	C1d (interacts with) l(2)k09022	O35473	10090.ENSMUSP00000000594	Q9VM75	7227.FBpp0078971	false	interacts with	C1d (interacts with) l(2)k09022
5127	interacts with	C1d (interacts with) Dmel\CG9107	O35473	10090.ENSMUSP00000000594	Q9VMJ1	7227.FBpp0078856	false	interacts with	C1d (interacts with) Dmel\CG9107
5128	interacts with	C1d (interacts with) RpL37A	O35473	10090.ENSMUSP00000000594	Q9VMU4	7227.FBpp0291726	false	interacts with	C1d (interacts with) RpL37A
5129	interacts with	C1d (interacts with) RpL35A	O35473	10090.ENSMUSP00000000594	Q9VNB9	7227.FBpp0078416	false	interacts with	C1d (interacts with) RpL35A
5130	interacts with	C1d (interacts with) RpL13A	O35473	10090.ENSMUSP00000000594	Q9VNE9	7227.FBpp0078354	false	interacts with	C1d (interacts with) RpL13A
5131	interacts with	C1d (interacts with) dbe	O35473	10090.ENSMUSP00000000594	Q9VPU8	7227.FBpp0077694	false	interacts with	C1d (interacts with) dbe
5132	interacts with	C1d (interacts with) RpL18	O35473	10090.ENSMUSP00000000594	Q9VS34	7227.FBpp0076602	false	interacts with	C1d (interacts with) RpL18
5133	interacts with	C1d (interacts with) RpL10Ab	O35473	10090.ENSMUSP00000000594	Q9VTP4	7227.FBpp0075764	false	interacts with	C1d (interacts with) RpL10Ab
5134	interacts with	C1d (interacts with) Dmel\CG7275	O35473	10090.ENSMUSP00000000594	Q9VUN7	7227.FBpp0075302	false	interacts with	C1d (interacts with) Dmel\CG7275
5135	interacts with	C1d (interacts with) Dmel\CG12301	O35473	10090.ENSMUSP00000000594	Q9VUR2	7227.FBpp0075317	false	interacts with	C1d (interacts with) Dmel\CG12301
5136	interacts with	C1d (interacts with) Dmel\CG7728	O35473	10090.ENSMUSP00000000594	Q9VVC9	7227.FBpp0075034	false	interacts with	C1d (interacts with) Dmel\CG7728
5137	interacts with	C1d (interacts with) CG5589	O35473	10090.ENSMUSP00000000594	Q9VVK8	7227.FBpp0074936	false	interacts with	C1d (interacts with) CG5589
5138	interacts with	C1d (interacts with) RpL26	O35473	10090.ENSMUSP00000000594	Q9VVU2	7227.FBpp0305858	false	interacts with	C1d (interacts with) RpL26
5139	interacts with	C1d (interacts with) DmRH29	O35473	10090.ENSMUSP00000000594	Q9VXW2	7227.FBpp0073828	false	interacts with	C1d (interacts with) DmRH29
5140	interacts with	C1d (interacts with) RpL37a	O35473	10090.ENSMUSP00000000594	Q9VXX8	7227.FBpp0073844	false	interacts with	C1d (interacts with) RpL37a
5141	interacts with	C1d (interacts with) RpL28	O35473	10090.ENSMUSP00000000594	Q9VZS5	7227.FBpp0072957	false	interacts with	C1d (interacts with) RpL28
5142	interacts with	C1d (interacts with) RpL23A	O35473	10090.ENSMUSP00000000594	Q9W0A8	7227.FBpp0072687	false	interacts with	C1d (interacts with) RpL23A
5143	interacts with	C1d (interacts with) RpL12	O35473	10090.ENSMUSP00000000594	Q9W1B9	7227.FBpp0072083	false	interacts with	C1d (interacts with) RpL12
5144	interacts with	C1d (interacts with) CG3735	O35473	10090.ENSMUSP00000000594	Q9W1G1	7227.FBpp0072119	false	interacts with	C1d (interacts with) CG3735
5145	interacts with	C1d (interacts with) Rrp4	O35473	10090.ENSMUSP00000000594	Q9W1M9	7227.FBpp0072020	false	interacts with	C1d (interacts with) Rrp4
5146	interacts with	C1d (interacts with) Fib	O35473	10090.ENSMUSP00000000594	Q9W1V3	7227.FBpp0071892	false	interacts with	C1d (interacts with) Fib
5147	interacts with	C1d (interacts with) CG4554	O35473	10090.ENSMUSP00000000594	Q9W246	7227.FBpp0071744	false	interacts with	C1d (interacts with) CG4554
5148	interacts with	C1d (interacts with) CG1789	O35473	10090.ENSMUSP00000000594	Q9W3C0	7227.FBpp0071194	false	interacts with	C1d (interacts with) CG1789
5149	interacts with	C1d (interacts with) Dmel\CG2260	O35473	10090.ENSMUSP00000000594	Q9W3K3	7227.FBpp0071142	false	interacts with	C1d (interacts with) Dmel\CG2260
5150	interacts with	C1d (interacts with) Dmel\CG1575	O35473	10090.ENSMUSP00000000594	Q9W3K4	7227.FBpp0071102	false	interacts with	C1d (interacts with) Dmel\CG1575
5151	interacts with	C1d (interacts with) RpL17	O35473	10090.ENSMUSP00000000594	Q9W3W8	7227.FBpp0070940	false	interacts with	C1d (interacts with) RpL17
5152	interacts with	C1d (interacts with) RpL35	O35473	10090.ENSMUSP00000000594	Q9W499	7227.FBpp0070766	false	interacts with	C1d (interacts with) RpL35
5153	interacts with	C1d (interacts with) CG3527	O35473	10090.ENSMUSP00000000594	Q9W4J5	7227.FBpp0070646	false	interacts with	C1d (interacts with) CG3527
5154	interacts with	C1d (interacts with) Dmel\CG2875	O35473	10090.ENSMUSP00000000594	Q9W4R1	7227.FBpp0070561	false	interacts with	C1d (interacts with) Dmel\CG2875
5155	interacts with	C1d (interacts with) Dmel\CG3071	O35473	10090.ENSMUSP00000000594	Q9W4Z9	7227.FBpp0070382	false	interacts with	C1d (interacts with) Dmel\CG3071
5156	interacts with	C1d (interacts with) CG14805-RA	O35473	10090.ENSMUSP00000000594	Q9W550	7227.FBpp0070299	false	interacts with	C1d (interacts with) CG14805-RA
5157	interacts with	C1d (interacts with) RpL38	O35473	10090.ENSMUSP00000000594	Q9W5N2	7227.FBpp0110412	false	interacts with	C1d (interacts with) RpL38
5158	interacts with	C1d (interacts with) RpL5	O35473	10090.ENSMUSP00000000594	Q9W5R8	7227.FBpp0304879	false	interacts with	C1d (interacts with) RpL5
5159	interacts with	C1d (interacts with) Mtr4	O35473	10090.ENSMUSP00000000594	Q9Y134	7227.FBpp0080319	false	interacts with	C1d (interacts with) Mtr4
5160	interacts with	CG30349-RA (interacts with) Atac3	A1Z7K2	7227.FBpp0087731	M9NFF9	7227.FBpp0301175	false	interacts with	CG30349-RA (interacts with) Atac3
5161	interacts with	CG30349-RA (interacts with) l(3)72Dn	A1Z7K2	7227.FBpp0087731	M9PFG1	7227.FBpp0305742	false	interacts with	CG30349-RA (interacts with) l(3)72Dn
5162	interacts with	CG30349-RA (interacts with) Nop60B	A1Z7K2	7227.FBpp0087731	O44081	7227.FBpp0099583	false	interacts with	CG30349-RA (interacts with) Nop60B
5163	interacts with	CG30349-RA (interacts with) RpS3A	A1Z7K2	7227.FBpp0087731	P55830	7227.FBpp0300615	false	interacts with	CG30349-RA (interacts with) RpS3A
5164	interacts with	CG30349-RA (interacts with) CG1883	A1Z7K2	7227.FBpp0087731	Q3KN36	7227.FBpp0088441	false	interacts with	CG30349-RA (interacts with) CG1883
5165	interacts with	CG30349-RA (interacts with) Rs1	A1Z7K2	7227.FBpp0087731	Q7JQN4	7227.FBpp0087865	false	interacts with	CG30349-RA (interacts with) Rs1
5166	interacts with	CG30349-RA (interacts with) CG11123	A1Z7K2	7227.FBpp0087731	Q7JX95	7227.FBpp0088044	false	interacts with	CG30349-RA (interacts with) CG11123
5167	interacts with	CG30349-RA (interacts with) CG5033	A1Z7K2	7227.FBpp0087731	Q7K0Y1	7227.FBpp0088519	false	interacts with	CG30349-RA (interacts with) CG5033
5168	interacts with	CG30349-RA (interacts with) RpS8	A1Z7K2	7227.FBpp0087731	Q8MLY8	7227.FBpp0099686	false	interacts with	CG30349-RA (interacts with) RpS8
5169	interacts with	CG30349-RA (interacts with) U3-55K	A1Z7K2	7227.FBpp0087731	Q8MSW9	7227.FBpp0090943	false	interacts with	CG30349-RA (interacts with) U3-55K
5170	interacts with	CG30349-RA (interacts with) NHP2	A1Z7K2	7227.FBpp0087731	Q9V3U2	7227.FBpp0305289	false	interacts with	CG30349-RA (interacts with) NHP2
5171	interacts with	CG30349-RA (interacts with) Rrp6	A1Z7K2	7227.FBpp0087731	Q9VFF3	7227.FBpp0112147	false	interacts with	CG30349-RA (interacts with) Rrp6
5172	interacts with	CG30349-RA (interacts with) l(2)05287	A1Z7K2	7227.FBpp0087731	Q9VIG1	7227.FBpp0113107	false	interacts with	CG30349-RA (interacts with) l(2)05287
5173	interacts with	CG30349-RA (interacts with) Dmel\CG11030	A1Z7K2	7227.FBpp0087731	Q9VMM7	7227.FBpp0304812	false	interacts with	CG30349-RA (interacts with) Dmel\CG11030
5174	interacts with	CG8414 (interacts with) CG30349-RA	A1ZA92	7227.FBpp0086393	A1Z7K2	7227.FBpp0087731	false	interacts with	CG8414 (interacts with) CG30349-RA
5175	interacts with	CG8414 (interacts with) CG11023	A1ZA92	7227.FBpp0086393	E1JHP8	7227.FBpp0289914	false	interacts with	CG8414 (interacts with) CG11023
5176	interacts with	CG8414 (interacts with) l(3)72Dn	A1ZA92	7227.FBpp0086393	M9PFG1	7227.FBpp0305742	false	interacts with	CG8414 (interacts with) l(3)72Dn
5177	interacts with	CG8414 (interacts with) RpL15	A1ZA92	7227.FBpp0086393	O17445	7227.FBpp0300652	false	interacts with	CG8414 (interacts with) RpL15
5178	interacts with	CG8414 (interacts with) RpL10	A1ZA92	7227.FBpp0086393	O61231	7227.FBpp0306039	false	interacts with	CG8414 (interacts with) RpL10
5179	interacts with	CG8414 (interacts with) RpLP2	A1ZA92	7227.FBpp0086393	P05389	7227.FBpp0089424	false	interacts with	CG8414 (interacts with) RpLP2
5180	interacts with	CG8414 (interacts with) RpLP1	A1ZA92	7227.FBpp0086393	P08570	7227.FBpp0304265	false	interacts with	CG8414 (interacts with) RpLP1
5181	interacts with	CG8414 (interacts with) RpLP0	A1ZA92	7227.FBpp0086393	P19889	7227.FBpp0306232	false	interacts with	CG8414 (interacts with) RpLP0
5182	interacts with	CG8414 (interacts with) Dbp45A	A1ZA92	7227.FBpp0086393	Q07886	7227.FBpp0087645	false	interacts with	CG8414 (interacts with) Dbp45A
5183	interacts with	CG8414 (interacts with) CG1883	A1ZA92	7227.FBpp0086393	Q3KN36	7227.FBpp0088441	false	interacts with	CG8414 (interacts with) CG1883
5184	interacts with	CG8414 (interacts with) CG12325	A1ZA92	7227.FBpp0086393	Q5U0X8	7227.FBpp0087322	false	interacts with	CG8414 (interacts with) CG12325
5185	interacts with	CG8414 (interacts with) CG1671	A1ZA92	7227.FBpp0086393	Q7JQT9	7227.FBpp0087461	false	interacts with	CG8414 (interacts with) CG1671
5186	interacts with	CG8414 (interacts with) CG5033	A1ZA92	7227.FBpp0086393	Q7K0Y1	7227.FBpp0088519	false	interacts with	CG8414 (interacts with) CG5033
5187	interacts with	CG8414 (interacts with) U3-55K	A1ZA92	7227.FBpp0086393	Q8MSW9	7227.FBpp0090943	false	interacts with	CG8414 (interacts with) U3-55K
5188	interacts with	CG8414 (interacts with) RpL31	A1ZA92	7227.FBpp0086393	Q9V597	7227.FBpp0087608	false	interacts with	CG8414 (interacts with) RpL31
5189	interacts with	CG8414 (interacts with) RpL21	A1ZA92	7227.FBpp0086393	Q9V9M7	7227.FBpp0303728	false	interacts with	CG8414 (interacts with) RpL21
5190	interacts with	CG8414 (interacts with) RpL27	A1ZA92	7227.FBpp0086393	Q9VBN5	7227.FBpp0303780	false	interacts with	CG8414 (interacts with) RpL27
5191	interacts with	CG8414 (interacts with) Rrp6	A1ZA92	7227.FBpp0086393	Q9VFF3	7227.FBpp0112147	false	interacts with	CG8414 (interacts with) Rrp6
5192	interacts with	CG8414 (interacts with) l(2)05287	A1ZA92	7227.FBpp0086393	Q9VIG1	7227.FBpp0113107	false	interacts with	CG8414 (interacts with) l(2)05287
5193	interacts with	CG8414 (interacts with) RpL30	A1ZA92	7227.FBpp0086393	Q9VJ19	7227.FBpp0291653	false	interacts with	CG8414 (interacts with) RpL30
5194	interacts with	CG8414 (interacts with) RpL37A	A1ZA92	7227.FBpp0086393	Q9VMU4	7227.FBpp0291726	false	interacts with	CG8414 (interacts with) RpL37A
5195	interacts with	CG8414 (interacts with) RpL26	A1ZA92	7227.FBpp0086393	Q9VVU2	7227.FBpp0305858	false	interacts with	CG8414 (interacts with) RpL26
5196	interacts with	CG8414 (interacts with) RpL38	A1ZA92	7227.FBpp0086393	Q9W5N2	7227.FBpp0110412	false	interacts with	CG8414 (interacts with) RpL38
5197	interacts with	CG8414 (interacts with) RpL5	A1ZA92	7227.FBpp0086393	Q9W5R8	7227.FBpp0304879	false	interacts with	CG8414 (interacts with) RpL5
5198	interacts with	RpL39 (interacts with) CG8414	O16130	7227.FBpp0072094	A1ZA92	7227.FBpp0086393	false	interacts with	RpL39 (interacts with) CG8414
5199	interacts with	RpL39 (interacts with) eIF3c	O16130	7227.FBpp0072094	A1ZAX1	7227.FBpp0086013	false	interacts with	RpL39 (interacts with) eIF3c
5200	interacts with	RpL39 (interacts with) eRF1	O16130	7227.FBpp0072094	M9PFR9	7227.FBpp0304202	false	interacts with	RpL39 (interacts with) eRF1
5201	interacts with	RpL39 (interacts with) eIF3i	O16130	7227.FBpp0072094	O02195	7227.FBpp0078689	false	interacts with	RpL39 (interacts with) eIF3i
5202	interacts with	RpL39 (interacts with) RpL3	O16130	7227.FBpp0072094	O16797	7227.FBpp0081822	false	interacts with	RpL39 (interacts with) RpL3
5203	interacts with	RpL39 (interacts with) RpL15	O16130	7227.FBpp0072094	O17445	7227.FBpp0300652	false	interacts with	RpL39 (interacts with) RpL15
5204	interacts with	RpL39 (interacts with) Rack1	O16130	7227.FBpp0072094	O18640	7227.FBpp0303680	false	interacts with	RpL39 (interacts with) Rack1
5205	interacts with	RpL39 (interacts with) RpL10	O16130	7227.FBpp0072094	O61231	7227.FBpp0306039	false	interacts with	RpL39 (interacts with) RpL10
5206	interacts with	RpL39 (interacts with) eIF4G1	O16130	7227.FBpp0072094	O61380	7227.FBpp0111817	false	interacts with	RpL39 (interacts with) eIF4G1
5207	interacts with	RpL39 (interacts with) RpS21	O16130	7227.FBpp0072094	O76927	7227.FBpp0077309	false	interacts with	RpL39 (interacts with) RpS21
5208	interacts with	RpL39 (interacts with) Ip259	O16130	7227.FBpp0072094	O76994	7227.FBpp0079607	false	interacts with	RpL39 (interacts with) Ip259
5209	interacts with	RpL39 (interacts with) eIF3e	O16130	7227.FBpp0072094	O77410	7227.FBpp0075104	false	interacts with	RpL39 (interacts with) eIF3e
5210	interacts with	RpL39 (interacts with) twr	O16130	7227.FBpp0072094	O97066	7227.FBpp0081185	false	interacts with	RpL39 (interacts with) twr
5211	interacts with	RpL39 (interacts with) RpL32	O16130	7227.FBpp0072094	P04359	7227.FBpp0084959	false	interacts with	RpL39 (interacts with) RpL32
5212	interacts with	RpL39 (interacts with) RpLP2	O16130	7227.FBpp0072094	P05389	7227.FBpp0089424	false	interacts with	RpL39 (interacts with) RpLP2
5213	interacts with	RpL39 (interacts with) RpLP1	O16130	7227.FBpp0072094	P08570	7227.FBpp0304265	false	interacts with	RpL39 (interacts with) RpLP1
5214	interacts with	RpL39 (interacts with) eEF1alpha1	O16130	7227.FBpp0072094	P08736	7227.FBpp0304260	false	interacts with	RpL39 (interacts with) eEF1alpha1
5215	interacts with	RpL39 (interacts with) RpL4	O16130	7227.FBpp0072094	P09180	7227.FBpp0084617	false	interacts with	RpL39 (interacts with) RpL4
5216	interacts with	RpL39 (interacts with) RpS26	O16130	7227.FBpp0072094	P13008	7227.FBpp0080641	false	interacts with	RpL39 (interacts with) RpS26
5217	interacts with	RpL39 (interacts with) EF2	O16130	7227.FBpp0072094	P13060	7227.FBpp0305182	false	interacts with	RpL39 (interacts with) EF2
5218	interacts with	RpL39 (interacts with) RpS17	O16130	7227.FBpp0072094	P17704	7227.FBpp0076207	false	interacts with	RpL39 (interacts with) RpS17
5219	interacts with	RpL39 (interacts with) RpL40	O16130	7227.FBpp0072094	P18101	7227.FBpp0077159	false	interacts with	RpL39 (interacts with) RpL40
5220	interacts with	RpL39 (interacts with) RpL40	O16130	7227.FBpp0072094	P18101	7227.FBpp0079606	false	interacts with	RpL39 (interacts with) RpL40
5221	interacts with	RpL39 (interacts with) RpLP0	O16130	7227.FBpp0072094	P19889	7227.FBpp0306232	false	interacts with	RpL39 (interacts with) RpLP0
5222	interacts with	RpL39 (interacts with) pAbp	O16130	7227.FBpp0072094	P21187	7227.FBpp0085915	false	interacts with	RpL39 (interacts with) pAbp
5223	interacts with	RpL39 (interacts with) mts	O16130	7227.FBpp0072094	P23696	7227.FBpp0079148	false	interacts with	RpL39 (interacts with) mts
5224	interacts with	RpL39 (interacts with) RpS2	O16130	7227.FBpp0072094	P31009	7227.FBpp0079500	false	interacts with	RpL39 (interacts with) RpS2
5225	interacts with	RpL39 (interacts with) RpL7	O16130	7227.FBpp0072094	P32100	7227.FBpp0079536	false	interacts with	RpL39 (interacts with) RpL7
5226	interacts with	RpL39 (interacts with) Pp2A-29B	O16130	7227.FBpp0072094	P36179	7227.FBpp0297239	false	interacts with	RpL39 (interacts with) Pp2A-29B
5227	interacts with	RpL39 (interacts with) RpL19	O16130	7227.FBpp0072094	P36241	7227.FBpp0072312	false	interacts with	RpL39 (interacts with) RpL19
5228	interacts with	RpL39 (interacts with) tws	O16130	7227.FBpp0072094	P36872	7227.FBpp0081665	false	interacts with	RpL39 (interacts with) tws
5229	interacts with	RpL39 (interacts with) RpS19a	O16130	7227.FBpp0072094	P39018	7227.FBpp0074086	false	interacts with	RpL39 (interacts with) RpS19a
5230	interacts with	RpL39 (interacts with) RpS4	O16130	7227.FBpp0072094	P41042	7227.FBpp0075618	false	interacts with	RpL39 (interacts with) RpS4
5231	interacts with	RpL39 (interacts with) RpL27A	O16130	7227.FBpp0072094	P41092	7227.FBpp0077142	false	interacts with	RpL39 (interacts with) RpL27A
5232	interacts with	RpL39 (interacts with) RpL18A	O16130	7227.FBpp0072094	P41093	7227.FBpp0086103	false	interacts with	RpL39 (interacts with) RpL18A
5233	interacts with	RpL39 (interacts with) RpS18	O16130	7227.FBpp0072094	P41094	7227.FBpp0085585	false	interacts with	RpL39 (interacts with) RpS18
5234	interacts with	RpL39 (interacts with) RpL13	O16130	7227.FBpp0072094	P41126	7227.FBpp0079484	false	interacts with	RpL39 (interacts with) RpL13
5235	interacts with	RpL39 (interacts with) eIF2alpha	O16130	7227.FBpp0072094	P41374	7227.FBpp0074075	false	interacts with	RpL39 (interacts with) eIF2alpha
5236	interacts with	RpL39 (interacts with) eIF2beta	O16130	7227.FBpp0072094	P41375	7227.FBpp0075700	false	interacts with	RpL39 (interacts with) eIF2beta
5237	interacts with	RpL39 (interacts with) RpL11	O16130	7227.FBpp0072094	P46222	7227.FBpp0085717	false	interacts with	RpL39 (interacts with) RpL11
5238	interacts with	RpL39 (interacts with) RpS15Aa	O16130	7227.FBpp0072094	P48149	7227.FBpp0073623	false	interacts with	RpL39 (interacts with) RpS15Aa
5239	interacts with	RpL39 (interacts with) RpS25	O16130	7227.FBpp0072094	P48588	7227.FBpp0081845	false	interacts with	RpL39 (interacts with) RpS25
5240	interacts with	RpL39 (interacts with) eIF4E1	O16130	7227.FBpp0072094	P48598	7227.FBpp0076215	false	interacts with	RpL39 (interacts with) eIF4E1
5241	interacts with	RpL39 (interacts with) Srp19	O16130	7227.FBpp0072094	P49963	7227.FBpp0076589	false	interacts with	RpL39 (interacts with) Srp19
5242	interacts with	RpL39 (interacts with) RpL9	O16130	7227.FBpp0072094	P50882	7227.FBpp0079752	false	interacts with	RpL39 (interacts with) RpL9
5243	interacts with	RpL39 (interacts with) RpS20	O16130	7227.FBpp0072094	P55828	7227.FBpp0083371	false	interacts with	RpL39 (interacts with) RpS20
5244	interacts with	RpL39 (interacts with) RpS3A	O16130	7227.FBpp0072094	P55830	7227.FBpp0300615	false	interacts with	RpL39 (interacts with) RpS3A
5245	interacts with	RpL39 (interacts with) RpL14	O16130	7227.FBpp0072094	P55841	7227.FBpp0076359	false	interacts with	RpL39 (interacts with) RpL14
5246	interacts with	RpL39 (interacts with) RpS9	O16130	7227.FBpp0072094	P55935	7227.FBpp0076152	false	interacts with	RpL39 (interacts with) RpS9
5247	interacts with	RpL39 (interacts with) RpS12	O16130	7227.FBpp0072094	P80455	7227.FBpp0075612	false	interacts with	RpL39 (interacts with) RpS12
5248	interacts with	RpL39 (interacts with) eIF4A	O16130	7227.FBpp0072094	Q02748	7227.FBpp0297911	false	interacts with	RpL39 (interacts with) eIF4A
5249	interacts with	RpL39 (interacts with) RpS13	O16130	7227.FBpp0072094	Q03334	7227.FBpp0079328	false	interacts with	RpL39 (interacts with) RpS13
5250	interacts with	RpL39 (interacts with) RpS3	O16130	7227.FBpp0072094	Q06559	7227.FBpp0083802	false	interacts with	RpL39 (interacts with) RpS3
5251	interacts with	RpL39 (interacts with) eIF3b	O16130	7227.FBpp0072094	Q0E940	7227.FBpp0086098	false	interacts with	RpL39 (interacts with) eIF3b
5252	interacts with	RpL39 (interacts with) NAT1	O16130	7227.FBpp0072094	Q0E996	7227.FBpp0100139	false	interacts with	RpL39 (interacts with) NAT1
5253	interacts with	RpL39 (interacts with) RpS11	O16130	7227.FBpp0072094	Q0E9B6	7227.FBpp0087115	false	interacts with	RpL39 (interacts with) RpS11
5254	interacts with	RpL39 (interacts with) RpS5a	O16130	7227.FBpp0072094	Q24186	7227.FBpp0074180	false	interacts with	RpL39 (interacts with) RpS5a
5255	interacts with	RpL39 (interacts with) eIF2gamma	O16130	7227.FBpp0072094	Q24208	7227.FBpp0302537	false	interacts with	RpL39 (interacts with) eIF2gamma
5256	interacts with	RpL39 (interacts with) Rrp42	O16130	7227.FBpp0072094	Q29QQ9	7227.FBpp0086348	false	interacts with	RpL39 (interacts with) Rrp42
5257	interacts with	RpL39 (interacts with) CG1883	O16130	7227.FBpp0072094	Q3KN36	7227.FBpp0088441	false	interacts with	RpL39 (interacts with) CG1883
5258	interacts with	RpL39 (interacts with) CG5364	O16130	7227.FBpp0072094	Q76NQ0	7227.FBpp0304506	false	interacts with	RpL39 (interacts with) CG5364
5259	interacts with	RpL39 (interacts with) eIF3m	O16130	7227.FBpp0072094	Q7JVI3	7227.FBpp0086705	false	interacts with	RpL39 (interacts with) eIF3m
5260	interacts with	RpL39 (interacts with) Sec61beta	O16130	7227.FBpp0072094	Q7JZN0	7227.FBpp0086627	false	interacts with	RpL39 (interacts with) Sec61beta
5261	interacts with	RpL39 (interacts with) RpS15	O16130	7227.FBpp0072094	Q7JZW2	7227.FBpp0086269	false	interacts with	RpL39 (interacts with) RpS15
5262	interacts with	RpL39 (interacts with) CG5033	O16130	7227.FBpp0072094	Q7K0Y1	7227.FBpp0088519	false	interacts with	RpL39 (interacts with) CG5033
5263	interacts with	RpL39 (interacts with) OstDelta	O16130	7227.FBpp0072094	Q7K110	7227.FBpp0088527	false	interacts with	RpL39 (interacts with) OstDelta
5264	interacts with	RpL39 (interacts with) eIF3j	O16130	7227.FBpp0072094	Q7K550	7227.FBpp0087475	false	interacts with	RpL39 (interacts with) eIF3j
5265	interacts with	RpL39 (interacts with) Tapdelta	O16130	7227.FBpp0072094	Q7KLX3	7227.FBpp0087250	false	interacts with	RpL39 (interacts with) Tapdelta
5266	interacts with	RpL39 (interacts with) RpS15Ab	O16130	7227.FBpp0072094	Q7KR04	7227.FBpp0087321	false	interacts with	RpL39 (interacts with) RpS15Ab
5267	interacts with	RpL39 (interacts with) eIF4H1	O16130	7227.FBpp0072094	Q7KUX7	7227.FBpp0089381	false	interacts with	RpL39 (interacts with) eIF4H1
5268	interacts with	RpL39 (interacts with) eIF4B	O16130	7227.FBpp0072094	Q7PLL3	7227.FBpp0112403	false	interacts with	RpL39 (interacts with) eIF4B
5269	interacts with	RpL39 (interacts with) Rrp40	O16130	7227.FBpp0072094	Q8IPX7	7227.FBpp0077551	false	interacts with	RpL39 (interacts with) Rrp40
5270	interacts with	RpL39 (interacts with) RpS8	O16130	7227.FBpp0072094	Q8MLY8	7227.FBpp0099686	false	interacts with	RpL39 (interacts with) RpS8
5271	interacts with	RpL39 (interacts with) Sec61alpha	O16130	7227.FBpp0072094	Q8STG9	7227.FBpp0078896	false	interacts with	RpL39 (interacts with) Sec61alpha
5272	interacts with	RpL39 (interacts with) RpS23	O16130	7227.FBpp0072094	Q8T3U2	7227.FBpp0086701	false	interacts with	RpL39 (interacts with) RpS23
5273	interacts with	RpL39 (interacts with) Rrp45	O16130	7227.FBpp0072094	Q8T4A9	7227.FBpp0074129	false	interacts with	RpL39 (interacts with) Rrp45
5274	interacts with	RpL39 (interacts with) Gtp-bp	O16130	7227.FBpp0072094	Q9U5L1	7227.FBpp0073336	false	interacts with	RpL39 (interacts with) Gtp-bp
5275	interacts with	RpL39 (interacts with) eIF3h	O16130	7227.FBpp0072094	Q9U9Q4	7227.FBpp0078667	false	interacts with	RpL39 (interacts with) eIF3h
5276	interacts with	RpL39 (interacts with) Srp54k	O16130	7227.FBpp0072094	Q9V3D9	7227.FBpp0076872	false	interacts with	RpL39 (interacts with) Srp54k
5277	interacts with	RpL39 (interacts with) RpL8	O16130	7227.FBpp0072094	Q9V3G1	7227.FBpp0072801	false	interacts with	RpL39 (interacts with) RpL8
5278	interacts with	RpL39 (interacts with) Cbp20	O16130	7227.FBpp0072094	Q9V3L6	7227.FBpp0082973	false	interacts with	RpL39 (interacts with) Cbp20
5279	interacts with	RpL39 (interacts with) Smg5	O16130	7227.FBpp0072094	Q9V414	7227.FBpp0080138	false	interacts with	RpL39 (interacts with) Smg5
5280	interacts with	RpL39 (interacts with) tsu	O16130	7227.FBpp0072094	Q9V535	7227.FBpp0087648	false	interacts with	RpL39 (interacts with) tsu
5281	interacts with	RpL39 (interacts with) RpL31	O16130	7227.FBpp0072094	Q9V597	7227.FBpp0087608	false	interacts with	RpL39 (interacts with) RpL31
5282	interacts with	RpL39 (interacts with) SEC61G1	O16130	7227.FBpp0072094	Q9V668	7227.FBpp0087119	false	interacts with	RpL39 (interacts with) SEC61G1
5283	interacts with	RpL39 (interacts with) RpL21	O16130	7227.FBpp0072094	Q9V9M7	7227.FBpp0303728	false	interacts with	RpL39 (interacts with) RpL21
5284	interacts with	RpL39 (interacts with) RpL6	O16130	7227.FBpp0072094	Q9V9W3	7227.FBpp0085166	false	interacts with	RpL39 (interacts with) RpL6
5285	interacts with	RpL39 (interacts with) Spase12	O16130	7227.FBpp0072094	Q9VAL0	7227.FBpp0084801	false	interacts with	RpL39 (interacts with) Spase12
5286	interacts with	RpL39 (interacts with) btz	O16130	7227.FBpp0072094	Q9VB04	7227.FBpp0303118	false	interacts with	RpL39 (interacts with) btz
5287	interacts with	RpL39 (interacts with) RpL27	O16130	7227.FBpp0072094	Q9VBN5	7227.FBpp0303780	false	interacts with	RpL39 (interacts with) RpL27
5288	interacts with	RpL39 (interacts with) RpS27	O16130	7227.FBpp0072094	Q9VBU9	7227.FBpp0084242	false	interacts with	RpL39 (interacts with) RpS27
5289	interacts with	RpL39 (interacts with) Smg6	O16130	7227.FBpp0072094	Q9VBZ6	7227.FBpp0084171	false	interacts with	RpL39 (interacts with) Smg6
5290	interacts with	RpL39 (interacts with) Spase22-23	O16130	7227.FBpp0072094	Q9VCA9	7227.FBpp0293581	false	interacts with	RpL39 (interacts with) Spase22-23
5291	interacts with	RpL39 (interacts with) eIF3d1	O16130	7227.FBpp0072094	Q9VCK0	7227.FBpp0088565	false	interacts with	RpL39 (interacts with) eIF3d1
5292	interacts with	RpL39 (interacts with) RpS30	O16130	7227.FBpp0072094	Q9VDH8	7227.FBpp0083376	false	interacts with	RpL39 (interacts with) RpS30
5293	interacts with	RpL39 (interacts with) Srp72	O16130	7227.FBpp0072094	Q9VDK7	7227.FBpp0083319	false	interacts with	RpL39 (interacts with) Srp72
5294	interacts with	RpL39 (interacts with) Srp14	O16130	7227.FBpp0072094	Q9VDL0	7227.FBpp0271779	false	interacts with	RpL39 (interacts with) Srp14
5295	interacts with	RpL39 (interacts with) eIF1A	O16130	7227.FBpp0072094	Q9VEA1	7227.FBpp0082994	false	interacts with	RpL39 (interacts with) eIF1A
5296	interacts with	RpL39 (interacts with) mRpS10	O16130	7227.FBpp0072094	Q9VFB2	7227.FBpp0082513	false	interacts with	RpL39 (interacts with) mRpS10
5297	interacts with	RpL39 (interacts with) Rrp6	O16130	7227.FBpp0072094	Q9VFF3	7227.FBpp0112147	false	interacts with	RpL39 (interacts with) Rrp6
5298	interacts with	RpL39 (interacts with) mRpL11	O16130	7227.FBpp0072094	Q9VFJ2	7227.FBpp0082412	false	interacts with	RpL39 (interacts with) mRpL11
5299	interacts with	RpL39 (interacts with) RpL24-like	O16130	7227.FBpp0072094	Q9VGN9	7227.FBpp0081879	false	interacts with	RpL39 (interacts with) RpL24-like
5300	interacts with	RpL39 (interacts with) Rrp46	O16130	7227.FBpp0072094	Q9VGZ2	7227.FBpp0081725	false	interacts with	RpL39 (interacts with) Rrp46
5301	interacts with	RpL39 (interacts with) RpS29	O16130	7227.FBpp0072094	Q9VH69	7227.FBpp0081614	false	interacts with	RpL39 (interacts with) RpS29
5302	interacts with	RpL39 (interacts with) RnpS1	O16130	7227.FBpp0072094	Q9VHC0	7227.FBpp0081544	false	interacts with	RpL39 (interacts with) RnpS1
5303	interacts with	RpL39 (interacts with) RpL34b	O16130	7227.FBpp0072094	Q9VHE5	7227.FBpp0081527	false	interacts with	RpL39 (interacts with) RpL34b
5304	interacts with	RpL39 (interacts with) CG7483	O16130	7227.FBpp0072094	Q9VHS8	7227.FBpp0081324	false	interacts with	RpL39 (interacts with) CG7483
5305	interacts with	RpL39 (interacts with) RpL30	O16130	7227.FBpp0072094	Q9VJ19	7227.FBpp0291653	false	interacts with	RpL39 (interacts with) RpL30
5306	interacts with	RpL39 (interacts with) RpL24	O16130	7227.FBpp0072094	Q9VJY6	7227.FBpp0080102	false	interacts with	RpL39 (interacts with) RpL24
5307	interacts with	RpL39 (interacts with) Ski6	O16130	7227.FBpp0072094	Q9VK19	7227.FBpp0080062	false	interacts with	RpL39 (interacts with) Ski6
5308	interacts with	RpL39 (interacts with) Tor	O16130	7227.FBpp0072094	Q9VK45	7227.FBpp0080003	false	interacts with	RpL39 (interacts with) Tor
5309	interacts with	RpL39 (interacts with) eRF3	O16130	7227.FBpp0072094	Q9VK85	7227.FBpp0305302	false	interacts with	RpL39 (interacts with) eRF3
5310	interacts with	RpL39 (interacts with) Csl4	O16130	7227.FBpp0072094	Q9VKJ4	7227.FBpp0079813	false	interacts with	RpL39 (interacts with) Csl4
5311	interacts with	RpL39 (interacts with) CG6724	O16130	7227.FBpp0072094	Q9VKQ3	7227.FBpp0079780	false	interacts with	RpL39 (interacts with) CG6724
5312	interacts with	RpL39 (interacts with) CG6729	O16130	7227.FBpp0072094	Q9VKQ6	7227.FBpp0079708	false	interacts with	RpL39 (interacts with) CG6729
5313	interacts with	RpL39 (interacts with) AI945207	O16130	7227.FBpp0072094	Q9VL69	7227.FBpp0079495	false	interacts with	RpL39 (interacts with) AI945207
5314	interacts with	RpL39 (interacts with) CG4364	O16130	7227.FBpp0072094	Q9VL96	7227.FBpp0079445	false	interacts with	RpL39 (interacts with) CG4364
5315	interacts with	RpL39 (interacts with) RpL36A	O16130	7227.FBpp0072094	Q9VLT7	7227.FBpp0079168	false	interacts with	RpL39 (interacts with) RpL36A
5316	interacts with	RpL39 (interacts with) RpL37A	O16130	7227.FBpp0072094	Q9VMU4	7227.FBpp0291726	false	interacts with	RpL39 (interacts with) RpL37A
5317	interacts with	RpL39 (interacts with) mRpL24	O16130	7227.FBpp0072094	Q9VMY1	7227.FBpp0078694	false	interacts with	RpL39 (interacts with) mRpL24
5318	interacts with	RpL39 (interacts with) eIF3a	O16130	7227.FBpp0072094	Q9VN25	7227.FBpp0078584	false	interacts with	RpL39 (interacts with) eIF3a
5319	interacts with	RpL39 (interacts with) eIF3f1	O16130	7227.FBpp0072094	Q9VN50	7227.FBpp0078532	false	interacts with	RpL39 (interacts with) eIF3f1
5320	interacts with	RpL39 (interacts with) RpL35A	O16130	7227.FBpp0072094	Q9VNB9	7227.FBpp0078416	false	interacts with	RpL39 (interacts with) RpL35A
5321	interacts with	RpL39 (interacts with) RpL13A	O16130	7227.FBpp0072094	Q9VNE9	7227.FBpp0078354	false	interacts with	RpL39 (interacts with) RpL13A
5322	interacts with	RpL39 (interacts with) mRpL15	O16130	7227.FBpp0072094	Q9VPF6	7227.FBpp0077885	false	interacts with	RpL39 (interacts with) mRpL15
5323	interacts with	RpL39 (interacts with) RpL18	O16130	7227.FBpp0072094	Q9VS34	7227.FBpp0076602	false	interacts with	RpL39 (interacts with) RpL18
5324	interacts with	RpL39 (interacts with) Srp9	O16130	7227.FBpp0072094	Q9VSC1	7227.FBpp0076467	false	interacts with	RpL39 (interacts with) Srp9
5325	interacts with	RpL39 (interacts with) SrpRbeta	O16130	7227.FBpp0072094	Q9VSN9	7227.FBpp0306023	false	interacts with	RpL39 (interacts with) SrpRbeta
5326	interacts with	RpL39 (interacts with) Srp68	O16130	7227.FBpp0072094	Q9VSS2	7227.FBpp0076244	false	interacts with	RpL39 (interacts with) Srp68
5327	interacts with	RpL39 (interacts with) mRpL2	O16130	7227.FBpp0072094	Q9VTF8	7227.FBpp0075941	false	interacts with	RpL39 (interacts with) mRpL2
5328	interacts with	RpL39 (interacts with) RpL10Ab	O16130	7227.FBpp0072094	Q9VTP4	7227.FBpp0075764	false	interacts with	RpL39 (interacts with) RpL10Ab
5329	interacts with	RpL39 (interacts with) eIF3l	O16130	7227.FBpp0072094	Q9VTU4	7227.FBpp0075754	false	interacts with	RpL39 (interacts with) eIF3l
5330	interacts with	RpL39 (interacts with) SsRbeta	O16130	7227.FBpp0072094	Q9VUZ0	7227.FBpp0075209	false	interacts with	RpL39 (interacts with) SsRbeta
5331	interacts with	RpL39 (interacts with) RpL26	O16130	7227.FBpp0072094	Q9VVU2	7227.FBpp0305858	false	interacts with	RpL39 (interacts with) RpL26
5332	interacts with	RpL39 (interacts with) RpS10b	O16130	7227.FBpp0072094	Q9VWG3	7227.FBpp0074500	false	interacts with	RpL39 (interacts with) RpS10b
5333	interacts with	RpL39 (interacts with) mRpS14	O16130	7227.FBpp0072094	Q9VWI3	7227.FBpp0074554	false	interacts with	RpL39 (interacts with) mRpS14
5334	interacts with	RpL39 (interacts with) mRpL22	O16130	7227.FBpp0072094	Q9VXB5	7227.FBpp0074104	false	interacts with	RpL39 (interacts with) mRpL22
5335	interacts with	RpL39 (interacts with) eIF5	O16130	7227.FBpp0072094	Q9VXK6	7227.FBpp0073947	false	interacts with	RpL39 (interacts with) eIF5
5336	interacts with	RpL39 (interacts with) mRpL3	O16130	7227.FBpp0072094	Q9VXQ0	7227.FBpp0073906	false	interacts with	RpL39 (interacts with) mRpL3
5337	interacts with	RpL39 (interacts with) RpL37a	O16130	7227.FBpp0072094	Q9VXX8	7227.FBpp0073844	false	interacts with	RpL39 (interacts with) RpL37a
5338	interacts with	RpL39 (interacts with) Upf1	O16130	7227.FBpp0072094	Q9VYS3	7227.FBpp0073433	false	interacts with	RpL39 (interacts with) Upf1
5339	interacts with	RpL39 (interacts with) Spase25	O16130	7227.FBpp0072094	Q9VYY2	7227.FBpp0073355	false	interacts with	RpL39 (interacts with) Spase25
5340	interacts with	RpL39 (interacts with) eIF5B	O16130	7227.FBpp0072094	Q9VZP5	7227.FBpp0301570	false	interacts with	RpL39 (interacts with) eIF5B
5341	interacts with	RpL39 (interacts with) RpL28	O16130	7227.FBpp0072094	Q9VZS5	7227.FBpp0072957	false	interacts with	RpL39 (interacts with) RpL28
5342	interacts with	RpL39 (interacts with) RpL23A	O16130	7227.FBpp0072094	Q9W0A8	7227.FBpp0072687	false	interacts with	RpL39 (interacts with) RpL23A
5343	interacts with	RpL39 (interacts with) Upf3	O16130	7227.FBpp0072094	Q9W1H3	7227.FBpp0072130	false	interacts with	RpL39 (interacts with) Upf3
5344	interacts with	RpL39 (interacts with) RpL38	O16130	7227.FBpp0072094	Q9W5N2	7227.FBpp0110412	false	interacts with	RpL39 (interacts with) RpL38
5345	interacts with	RpL39 (interacts with) RpL5	O16130	7227.FBpp0072094	Q9W5R8	7227.FBpp0304879	false	interacts with	RpL39 (interacts with) RpL5
5346	interacts with	RpL39 (interacts with) Mtr4	O16130	7227.FBpp0072094	Q9Y134	7227.FBpp0080319	false	interacts with	RpL39 (interacts with) Mtr4
5347	interacts with	RpL3 (interacts with) ValRS	O16797	7227.FBpp0081822		7227.FBpp0305353	false	interacts with	RpL3 (interacts with) ValRS
5348	interacts with	RpL3 (interacts with) mEFTu1	O16797	7227.FBpp0081822	A1Z9E3	7227.FBpp0086790	false	interacts with	RpL3 (interacts with) mEFTu1
5349	interacts with	RpL3 (interacts with) shot	O16797	7227.FBpp0081822	A1Z9J0	7227.FBpp0086747	false	interacts with	RpL3 (interacts with) shot
5350	interacts with	RpL3 (interacts with) CG8414	O16797	7227.FBpp0081822	A1ZA92	7227.FBpp0086393	false	interacts with	RpL3 (interacts with) CG8414
5351	interacts with	RpL3 (interacts with) eIF3c	O16797	7227.FBpp0081822	A1ZAX1	7227.FBpp0086013	false	interacts with	RpL3 (interacts with) eIF3c
5352	interacts with	RpL3 (interacts with) eRF1	O16797	7227.FBpp0081822	M9PFR9	7227.FBpp0304202	false	interacts with	RpL3 (interacts with) eRF1
5353	interacts with	RpL3 (interacts with) RpL15	O16797	7227.FBpp0081822	O17445	7227.FBpp0300652	false	interacts with	RpL3 (interacts with) RpL15
5354	interacts with	RpL3 (interacts with) Rack1	O16797	7227.FBpp0081822	O18640	7227.FBpp0303680	false	interacts with	RpL3 (interacts with) Rack1
5355	interacts with	RpL3 (interacts with) Nop60B	O16797	7227.FBpp0081822	O44081	7227.FBpp0099583	false	interacts with	RpL3 (interacts with) Nop60B
5356	interacts with	RpL3 (interacts with) RpL10	O16797	7227.FBpp0081822	O61231	7227.FBpp0306039	false	interacts with	RpL3 (interacts with) RpL10
5357	interacts with	RpL3 (interacts with) eIF4G1	O16797	7227.FBpp0081822	O61380	7227.FBpp0111817	false	interacts with	RpL3 (interacts with) eIF4G1
5358	interacts with	RpL3 (interacts with) Hsp83	O16797	7227.FBpp0081822	P02828	7227.FBpp0305095	false	interacts with	RpL3 (interacts with) Hsp83
5359	interacts with	RpL3 (interacts with) RpL32	O16797	7227.FBpp0081822	P04359	7227.FBpp0084959	false	interacts with	RpL3 (interacts with) RpL32
5360	interacts with	RpL3 (interacts with) Ef1alpha100E	O16797	7227.FBpp0081822	P05303	7227.FBpp0085193	false	interacts with	RpL3 (interacts with) Ef1alpha100E
5361	interacts with	RpL3 (interacts with) RpLP2	O16797	7227.FBpp0081822	P05389	7227.FBpp0089424	false	interacts with	RpL3 (interacts with) RpLP2
5362	interacts with	RpL3 (interacts with) RpLP1	O16797	7227.FBpp0081822	P08570	7227.FBpp0304265	false	interacts with	RpL3 (interacts with) RpLP1
5363	interacts with	RpL3 (interacts with) eEF1alpha1	O16797	7227.FBpp0081822	P08736	7227.FBpp0304260	false	interacts with	RpL3 (interacts with) eEF1alpha1
5364	interacts with	RpL3 (interacts with) RpL4	O16797	7227.FBpp0081822	P09180	7227.FBpp0084617	false	interacts with	RpL3 (interacts with) RpL4
5365	interacts with	RpL3 (interacts with) tko	O16797	7227.FBpp0081822	P10735	7227.FBpp0300988	false	interacts with	RpL3 (interacts with) tko
5366	interacts with	RpL3 (interacts with) EF2	O16797	7227.FBpp0081822	P13060	7227.FBpp0305182	false	interacts with	RpL3 (interacts with) EF2
5367	interacts with	RpL3 (interacts with) RpLP0	O16797	7227.FBpp0081822	P19889	7227.FBpp0306232	false	interacts with	RpL3 (interacts with) RpLP0
5368	interacts with	RpL3 (interacts with) pAbp	O16797	7227.FBpp0081822	P21187	7227.FBpp0085915	false	interacts with	RpL3 (interacts with) pAbp
5369	interacts with	RpL3 (interacts with) Pp2A-29B	O16797	7227.FBpp0081822	P36179	7227.FBpp0297239	false	interacts with	RpL3 (interacts with) Pp2A-29B
5370	interacts with	RpL3 (interacts with) RpL18A	O16797	7227.FBpp0081822	P41093	7227.FBpp0086103	false	interacts with	RpL3 (interacts with) RpL18A
5371	interacts with	RpL3 (interacts with) RpS18	O16797	7227.FBpp0081822	P41094	7227.FBpp0085585	false	interacts with	RpL3 (interacts with) RpS18
5372	interacts with	RpL3 (interacts with) RpL11	O16797	7227.FBpp0081822	P46222	7227.FBpp0085717	false	interacts with	RpL3 (interacts with) RpL11
5373	interacts with	RpL3 (interacts with) RpS25	O16797	7227.FBpp0081822	P48588	7227.FBpp0081845	false	interacts with	RpL3 (interacts with) RpS25
5374	interacts with	RpL3 (interacts with) RpS20	O16797	7227.FBpp0081822	P55828	7227.FBpp0083371	false	interacts with	RpL3 (interacts with) RpS20
5375	interacts with	RpL3 (interacts with) RpS3A	O16797	7227.FBpp0081822	P55830	7227.FBpp0300615	false	interacts with	RpL3 (interacts with) RpS3A
5376	interacts with	RpL3 (interacts with) eIF4A	O16797	7227.FBpp0081822	Q02748	7227.FBpp0297911	false	interacts with	RpL3 (interacts with) eIF4A
5377	interacts with	RpL3 (interacts with) RpS3	O16797	7227.FBpp0081822	Q06559	7227.FBpp0083802	false	interacts with	RpL3 (interacts with) RpS3
5378	interacts with	RpL3 (interacts with) eIF3b	O16797	7227.FBpp0081822	Q0E940	7227.FBpp0086098	false	interacts with	RpL3 (interacts with) eIF3b
5379	interacts with	RpL3 (interacts with) NAT1	O16797	7227.FBpp0081822	Q0E996	7227.FBpp0100139	false	interacts with	RpL3 (interacts with) NAT1
5380	interacts with	RpL3 (interacts with) RpS11	O16797	7227.FBpp0081822	Q0E9B6	7227.FBpp0087115	false	interacts with	RpL3 (interacts with) RpS11
5381	interacts with	RpL3 (interacts with) eIF2gamma	O16797	7227.FBpp0081822	Q24208	7227.FBpp0302537	false	interacts with	RpL3 (interacts with) eIF2gamma
5382	interacts with	RpL3 (interacts with) Rrp42	O16797	7227.FBpp0081822	Q29QQ9	7227.FBpp0086348	false	interacts with	RpL3 (interacts with) Rrp42
5383	interacts with	RpL3 (interacts with) CG1883	O16797	7227.FBpp0081822	Q3KN36	7227.FBpp0088441	false	interacts with	RpL3 (interacts with) CG1883
5384	interacts with	RpL3 (interacts with) CG5364	O16797	7227.FBpp0081822	Q76NQ0	7227.FBpp0304506	false	interacts with	RpL3 (interacts with) CG5364
5385	interacts with	RpL3 (interacts with) eIF3m	O16797	7227.FBpp0081822	Q7JVI3	7227.FBpp0086705	false	interacts with	RpL3 (interacts with) eIF3m
5386	interacts with	RpL3 (interacts with) CG4866	O16797	7227.FBpp0081822	Q7JZ53	7227.FBpp0086096	false	interacts with	RpL3 (interacts with) CG4866
5387	interacts with	RpL3 (interacts with) Sec61beta	O16797	7227.FBpp0081822	Q7JZN0	7227.FBpp0086627	false	interacts with	RpL3 (interacts with) Sec61beta
5388	interacts with	RpL3 (interacts with) RpS15	O16797	7227.FBpp0081822	Q7JZW2	7227.FBpp0086269	false	interacts with	RpL3 (interacts with) RpS15
5389	interacts with	RpL3 (interacts with) CG5033	O16797	7227.FBpp0081822	Q7K0Y1	7227.FBpp0088519	false	interacts with	RpL3 (interacts with) CG5033
5390	interacts with	RpL3 (interacts with) OstDelta	O16797	7227.FBpp0081822	Q7K110	7227.FBpp0088527	false	interacts with	RpL3 (interacts with) OstDelta
5391	interacts with	RpL3 (interacts with) RpLP0-like	O16797	7227.FBpp0081822	Q7K1Q7	7227.FBpp0087511	false	interacts with	RpL3 (interacts with) RpLP0-like
5392	interacts with	RpL3 (interacts with) eIF3j	O16797	7227.FBpp0081822	Q7K550	7227.FBpp0087475	false	interacts with	RpL3 (interacts with) eIF3j
5393	interacts with	RpL3 (interacts with) Tapdelta	O16797	7227.FBpp0081822	Q7KLX3	7227.FBpp0087250	false	interacts with	RpL3 (interacts with) Tapdelta
5394	interacts with	RpL3 (interacts with) RpS15Ab	O16797	7227.FBpp0081822	Q7KR04	7227.FBpp0087321	false	interacts with	RpL3 (interacts with) RpS15Ab
5395	interacts with	RpL3 (interacts with) eIF4H1	O16797	7227.FBpp0081822	Q7KUX7	7227.FBpp0089381	false	interacts with	RpL3 (interacts with) eIF4H1
5396	interacts with	RpL3 (interacts with) eIF4B	O16797	7227.FBpp0081822	Q7PLL3	7227.FBpp0112403	false	interacts with	RpL3 (interacts with) eIF4B
5397	interacts with	RpL3 (interacts with) RpS8	O16797	7227.FBpp0081822	Q8MLY8	7227.FBpp0099686	false	interacts with	RpL3 (interacts with) RpS8
5398	interacts with	RpL3 (interacts with) Ns1	O16797	7227.FBpp0081822	Q8MT06	7227.FBpp0082867	false	interacts with	RpL3 (interacts with) Ns1
5399	interacts with	RpL3 (interacts with) l(2)09851	O16797	7227.FBpp0081822	Q8SYL1	7227.FBpp0085379	false	interacts with	RpL3 (interacts with) l(2)09851
5400	interacts with	RpL3 (interacts with) mRpS5	O16797	7227.FBpp0081822	Q8SYP9	7227.FBpp0110439	false	interacts with	RpL3 (interacts with) mRpS5
5401	interacts with	RpL3 (interacts with) RpS23	O16797	7227.FBpp0081822	Q8T3U2	7227.FBpp0086701	false	interacts with	RpL3 (interacts with) RpS23
5402	interacts with	RpL3 (interacts with) Ef1gamma	O16797	7227.FBpp0081822	Q9NJH0	7227.FBpp0084761	false	interacts with	RpL3 (interacts with) Ef1gamma
5403	interacts with	RpL3 (interacts with) Cbp20	O16797	7227.FBpp0081822	Q9V3L6	7227.FBpp0082973	false	interacts with	RpL3 (interacts with) Cbp20
5404	interacts with	RpL3 (interacts with) NHP2	O16797	7227.FBpp0081822	Q9V3U2	7227.FBpp0305289	false	interacts with	RpL3 (interacts with) NHP2
5405	interacts with	RpL3 (interacts with) Non1	O16797	7227.FBpp0081822	Q9V411	7227.FBpp0087637	false	interacts with	RpL3 (interacts with) Non1
5406	interacts with	RpL3 (interacts with) tsu	O16797	7227.FBpp0081822	Q9V535	7227.FBpp0087648	false	interacts with	RpL3 (interacts with) tsu
5407	interacts with	RpL3 (interacts with) RpL31	O16797	7227.FBpp0081822	Q9V597	7227.FBpp0087608	false	interacts with	RpL3 (interacts with) RpL31
5408	interacts with	RpL3 (interacts with) SEC61G1	O16797	7227.FBpp0081822	Q9V668	7227.FBpp0087119	false	interacts with	RpL3 (interacts with) SEC61G1
5409	interacts with	RpL3 (interacts with) mRpS16	O16797	7227.FBpp0081822	Q9V6Y3	7227.FBpp0302048	false	interacts with	RpL3 (interacts with) mRpS16
5410	interacts with	RpL3 (interacts with) RpL21	O16797	7227.FBpp0081822	Q9V9M7	7227.FBpp0303728	false	interacts with	RpL3 (interacts with) RpL21
5411	interacts with	RpL3 (interacts with) RpL6	O16797	7227.FBpp0081822	Q9V9W3	7227.FBpp0085166	false	interacts with	RpL3 (interacts with) RpL6
5412	interacts with	RpL3 (interacts with) mRpL32	O16797	7227.FBpp0081822	Q9V9Z1	7227.FBpp0085121	false	interacts with	RpL3 (interacts with) mRpL32
5413	interacts with	RpL3 (interacts with) CG1542	O16797	7227.FBpp0081822	Q9V9Z9	7227.FBpp0085119	false	interacts with	RpL3 (interacts with) CG1542
5414	interacts with	RpL3 (interacts with) mRpS18C	O16797	7227.FBpp0081822	Q9VA81	7227.FBpp0084989	false	interacts with	RpL3 (interacts with) mRpS18C
5415	interacts with	RpL3 (interacts with) Spase12	O16797	7227.FBpp0081822	Q9VAL0	7227.FBpp0084801	false	interacts with	RpL3 (interacts with) Spase12
5416	interacts with	RpL3 (interacts with) Dmel\CG4849	O16797	7227.FBpp0081822	Q9VAX8	7227.FBpp0084626	false	interacts with	RpL3 (interacts with) Dmel\CG4849
5417	interacts with	RpL3 (interacts with) btz	O16797	7227.FBpp0081822	Q9VB04	7227.FBpp0303118	false	interacts with	RpL3 (interacts with) btz
5418	interacts with	RpL3 (interacts with) RpL27	O16797	7227.FBpp0081822	Q9VBN5	7227.FBpp0303780	false	interacts with	RpL3 (interacts with) RpL27
5419	interacts with	RpL3 (interacts with) RpS27	O16797	7227.FBpp0081822	Q9VBU9	7227.FBpp0084242	false	interacts with	RpL3 (interacts with) RpS27
5420	interacts with	RpL3 (interacts with) Smg6	O16797	7227.FBpp0081822	Q9VBZ6	7227.FBpp0084171	false	interacts with	RpL3 (interacts with) Smg6
5421	interacts with	RpL3 (interacts with) Spase22-23	O16797	7227.FBpp0081822	Q9VCA9	7227.FBpp0293581	false	interacts with	RpL3 (interacts with) Spase22-23
5422	interacts with	RpL3 (interacts with) eIF3d1	O16797	7227.FBpp0081822	Q9VCK0	7227.FBpp0088565	false	interacts with	RpL3 (interacts with) eIF3d1
5423	interacts with	RpL3 (interacts with) EF-G2	O16797	7227.FBpp0081822	Q9VCX4	7227.FBpp0083663	false	interacts with	RpL3 (interacts with) EF-G2
5424	interacts with	RpL3 (interacts with) RpS30	O16797	7227.FBpp0081822	Q9VDH8	7227.FBpp0083376	false	interacts with	RpL3 (interacts with) RpS30
5425	interacts with	RpL3 (interacts with) Srp72	O16797	7227.FBpp0081822	Q9VDK7	7227.FBpp0083319	false	interacts with	RpL3 (interacts with) Srp72
5426	interacts with	RpL3 (interacts with) Srp14	O16797	7227.FBpp0081822	Q9VDL0	7227.FBpp0271779	false	interacts with	RpL3 (interacts with) Srp14
5427	interacts with	RpL3 (interacts with) eIF1A	O16797	7227.FBpp0081822	Q9VEA1	7227.FBpp0082994	false	interacts with	RpL3 (interacts with) eIF1A
5428	interacts with	RpL3 (interacts with) mRpS11	O16797	7227.FBpp0081822	Q9VEN6	7227.FBpp0088833	false	interacts with	RpL3 (interacts with) mRpS11
5429	interacts with	RpL3 (interacts with) mRpS10	O16797	7227.FBpp0081822	Q9VFB2	7227.FBpp0082513	false	interacts with	RpL3 (interacts with) mRpS10
5430	interacts with	RpL3 (interacts with) Rrp6	O16797	7227.FBpp0081822	Q9VFF3	7227.FBpp0112147	false	interacts with	RpL3 (interacts with) Rrp6
5431	interacts with	RpL3 (interacts with) mRpL11	O16797	7227.FBpp0081822	Q9VFJ2	7227.FBpp0082412	false	interacts with	RpL3 (interacts with) mRpL11
5432	interacts with	RpL3 (interacts with) RpL24-like	O16797	7227.FBpp0081822	Q9VGN9	7227.FBpp0081879	false	interacts with	RpL3 (interacts with) RpL24-like
5433	interacts with	RpL3 (interacts with) RpL30	O16797	7227.FBpp0081822	Q9VJ19	7227.FBpp0291653	false	interacts with	RpL3 (interacts with) RpL30
5434	interacts with	RpL3 (interacts with) mRpL13	O16797	7227.FBpp0081822	Q9VJ38	7227.FBpp0088360	false	interacts with	RpL3 (interacts with) mRpL13
5435	interacts with	RpL3 (interacts with) eRF3	O16797	7227.FBpp0081822	Q9VK85	7227.FBpp0305302	false	interacts with	RpL3 (interacts with) eRF3
5436	interacts with	RpL3 (interacts with) mRpS7	O16797	7227.FBpp0081822	Q9VKX4	7227.FBpp0304503	false	interacts with	RpL3 (interacts with) mRpS7
5437	interacts with	RpL3 (interacts with) RpL37A	O16797	7227.FBpp0081822	Q9VMU4	7227.FBpp0291726	false	interacts with	RpL3 (interacts with) RpL37A
5438	interacts with	RpL3 (interacts with) SrpRbeta	O16797	7227.FBpp0081822	Q9VSN9	7227.FBpp0306023	false	interacts with	RpL3 (interacts with) SrpRbeta
5439	interacts with	RpL3 (interacts with) RpL26	O16797	7227.FBpp0081822	Q9VVU2	7227.FBpp0305858	false	interacts with	RpL3 (interacts with) RpL26
5440	interacts with	RpL3 (interacts with) eIF5B	O16797	7227.FBpp0081822	Q9VZP5	7227.FBpp0301570	false	interacts with	RpL3 (interacts with) eIF5B
5441	interacts with	RpL3 (interacts with) mRpL17	O16797	7227.FBpp0081822	Q9W0S6	7227.FBpp0302563	false	interacts with	RpL3 (interacts with) mRpL17
5442	interacts with	RpL3 (interacts with) mRpL16	O16797	7227.FBpp0081822	Q9W547	7227.FBpp0304831	false	interacts with	RpL3 (interacts with) mRpL16
5443	interacts with	RpL3 (interacts with) RpL38	O16797	7227.FBpp0081822	Q9W5N2	7227.FBpp0110412	false	interacts with	RpL3 (interacts with) RpL38
5444	interacts with	RpL3 (interacts with) RpL5	O16797	7227.FBpp0081822	Q9W5R8	7227.FBpp0304879	false	interacts with	RpL3 (interacts with) RpL5
5445	interacts with	RpL15 (interacts with) eRF1	O17445	7227.FBpp0300652	M9PFR9	7227.FBpp0304202	false	interacts with	RpL15 (interacts with) eRF1
5446	interacts with	RpL15 (interacts with) RpL15	O17445	7227.FBpp0300652	O17445	7227.FBpp0300652	false	interacts with	RpL15 (interacts with) RpL15
5447	interacts with	RpL15 (interacts with) Rack1	O17445	7227.FBpp0300652	O18640	7227.FBpp0303680	false	interacts with	RpL15 (interacts with) Rack1
5448	interacts with	RpL15 (interacts with) RpL10	O17445	7227.FBpp0300652	O61231	7227.FBpp0306039	false	interacts with	RpL15 (interacts with) RpL10
5449	interacts with	RpL15 (interacts with) eEF1beta	O17445	7227.FBpp0300652	O96827	7227.FBpp0305165	false	interacts with	RpL15 (interacts with) eEF1beta
5450	interacts with	RpL15 (interacts with) RpLP1	O17445	7227.FBpp0300652	P08570	7227.FBpp0304265	false	interacts with	RpL15 (interacts with) RpLP1
5451	interacts with	RpL15 (interacts with) eEF1alpha1	O17445	7227.FBpp0300652	P08736	7227.FBpp0304260	false	interacts with	RpL15 (interacts with) eEF1alpha1
5452	interacts with	RpL15 (interacts with) tko	O17445	7227.FBpp0300652	P10735	7227.FBpp0300988	false	interacts with	RpL15 (interacts with) tko
5453	interacts with	RpL15 (interacts with) EF2	O17445	7227.FBpp0300652	P13060	7227.FBpp0305182	false	interacts with	RpL15 (interacts with) EF2
5454	interacts with	RpL15 (interacts with) RpLP0	O17445	7227.FBpp0300652	P19889	7227.FBpp0306232	false	interacts with	RpL15 (interacts with) RpLP0
5455	interacts with	RpL15 (interacts with) ras	O17445	7227.FBpp0300652	Q07152	7227.FBpp0304573	false	interacts with	RpL15 (interacts with) ras
5456	interacts with	RpL15 (interacts with) eIF2gamma	O17445	7227.FBpp0300652	Q24208	7227.FBpp0302537	false	interacts with	RpL15 (interacts with) eIF2gamma
5457	interacts with	RpL15 (interacts with) CG5364	O17445	7227.FBpp0300652	Q76NQ0	7227.FBpp0304506	false	interacts with	RpL15 (interacts with) CG5364
5458	interacts with	RpL15 (interacts with) NHP2	O17445	7227.FBpp0300652	Q9V3U2	7227.FBpp0305289	false	interacts with	RpL15 (interacts with) NHP2
5459	interacts with	RpL15 (interacts with) RpL21	O17445	7227.FBpp0300652	Q9V9M7	7227.FBpp0303728	false	interacts with	RpL15 (interacts with) RpL21
5460	interacts with	RpL15 (interacts with) btz	O17445	7227.FBpp0300652	Q9VB04	7227.FBpp0303118	false	interacts with	RpL15 (interacts with) btz
5461	interacts with	RpL15 (interacts with) RpL27	O17445	7227.FBpp0300652	Q9VBN5	7227.FBpp0303780	false	interacts with	RpL15 (interacts with) RpL27
5462	interacts with	RpL15 (interacts with) eRF3	O17445	7227.FBpp0300652	Q9VK85	7227.FBpp0305302	false	interacts with	RpL15 (interacts with) eRF3
5463	interacts with	RpL15 (interacts with) mRpS7	O17445	7227.FBpp0300652	Q9VKX4	7227.FBpp0304503	false	interacts with	RpL15 (interacts with) mRpS7
5464	interacts with	RpL15 (interacts with) SrpRbeta	O17445	7227.FBpp0300652	Q9VSN9	7227.FBpp0306023	false	interacts with	RpL15 (interacts with) SrpRbeta
5465	interacts with	RpL15 (interacts with) RpL26	O17445	7227.FBpp0300652	Q9VVU2	7227.FBpp0305858	false	interacts with	RpL15 (interacts with) RpL26
5466	interacts with	RpL15 (interacts with) eIF5B	O17445	7227.FBpp0300652	Q9VZP5	7227.FBpp0301570	false	interacts with	RpL15 (interacts with) eIF5B
5467	interacts with	RpL15 (interacts with) mRpL16	O17445	7227.FBpp0300652	Q9W547	7227.FBpp0304831	false	interacts with	RpL15 (interacts with) mRpL16
5468	interacts with	RpL15 (interacts with) RpL5	O17445	7227.FBpp0300652	Q9W5R8	7227.FBpp0304879	false	interacts with	RpL15 (interacts with) RpL5
5469	interacts with	kz (interacts with) CG30349-RA	O46072	7227.FBpp0070403	A1Z7K2	7227.FBpp0087731	false	interacts with	kz (interacts with) CG30349-RA
5470	interacts with	kz (interacts with) nclb	O46072	7227.FBpp0070403	A1Z8D0	7227.FBpp0087323	false	interacts with	kz (interacts with) nclb
5471	interacts with	kz (interacts with) CG8545-RA	O46072	7227.FBpp0070403	A1Z909	7227.FBpp0087045	false	interacts with	kz (interacts with) CG8545-RA
5472	interacts with	kz (interacts with) pea	O46072	7227.FBpp0070403	A1Z9L3	7227.FBpp0086647	false	interacts with	kz (interacts with) pea
5473	interacts with	kz (interacts with) CG8414	O46072	7227.FBpp0070403	A1ZA92	7227.FBpp0086393	false	interacts with	kz (interacts with) CG8414
5474	interacts with	kz (interacts with) CG17209	O46072	7227.FBpp0070403	A8JUY3	7227.FBpp0290035	false	interacts with	kz (interacts with) CG17209
5475	interacts with	kz (interacts with) Atac3	O46072	7227.FBpp0070403	M9NFF9	7227.FBpp0301175	false	interacts with	kz (interacts with) Atac3
5476	interacts with	kz (interacts with) l(3)72Dn	O46072	7227.FBpp0070403	M9PFG1	7227.FBpp0305742	false	interacts with	kz (interacts with) l(3)72Dn
5477	interacts with	kz (interacts with) peng	O46072	7227.FBpp0070403	O61345	7227.FBpp0076918	false	interacts with	kz (interacts with) peng
5478	interacts with	kz (interacts with) dco	O46072	7227.FBpp0070403	O76324	7227.FBpp0085104	false	interacts with	kz (interacts with) dco
5479	interacts with	kz (interacts with) RpS21	O46072	7227.FBpp0070403	O76927	7227.FBpp0077309	false	interacts with	kz (interacts with) RpS21
5480	interacts with	kz (interacts with) RpII215	O46072	7227.FBpp0070403	P04052	7227.FBpp0073387	false	interacts with	kz (interacts with) RpII215
5481	interacts with	kz (interacts with) CkIIalpha	O46072	7227.FBpp0070403	P08181	7227.FBpp0110433	false	interacts with	kz (interacts with) CkIIalpha
5482	interacts with	kz (interacts with) RpS26	O46072	7227.FBpp0070403	P13008	7227.FBpp0080641	false	interacts with	kz (interacts with) RpS26
5483	interacts with	kz (interacts with) 7227.FBpp0071052	O46072	7227.FBpp0070403	P14130	7227.FBpp0071052	false	interacts with	kz (interacts with) 7227.FBpp0071052
5484	interacts with	kz (interacts with) RpS17	O46072	7227.FBpp0070403	P17704	7227.FBpp0076207	false	interacts with	kz (interacts with) RpS17
5485	interacts with	kz (interacts with) RpL40	O46072	7227.FBpp0070403	P18101	7227.FBpp0079606	false	interacts with	kz (interacts with) RpL40
5486	interacts with	kz (interacts with) RpI135	O46072	7227.FBpp0070403	P20028	7227.FBpp0077714	false	interacts with	kz (interacts with) RpI135
5487	interacts with	kz (interacts with) RpS6	O46072	7227.FBpp0070403	P29327	7227.FBpp0071087	false	interacts with	kz (interacts with) RpS6
5488	interacts with	kz (interacts with) RpS2	O46072	7227.FBpp0070403	P31009	7227.FBpp0079500	false	interacts with	kz (interacts with) RpS2
5489	interacts with	kz (interacts with) RpS19a	O46072	7227.FBpp0070403	P39018	7227.FBpp0074086	false	interacts with	kz (interacts with) RpS19a
5490	interacts with	kz (interacts with) RpS4	O46072	7227.FBpp0070403	P41042	7227.FBpp0075618	false	interacts with	kz (interacts with) RpS4
5491	interacts with	kz (interacts with) RpS18	O46072	7227.FBpp0070403	P41094	7227.FBpp0085585	false	interacts with	kz (interacts with) RpS18
5492	interacts with	kz (interacts with) RpS15Aa	O46072	7227.FBpp0070403	P48149	7227.FBpp0073623	false	interacts with	kz (interacts with) RpS15Aa
5493	interacts with	kz (interacts with) RpS25	O46072	7227.FBpp0070403	P48588	7227.FBpp0081845	false	interacts with	kz (interacts with) RpS25
5494	interacts with	kz (interacts with) bys	O46072	7227.FBpp0070403	P51406	7227.FBpp0071046	false	interacts with	kz (interacts with) bys
5495	interacts with	kz (interacts with) RpS20	O46072	7227.FBpp0070403	P55828	7227.FBpp0083371	false	interacts with	kz (interacts with) RpS20
5496	interacts with	kz (interacts with) RpS3A	O46072	7227.FBpp0070403	P55830	7227.FBpp0300615	false	interacts with	kz (interacts with) RpS3A
5497	interacts with	kz (interacts with) RpS9	O46072	7227.FBpp0070403	P55935	7227.FBpp0076152	false	interacts with	kz (interacts with) RpS9
5498	interacts with	kz (interacts with) Rtc1	O46072	7227.FBpp0070403	P56175	7227.FBpp0073651	false	interacts with	kz (interacts with) Rtc1
5499	interacts with	kz (interacts with) RpS12	O46072	7227.FBpp0070403	P80455	7227.FBpp0075612	false	interacts with	kz (interacts with) RpS12
5500	interacts with	kz (interacts with) RpI1	O46072	7227.FBpp0070403	P91875	7227.FBpp0086640	false	interacts with	kz (interacts with) RpI1
5501	interacts with	kz (interacts with) RpS13	O46072	7227.FBpp0070403	Q03334	7227.FBpp0079328	false	interacts with	kz (interacts with) RpS13
5502	interacts with	kz (interacts with) RpS3	O46072	7227.FBpp0070403	Q06559	7227.FBpp0083802	false	interacts with	kz (interacts with) RpS3
5503	interacts with	kz (interacts with) Dbp45A	O46072	7227.FBpp0070403	Q07886	7227.FBpp0087645	false	interacts with	kz (interacts with) Dbp45A
5504	interacts with	kz (interacts with) RpS11	O46072	7227.FBpp0070403	Q0E9B6	7227.FBpp0087115	false	interacts with	kz (interacts with) RpS11
5505	interacts with	kz (interacts with) CG9422-RC	O46072	7227.FBpp0070403	Q0E9N4	7227.FBpp0085455	false	interacts with	kz (interacts with) CG9422-RC
5506	interacts with	kz (interacts with) RpS5a	O46072	7227.FBpp0070403	Q24186	7227.FBpp0074180	false	interacts with	kz (interacts with) RpS5a
5507	interacts with	kz (interacts with) Rrp42	O46072	7227.FBpp0070403	Q29QQ9	7227.FBpp0086348	false	interacts with	kz (interacts with) Rrp42
5508	interacts with	kz (interacts with) CG1883	O46072	7227.FBpp0070403	Q3KN36	7227.FBpp0088441	false	interacts with	kz (interacts with) CG1883
5509	interacts with	kz (interacts with) CG12325	O46072	7227.FBpp0070403	Q5U0X8	7227.FBpp0087322	false	interacts with	kz (interacts with) CG12325
5510	interacts with	kz (interacts with) CG9143	O46072	7227.FBpp0070403	Q6NQY9	7227.FBpp0085616	false	interacts with	kz (interacts with) CG9143
5511	interacts with	kz (interacts with) Rs1	O46072	7227.FBpp0070403	Q7JQN4	7227.FBpp0087865	false	interacts with	kz (interacts with) Rs1
5512	interacts with	kz (interacts with) CG1671	O46072	7227.FBpp0070403	Q7JQT9	7227.FBpp0087461	false	interacts with	kz (interacts with) CG1671
5513	interacts with	kz (interacts with) CG11123	O46072	7227.FBpp0070403	Q7JX95	7227.FBpp0088044	false	interacts with	kz (interacts with) CG11123
5514	interacts with	kz (interacts with) CG4866	O46072	7227.FBpp0070403	Q7JZ53	7227.FBpp0086096	false	interacts with	kz (interacts with) CG4866
5515	interacts with	kz (interacts with) RpS15	O46072	7227.FBpp0070403	Q7JZW2	7227.FBpp0086269	false	interacts with	kz (interacts with) RpS15
5516	interacts with	kz (interacts with) CG5033	O46072	7227.FBpp0070403	Q7K0Y1	7227.FBpp0088519	false	interacts with	kz (interacts with) CG5033
5517	interacts with	kz (interacts with) Dhx15	O46072	7227.FBpp0070403	Q7K3M5	7227.FBpp0088040	false	interacts with	kz (interacts with) Dhx15
5518	interacts with	kz (interacts with) Mys45A	O46072	7227.FBpp0070403	Q7KKH3	7227.FBpp0087709	false	interacts with	kz (interacts with) Mys45A
5519	interacts with	kz (interacts with) LTV1	O46072	7227.FBpp0070403	Q7KN79	7227.FBpp0087340	false	interacts with	kz (interacts with) LTV1
5520	interacts with	kz (interacts with) RpS15Ab	O46072	7227.FBpp0070403	Q7KR04	7227.FBpp0087321	false	interacts with	kz (interacts with) RpS15Ab
5521	interacts with	kz (interacts with) CG8611	O46072	7227.FBpp0070403	Q86B47	7227.FBpp0074214	false	interacts with	kz (interacts with) CG8611
5522	interacts with	kz (interacts with) Mat89Ba	O46072	7227.FBpp0070403	Q8IH00	7227.FBpp0082727	false	interacts with	kz (interacts with) Mat89Ba
5523	interacts with	kz (interacts with) Rrp40	O46072	7227.FBpp0070403	Q8IPX7	7227.FBpp0077551	false	interacts with	kz (interacts with) Rrp40
5524	interacts with	kz (interacts with) RpS8	O46072	7227.FBpp0070403	Q8MLY8	7227.FBpp0099686	false	interacts with	kz (interacts with) RpS8
5525	interacts with	kz (interacts with) U3-55K	O46072	7227.FBpp0070403	Q8MSW9	7227.FBpp0090943	false	interacts with	kz (interacts with) U3-55K
5526	interacts with	kz (interacts with) Ns1	O46072	7227.FBpp0070403	Q8MT06	7227.FBpp0082867	false	interacts with	kz (interacts with) Ns1
5527	interacts with	kz (interacts with) CG6994	O46072	7227.FBpp0070403	Q8SY39	7227.FBpp0072475	false	interacts with	kz (interacts with) CG6994
5528	interacts with	kz (interacts with) l(2)09851	O46072	7227.FBpp0070403	Q8SYL1	7227.FBpp0085379	false	interacts with	kz (interacts with) l(2)09851
5529	interacts with	kz (interacts with) RpS23	O46072	7227.FBpp0070403	Q8T3U2	7227.FBpp0086701	false	interacts with	kz (interacts with) RpS23
5530	interacts with	kz (interacts with) Rrp45	O46072	7227.FBpp0070403	Q8T4A9	7227.FBpp0074129	false	interacts with	kz (interacts with) Rrp45
5531	interacts with	kz (interacts with) Nop56	O46072	7227.FBpp0070403	Q95WY3	7227.FBpp0083625	false	interacts with	kz (interacts with) Nop56
5532	interacts with	kz (interacts with) Sas10	O46072	7227.FBpp0070403	Q9I7W5	7227.FBpp0070719	false	interacts with	kz (interacts with) Sas10
5533	interacts with	kz (interacts with) hoip	O46072	7227.FBpp0070403	Q9U3Z7	7227.FBpp0079443	false	interacts with	kz (interacts with) hoip
5534	interacts with	kz (interacts with) l(2)34Fd	O46072	7227.FBpp0070403	Q9V3P2	7227.FBpp0080211	false	interacts with	kz (interacts with) l(2)34Fd
5535	interacts with	kz (interacts with) Non1	O46072	7227.FBpp0070403	Q9V411	7227.FBpp0087637	false	interacts with	kz (interacts with) Non1
5536	interacts with	kz (interacts with) wcd	O46072	7227.FBpp0070403	Q9V7P1	7227.FBpp0086314	false	interacts with	kz (interacts with) wcd
5537	interacts with	kz (interacts with) CG1542	O46072	7227.FBpp0070403	Q9V9Z9	7227.FBpp0085119	false	interacts with	kz (interacts with) CG1542
5538	interacts with	kz (interacts with) CG11837	O46072	7227.FBpp0070403	Q9VAQ5	7227.FBpp0084729	false	interacts with	kz (interacts with) CG11837
5539	interacts with	kz (interacts with) RIOK2	O46072	7227.FBpp0070403	Q9VBU2	7227.FBpp0084191	false	interacts with	kz (interacts with) RIOK2
5540	interacts with	kz (interacts with) RpS27	O46072	7227.FBpp0070403	Q9VBU9	7227.FBpp0084242	false	interacts with	kz (interacts with) RpS27
5541	interacts with	kz (interacts with) CG11920-RA	O46072	7227.FBpp0070403	Q9VBY2	7227.FBpp0084144	false	interacts with	kz (interacts with) CG11920-RA
5542	interacts with	kz (interacts with) Dmel\CG5728	O46072	7227.FBpp0070403	Q9VC94	7227.FBpp0084016	false	interacts with	kz (interacts with) Dmel\CG5728
5543	interacts with	kz (interacts with) CG6937	O46072	7227.FBpp0070403	Q9VCY1	7227.FBpp0083659	false	interacts with	kz (interacts with) CG6937
5544	interacts with	kz (interacts with) pit	O46072	7227.FBpp0070403	Q9VD51	7227.FBpp0083572	false	interacts with	kz (interacts with) pit
5545	interacts with	kz (interacts with) RpS30	O46072	7227.FBpp0070403	Q9VDH8	7227.FBpp0083376	false	interacts with	kz (interacts with) RpS30
5546	interacts with	kz (interacts with) Dmel\CG8064	O46072	7227.FBpp0070403	Q9VE98	7227.FBpp0082995	false	interacts with	kz (interacts with) Dmel\CG8064
5547	interacts with	kz (interacts with) Non3	O46072	7227.FBpp0070403	Q9VEB3	7227.FBpp0082984	false	interacts with	kz (interacts with) Non3
5548	interacts with	kz (interacts with) l(3)07882	O46072	7227.FBpp0070403	Q9VEJ2	7227.FBpp0082928	false	interacts with	kz (interacts with) l(3)07882
5549	interacts with	kz (interacts with) Rrp6	O46072	7227.FBpp0070403	Q9VFF3	7227.FBpp0112147	false	interacts with	kz (interacts with) Rrp6
5550	interacts with	kz (interacts with) Dmel\CG8461	O46072	7227.FBpp0070403	Q9VFJ1	7227.FBpp0082445	false	interacts with	kz (interacts with) Dmel\CG8461
5551	interacts with	kz (interacts with) Dmel\CG9799	O46072	7227.FBpp0070403	Q9VFV8	7227.FBpp0082231	false	interacts with	kz (interacts with) Dmel\CG9799
5552	interacts with	kz (interacts with) Dmel\CG5276	O46072	7227.FBpp0070403	Q9VGN8	7227.FBpp0081866	false	interacts with	kz (interacts with) Dmel\CG5276
5553	interacts with	kz (interacts with) Rrp46	O46072	7227.FBpp0070403	Q9VGZ2	7227.FBpp0081725	false	interacts with	kz (interacts with) Rrp46
5554	interacts with	kz (interacts with) RpS29	O46072	7227.FBpp0070403	Q9VH69	7227.FBpp0081614	false	interacts with	kz (interacts with) RpS29
5555	interacts with	kz (interacts with) CG1234	O46072	7227.FBpp0070403	Q9VI82	7227.FBpp0081117	false	interacts with	kz (interacts with) CG1234
5556	interacts with	kz (interacts with) CG9246	O46072	7227.FBpp0070403	Q9VIF0	7227.FBpp0081001	false	interacts with	kz (interacts with) CG9246
5557	interacts with	kz (interacts with) CG9253-RA	O46072	7227.FBpp0070403	Q9VIF6	7227.FBpp0080997	false	interacts with	kz (interacts with) CG9253-RA
5558	interacts with	kz (interacts with) l(2)05287	O46072	7227.FBpp0070403	Q9VIG1	7227.FBpp0113107	false	interacts with	kz (interacts with) l(2)05287
5559	interacts with	kz (interacts with) Ski6	O46072	7227.FBpp0070403	Q9VK19	7227.FBpp0080062	false	interacts with	kz (interacts with) Ski6
5560	interacts with	kz (interacts with) Csl4	O46072	7227.FBpp0070403	Q9VKJ4	7227.FBpp0079813	false	interacts with	kz (interacts with) Csl4
5561	interacts with	kz (interacts with) CG6724	O46072	7227.FBpp0070403	Q9VKQ3	7227.FBpp0079780	false	interacts with	kz (interacts with) CG6724
5562	interacts with	kz (interacts with) Bka	O46072	7227.FBpp0070403	Q9VL75	7227.FBpp0079470	false	interacts with	kz (interacts with) Bka
5563	interacts with	kz (interacts with) CG4364	O46072	7227.FBpp0070403	Q9VL96	7227.FBpp0079445	false	interacts with	kz (interacts with) CG4364
5564	interacts with	kz (interacts with) Dmel\CG13097	O46072	7227.FBpp0070403	Q9VLK1	7227.FBpp0079305	false	interacts with	kz (interacts with) Dmel\CG13097
5565	interacts with	kz (interacts with) nop5	O46072	7227.FBpp0070403	Q9VM69	7227.FBpp0078997	false	interacts with	kz (interacts with) nop5
5566	interacts with	kz (interacts with) Rat1	O46072	7227.FBpp0070403	Q9VM71	7227.FBpp0078973	false	interacts with	kz (interacts with) Rat1
5567	interacts with	kz (interacts with) l(2)k09022	O46072	7227.FBpp0070403	Q9VM75	7227.FBpp0078971	false	interacts with	kz (interacts with) l(2)k09022
5568	interacts with	kz (interacts with) Dmel\CG9107	O46072	7227.FBpp0070403	Q9VMJ1	7227.FBpp0078856	false	interacts with	kz (interacts with) Dmel\CG9107
5569	interacts with	kz (interacts with) CG7338	O46072	7227.FBpp0070403	Q9VP47	7227.FBpp0077998	false	interacts with	kz (interacts with) CG7338
5570	interacts with	kz (interacts with) dbe	O46072	7227.FBpp0070403	Q9VPU8	7227.FBpp0077694	false	interacts with	kz (interacts with) dbe
5571	interacts with	kz (interacts with) Dmel\CG3008	O46072	7227.FBpp0070403	Q9VR42	7227.FBpp0077081	false	interacts with	kz (interacts with) Dmel\CG3008
5572	interacts with	kz (interacts with) l(1)G0004	O46072	7227.FBpp0070403	Q9VR89	7227.FBpp0076990	false	interacts with	kz (interacts with) l(1)G0004
5573	interacts with	kz (interacts with) Hlc	O46072	7227.FBpp0070403	Q9VRI0	7227.FBpp0076917	false	interacts with	kz (interacts with) Hlc
5574	interacts with	kz (interacts with) CG3335	O46072	7227.FBpp0070403	Q9VT19	7227.FBpp0076112	false	interacts with	kz (interacts with) CG3335
5575	interacts with	kz (interacts with) Dmel\CG7839	O46072	7227.FBpp0070403	Q9VTE6	7227.FBpp0075937	false	interacts with	kz (interacts with) Dmel\CG7839
5576	interacts with	kz (interacts with) RIOK1	O46072	7227.FBpp0070403	Q9VTL5	7227.FBpp0075865	false	interacts with	kz (interacts with) RIOK1
5577	interacts with	kz (interacts with) CG5645	O46072	7227.FBpp0070403	Q9VTU0	7227.FBpp0075756	false	interacts with	kz (interacts with) CG5645
5578	interacts with	kz (interacts with) Dmel\CG7275	O46072	7227.FBpp0070403	Q9VUN7	7227.FBpp0075302	false	interacts with	kz (interacts with) Dmel\CG7275
5579	interacts with	kz (interacts with) Dmel\CG12301	O46072	7227.FBpp0070403	Q9VUR2	7227.FBpp0075317	false	interacts with	kz (interacts with) Dmel\CG12301
5580	interacts with	kz (interacts with) Dmel\CG7728	O46072	7227.FBpp0070403	Q9VVC9	7227.FBpp0075034	false	interacts with	kz (interacts with) Dmel\CG7728
5581	interacts with	kz (interacts with) CG5589	O46072	7227.FBpp0070403	Q9VVK8	7227.FBpp0074936	false	interacts with	kz (interacts with) CG5589
5582	interacts with	kz (interacts with) RpS10b	O46072	7227.FBpp0070403	Q9VWG3	7227.FBpp0074500	false	interacts with	kz (interacts with) RpS10b
5583	interacts with	kz (interacts with) DmRH14	O46072	7227.FBpp0070403	Q9VX34	7227.FBpp0074227	false	interacts with	kz (interacts with) DmRH14
5584	interacts with	kz (interacts with) Dmel\CG8939	O46072	7227.FBpp0070403	Q9VXK5	7227.FBpp0073943	false	interacts with	kz (interacts with) Dmel\CG8939
5585	interacts with	kz (interacts with) DmRH29	O46072	7227.FBpp0070403	Q9VXW2	7227.FBpp0073828	false	interacts with	kz (interacts with) DmRH29
5586	interacts with	kz (interacts with) CG2691	O46072	7227.FBpp0070403	Q9VYA7	7227.FBpp0073679	false	interacts with	kz (interacts with) CG2691
5587	interacts with	kz (interacts with) CG4806	O46072	7227.FBpp0070403	Q9W124	7227.FBpp0072239	false	interacts with	kz (interacts with) CG4806
5588	interacts with	kz (interacts with) CG3735	O46072	7227.FBpp0070403	Q9W1G1	7227.FBpp0072119	false	interacts with	kz (interacts with) CG3735
5589	interacts with	kz (interacts with) Rrp4	O46072	7227.FBpp0070403	Q9W1M9	7227.FBpp0072020	false	interacts with	kz (interacts with) Rrp4
5590	interacts with	kz (interacts with) Fib	O46072	7227.FBpp0070403	Q9W1V3	7227.FBpp0071892	false	interacts with	kz (interacts with) Fib
5591	interacts with	kz (interacts with) RpS24	O46072	7227.FBpp0070403	Q9W229	7227.FBpp0071846	false	interacts with	kz (interacts with) RpS24
5592	interacts with	kz (interacts with) RpS16	O46072	7227.FBpp0070403	Q9W237	7227.FBpp0071766	false	interacts with	kz (interacts with) RpS16
5593	interacts with	kz (interacts with) CG4554	O46072	7227.FBpp0070403	Q9W246	7227.FBpp0071744	false	interacts with	kz (interacts with) CG4554
5594	interacts with	kz (interacts with) Dmel\CG2972	O46072	7227.FBpp0070403	Q9W2Y4	7227.FBpp0071365	false	interacts with	kz (interacts with) Dmel\CG2972
5595	interacts with	kz (interacts with) RpS28b	O46072	7227.FBpp0070403	Q9W334	7227.FBpp0071295	false	interacts with	kz (interacts with) RpS28b
5596	interacts with	kz (interacts with) CG32708	O46072	7227.FBpp0070403	Q9W394	7227.FBpp0071223	false	interacts with	kz (interacts with) CG32708
5597	interacts with	kz (interacts with) CG1789	O46072	7227.FBpp0070403	Q9W3C0	7227.FBpp0071194	false	interacts with	kz (interacts with) CG1789
5598	interacts with	kz (interacts with) l(1)G0020	O46072	7227.FBpp0070403	Q9W3C1	7227.FBpp0071217	false	interacts with	kz (interacts with) l(1)G0020
5599	interacts with	kz (interacts with) Dmel\CG2260	O46072	7227.FBpp0070403	Q9W3K3	7227.FBpp0071142	false	interacts with	kz (interacts with) Dmel\CG2260
5600	interacts with	kz (interacts with) Dmel\CG1575	O46072	7227.FBpp0070403	Q9W3K4	7227.FBpp0071102	false	interacts with	kz (interacts with) Dmel\CG1575
5601	interacts with	kz (interacts with) CG3527	O46072	7227.FBpp0070403	Q9W4J5	7227.FBpp0070646	false	interacts with	kz (interacts with) CG3527
5602	interacts with	kz (interacts with) Dmel\CG2875	O46072	7227.FBpp0070403	Q9W4R1	7227.FBpp0070561	false	interacts with	kz (interacts with) Dmel\CG2875
5603	interacts with	kz (interacts with) Mtr4	O46072	7227.FBpp0070403	Q9Y134	7227.FBpp0080319	false	interacts with	kz (interacts with) Mtr4
5604	interacts with	RpL10 (interacts with) RpLP0	O61231	7227.FBpp0306039	P19889	7227.FBpp0306232	false	interacts with	RpL10 (interacts with) RpLP0
5605	interacts with	RpL32 (interacts with) shot	P04359	7227.FBpp0084959	A1Z9J0	7227.FBpp0086747	false	interacts with	RpL32 (interacts with) shot
5606	interacts with	RpL32 (interacts with) CG8414	P04359	7227.FBpp0084959	A1ZA92	7227.FBpp0086393	false	interacts with	RpL32 (interacts with) CG8414
5607	interacts with	RpL32 (interacts with) eIF3c	P04359	7227.FBpp0084959	A1ZAX1	7227.FBpp0086013	false	interacts with	RpL32 (interacts with) eIF3c
5608	interacts with	RpL32 (interacts with) eRF1	P04359	7227.FBpp0084959	M9PFR9	7227.FBpp0304202	false	interacts with	RpL32 (interacts with) eRF1
5609	interacts with	RpL32 (interacts with) RpL15	P04359	7227.FBpp0084959	O17445	7227.FBpp0300652	false	interacts with	RpL32 (interacts with) RpL15
5610	interacts with	RpL32 (interacts with) Rack1	P04359	7227.FBpp0084959	O18640	7227.FBpp0303680	false	interacts with	RpL32 (interacts with) Rack1
5611	interacts with	RpL32 (interacts with) RpL10	P04359	7227.FBpp0084959	O61231	7227.FBpp0306039	false	interacts with	RpL32 (interacts with) RpL10
5612	interacts with	RpL32 (interacts with) eIF4G1	P04359	7227.FBpp0084959	O61380	7227.FBpp0111817	false	interacts with	RpL32 (interacts with) eIF4G1
5613	interacts with	RpL32 (interacts with) Hsp83	P04359	7227.FBpp0084959	P02828	7227.FBpp0305095	false	interacts with	RpL32 (interacts with) Hsp83
5614	interacts with	RpL32 (interacts with) RpLP2	P04359	7227.FBpp0084959	P05389	7227.FBpp0089424	false	interacts with	RpL32 (interacts with) RpLP2
5615	interacts with	RpL32 (interacts with) RpLP1	P04359	7227.FBpp0084959	P08570	7227.FBpp0304265	false	interacts with	RpL32 (interacts with) RpLP1
5616	interacts with	RpL32 (interacts with) eEF1alpha1	P04359	7227.FBpp0084959	P08736	7227.FBpp0304260	false	interacts with	RpL32 (interacts with) eEF1alpha1
5617	interacts with	RpL32 (interacts with) tko	P04359	7227.FBpp0084959	P10735	7227.FBpp0300988	false	interacts with	RpL32 (interacts with) tko
5618	interacts with	RpL32 (interacts with) EF2	P04359	7227.FBpp0084959	P13060	7227.FBpp0305182	false	interacts with	RpL32 (interacts with) EF2
5619	interacts with	RpL32 (interacts with) RpLP0	P04359	7227.FBpp0084959	P19889	7227.FBpp0306232	false	interacts with	RpL32 (interacts with) RpLP0
5620	interacts with	RpL32 (interacts with) pAbp	P04359	7227.FBpp0084959	P21187	7227.FBpp0085915	false	interacts with	RpL32 (interacts with) pAbp
5621	interacts with	RpL32 (interacts with) Pp2A-29B	P04359	7227.FBpp0084959	P36179	7227.FBpp0297239	false	interacts with	RpL32 (interacts with) Pp2A-29B
5622	interacts with	RpL32 (interacts with) RpL18A	P04359	7227.FBpp0084959	P41093	7227.FBpp0086103	false	interacts with	RpL32 (interacts with) RpL18A
5623	interacts with	RpL32 (interacts with) RpS18	P04359	7227.FBpp0084959	P41094	7227.FBpp0085585	false	interacts with	RpL32 (interacts with) RpS18
5624	interacts with	RpL32 (interacts with) RpL11	P04359	7227.FBpp0084959	P46222	7227.FBpp0085717	false	interacts with	RpL32 (interacts with) RpL11
5625	interacts with	RpL32 (interacts with) RpS3A	P04359	7227.FBpp0084959	P55830	7227.FBpp0300615	false	interacts with	RpL32 (interacts with) RpS3A
5626	interacts with	RpL32 (interacts with) eIF4A	P04359	7227.FBpp0084959	Q02748	7227.FBpp0297911	false	interacts with	RpL32 (interacts with) eIF4A
5627	interacts with	RpL32 (interacts with) eIF3b	P04359	7227.FBpp0084959	Q0E940	7227.FBpp0086098	false	interacts with	RpL32 (interacts with) eIF3b
5628	interacts with	RpL32 (interacts with) NAT1	P04359	7227.FBpp0084959	Q0E996	7227.FBpp0100139	false	interacts with	RpL32 (interacts with) NAT1
5629	interacts with	RpL32 (interacts with) RpS11	P04359	7227.FBpp0084959	Q0E9B6	7227.FBpp0087115	false	interacts with	RpL32 (interacts with) RpS11
5630	interacts with	RpL32 (interacts with) eIF2gamma	P04359	7227.FBpp0084959	Q24208	7227.FBpp0302537	false	interacts with	RpL32 (interacts with) eIF2gamma
5631	interacts with	RpL32 (interacts with) Rrp42	P04359	7227.FBpp0084959	Q29QQ9	7227.FBpp0086348	false	interacts with	RpL32 (interacts with) Rrp42
5632	interacts with	RpL32 (interacts with) CG1883	P04359	7227.FBpp0084959	Q3KN36	7227.FBpp0088441	false	interacts with	RpL32 (interacts with) CG1883
5633	interacts with	RpL32 (interacts with) CG5364	P04359	7227.FBpp0084959	Q76NQ0	7227.FBpp0304506	false	interacts with	RpL32 (interacts with) CG5364
5634	interacts with	RpL32 (interacts with) eIF3m	P04359	7227.FBpp0084959	Q7JVI3	7227.FBpp0086705	false	interacts with	RpL32 (interacts with) eIF3m
5635	interacts with	RpL32 (interacts with) Sec61beta	P04359	7227.FBpp0084959	Q7JZN0	7227.FBpp0086627	false	interacts with	RpL32 (interacts with) Sec61beta
5636	interacts with	RpL32 (interacts with) RpS15	P04359	7227.FBpp0084959	Q7JZW2	7227.FBpp0086269	false	interacts with	RpL32 (interacts with) RpS15
5637	interacts with	RpL32 (interacts with) CG5033	P04359	7227.FBpp0084959	Q7K0Y1	7227.FBpp0088519	false	interacts with	RpL32 (interacts with) CG5033
5638	interacts with	RpL32 (interacts with) OstDelta	P04359	7227.FBpp0084959	Q7K110	7227.FBpp0088527	false	interacts with	RpL32 (interacts with) OstDelta
5639	interacts with	RpL32 (interacts with) RpLP0-like	P04359	7227.FBpp0084959	Q7K1Q7	7227.FBpp0087511	false	interacts with	RpL32 (interacts with) RpLP0-like
5640	interacts with	RpL32 (interacts with) eIF3j	P04359	7227.FBpp0084959	Q7K550	7227.FBpp0087475	false	interacts with	RpL32 (interacts with) eIF3j
5641	interacts with	RpL32 (interacts with) Tapdelta	P04359	7227.FBpp0084959	Q7KLX3	7227.FBpp0087250	false	interacts with	RpL32 (interacts with) Tapdelta
5642	interacts with	RpL32 (interacts with) RpS15Ab	P04359	7227.FBpp0084959	Q7KR04	7227.FBpp0087321	false	interacts with	RpL32 (interacts with) RpS15Ab
5643	interacts with	RpL32 (interacts with) eIF4H1	P04359	7227.FBpp0084959	Q7KUX7	7227.FBpp0089381	false	interacts with	RpL32 (interacts with) eIF4H1
5644	interacts with	RpL32 (interacts with) eIF4B	P04359	7227.FBpp0084959	Q7PLL3	7227.FBpp0112403	false	interacts with	RpL32 (interacts with) eIF4B
5645	interacts with	RpL32 (interacts with) RpS8	P04359	7227.FBpp0084959	Q8MLY8	7227.FBpp0099686	false	interacts with	RpL32 (interacts with) RpS8
5646	interacts with	RpL32 (interacts with) mRpS5	P04359	7227.FBpp0084959	Q8SYP9	7227.FBpp0110439	false	interacts with	RpL32 (interacts with) mRpS5
5647	interacts with	RpL32 (interacts with) RpS23	P04359	7227.FBpp0084959	Q8T3U2	7227.FBpp0086701	false	interacts with	RpL32 (interacts with) RpS23
5648	interacts with	RpL32 (interacts with) Nacalpha	P04359	7227.FBpp0084959	Q94518	7227.FBpp0086971	false	interacts with	RpL32 (interacts with) Nacalpha
5649	interacts with	RpL32 (interacts with) NHP2	P04359	7227.FBpp0084959	Q9V3U2	7227.FBpp0305289	false	interacts with	RpL32 (interacts with) NHP2
5650	interacts with	RpL32 (interacts with) tsu	P04359	7227.FBpp0084959	Q9V535	7227.FBpp0087648	false	interacts with	RpL32 (interacts with) tsu
5651	interacts with	RpL32 (interacts with) RpL31	P04359	7227.FBpp0084959	Q9V597	7227.FBpp0087608	false	interacts with	RpL32 (interacts with) RpL31
5652	interacts with	RpL32 (interacts with) SEC61G1	P04359	7227.FBpp0084959	Q9V668	7227.FBpp0087119	false	interacts with	RpL32 (interacts with) SEC61G1
5653	interacts with	RpL32 (interacts with) RpL21	P04359	7227.FBpp0084959	Q9V9M7	7227.FBpp0303728	false	interacts with	RpL32 (interacts with) RpL21
5654	interacts with	RpL32 (interacts with) RpL6	P04359	7227.FBpp0084959	Q9V9W3	7227.FBpp0085166	false	interacts with	RpL32 (interacts with) RpL6
5655	interacts with	RpL32 (interacts with) btz	P04359	7227.FBpp0084959	Q9VB04	7227.FBpp0303118	false	interacts with	RpL32 (interacts with) btz
5656	interacts with	RpL32 (interacts with) RpL27	P04359	7227.FBpp0084959	Q9VBN5	7227.FBpp0303780	false	interacts with	RpL32 (interacts with) RpL27
5657	interacts with	RpL32 (interacts with) Spase22-23	P04359	7227.FBpp0084959	Q9VCA9	7227.FBpp0293581	false	interacts with	RpL32 (interacts with) Spase22-23
5658	interacts with	RpL32 (interacts with) eIF3d1	P04359	7227.FBpp0084959	Q9VCK0	7227.FBpp0088565	false	interacts with	RpL32 (interacts with) eIF3d1
5659	interacts with	RpL32 (interacts with) Srp14	P04359	7227.FBpp0084959	Q9VDL0	7227.FBpp0271779	false	interacts with	RpL32 (interacts with) Srp14
5660	interacts with	RpL32 (interacts with) Rrp6	P04359	7227.FBpp0084959	Q9VFF3	7227.FBpp0112147	false	interacts with	RpL32 (interacts with) Rrp6
5661	interacts with	RpL32 (interacts with) RpL30	P04359	7227.FBpp0084959	Q9VJ19	7227.FBpp0291653	false	interacts with	RpL32 (interacts with) RpL30
5662	interacts with	RpL32 (interacts with) mRpL13	P04359	7227.FBpp0084959	Q9VJ38	7227.FBpp0088360	false	interacts with	RpL32 (interacts with) mRpL13
5663	interacts with	RpL32 (interacts with) eRF3	P04359	7227.FBpp0084959	Q9VK85	7227.FBpp0305302	false	interacts with	RpL32 (interacts with) eRF3
5664	interacts with	RpL32 (interacts with) mRpS7	P04359	7227.FBpp0084959	Q9VKX4	7227.FBpp0304503	false	interacts with	RpL32 (interacts with) mRpS7
5665	interacts with	RpL32 (interacts with) RpL37A	P04359	7227.FBpp0084959	Q9VMU4	7227.FBpp0291726	false	interacts with	RpL32 (interacts with) RpL37A
5666	interacts with	RpL32 (interacts with) SrpRbeta	P04359	7227.FBpp0084959	Q9VSN9	7227.FBpp0306023	false	interacts with	RpL32 (interacts with) SrpRbeta
5667	interacts with	RpL32 (interacts with) RpL26	P04359	7227.FBpp0084959	Q9VVU2	7227.FBpp0305858	false	interacts with	RpL32 (interacts with) RpL26
5668	interacts with	RpL32 (interacts with) eIF5B	P04359	7227.FBpp0084959	Q9VZP5	7227.FBpp0301570	false	interacts with	RpL32 (interacts with) eIF5B
5669	interacts with	RpL32 (interacts with) mRpL16	P04359	7227.FBpp0084959	Q9W547	7227.FBpp0304831	false	interacts with	RpL32 (interacts with) mRpL16
5670	interacts with	RpL32 (interacts with) RpL38	P04359	7227.FBpp0084959	Q9W5N2	7227.FBpp0110412	false	interacts with	RpL32 (interacts with) RpL38
5671	interacts with	RpL32 (interacts with) RpL5	P04359	7227.FBpp0084959	Q9W5R8	7227.FBpp0304879	false	interacts with	RpL32 (interacts with) RpL5
5672	interacts with	RpLP2 (interacts with) eRF1	P05389	7227.FBpp0089424	M9PFR9	7227.FBpp0304202	false	interacts with	RpLP2 (interacts with) eRF1
5673	interacts with	RpLP2 (interacts with) RpL15	P05389	7227.FBpp0089424	O17445	7227.FBpp0300652	false	interacts with	RpLP2 (interacts with) RpL15
5674	interacts with	RpLP2 (interacts with) Rack1	P05389	7227.FBpp0089424	O18640	7227.FBpp0303680	false	interacts with	RpLP2 (interacts with) Rack1
5675	interacts with	RpLP2 (interacts with) RpL10	P05389	7227.FBpp0089424	O61231	7227.FBpp0306039	false	interacts with	RpLP2 (interacts with) RpL10
5676	interacts with	RpLP2 (interacts with) eIF4G1	P05389	7227.FBpp0089424	O61380	7227.FBpp0111817	false	interacts with	RpLP2 (interacts with) eIF4G1
5677	interacts with	RpLP2 (interacts with) ATPsynE	P05389	7227.FBpp0089424	O77134	7227.FBpp0292847	false	interacts with	RpLP2 (interacts with) ATPsynE
5678	interacts with	RpLP2 (interacts with) eEF1beta	P05389	7227.FBpp0089424	O96827	7227.FBpp0305165	false	interacts with	RpLP2 (interacts with) eEF1beta
5679	interacts with	RpLP2 (interacts with) RpLP1	P05389	7227.FBpp0089424	P08570	7227.FBpp0304265	false	interacts with	RpLP2 (interacts with) RpLP1
5680	interacts with	RpLP2 (interacts with) eEF1alpha1	P05389	7227.FBpp0089424	P08736	7227.FBpp0304260	false	interacts with	RpLP2 (interacts with) eEF1alpha1
5681	interacts with	RpLP2 (interacts with) EF2	P05389	7227.FBpp0089424	P13060	7227.FBpp0305182	false	interacts with	RpLP2 (interacts with) EF2
5682	interacts with	RpLP2 (interacts with) RpLP0	P05389	7227.FBpp0089424	P19889	7227.FBpp0306232	false	interacts with	RpLP2 (interacts with) RpLP0
5683	interacts with	RpLP2 (interacts with) Pp2A-29B	P05389	7227.FBpp0089424	P36179	7227.FBpp0297239	false	interacts with	RpLP2 (interacts with) Pp2A-29B
5684	interacts with	RpLP2 (interacts with) RpS3A	P05389	7227.FBpp0089424	P55830	7227.FBpp0300615	false	interacts with	RpLP2 (interacts with) RpS3A
5685	interacts with	RpLP2 (interacts with) eIF4A	P05389	7227.FBpp0089424	Q02748	7227.FBpp0297911	false	interacts with	RpLP2 (interacts with) eIF4A
5686	interacts with	RpLP2 (interacts with) NAT1	P05389	7227.FBpp0089424	Q0E996	7227.FBpp0100139	false	interacts with	RpLP2 (interacts with) NAT1
5687	interacts with	RpLP2 (interacts with) eIF2gamma	P05389	7227.FBpp0089424	Q24208	7227.FBpp0302537	false	interacts with	RpLP2 (interacts with) eIF2gamma
5688	interacts with	RpLP2 (interacts with) CG5364	P05389	7227.FBpp0089424	Q76NQ0	7227.FBpp0304506	false	interacts with	RpLP2 (interacts with) CG5364
5689	interacts with	RpLP2 (interacts with) eIF4B	P05389	7227.FBpp0089424	Q7PLL3	7227.FBpp0112403	false	interacts with	RpLP2 (interacts with) eIF4B
5690	interacts with	RpLP2 (interacts with) RpS8	P05389	7227.FBpp0089424	Q8MLY8	7227.FBpp0099686	false	interacts with	RpLP2 (interacts with) RpS8
5691	interacts with	RpLP2 (interacts with) RpL21	P05389	7227.FBpp0089424	Q9V9M7	7227.FBpp0303728	false	interacts with	RpLP2 (interacts with) RpL21
5692	interacts with	RpLP2 (interacts with) btz	P05389	7227.FBpp0089424	Q9VB04	7227.FBpp0303118	false	interacts with	RpLP2 (interacts with) btz
5693	interacts with	RpLP2 (interacts with) RpL27	P05389	7227.FBpp0089424	Q9VBN5	7227.FBpp0303780	false	interacts with	RpLP2 (interacts with) RpL27
5694	interacts with	RpLP2 (interacts with) Spase22-23	P05389	7227.FBpp0089424	Q9VCA9	7227.FBpp0293581	false	interacts with	RpLP2 (interacts with) Spase22-23
5695	interacts with	RpLP2 (interacts with) Srp14	P05389	7227.FBpp0089424	Q9VDL0	7227.FBpp0271779	false	interacts with	RpLP2 (interacts with) Srp14
5696	interacts with	RpLP2 (interacts with) Rrp6	P05389	7227.FBpp0089424	Q9VFF3	7227.FBpp0112147	false	interacts with	RpLP2 (interacts with) Rrp6
5697	interacts with	RpLP2 (interacts with) RpL30	P05389	7227.FBpp0089424	Q9VJ19	7227.FBpp0291653	false	interacts with	RpLP2 (interacts with) RpL30
5698	interacts with	RpLP2 (interacts with) eRF3	P05389	7227.FBpp0089424	Q9VK85	7227.FBpp0305302	false	interacts with	RpLP2 (interacts with) eRF3
5699	interacts with	RpLP2 (interacts with) mRpS7	P05389	7227.FBpp0089424	Q9VKX4	7227.FBpp0304503	false	interacts with	RpLP2 (interacts with) mRpS7
5700	interacts with	RpLP2 (interacts with) RpL37A	P05389	7227.FBpp0089424	Q9VMU4	7227.FBpp0291726	false	interacts with	RpLP2 (interacts with) RpL37A
5701	interacts with	RpLP2 (interacts with) SrpRbeta	P05389	7227.FBpp0089424	Q9VSN9	7227.FBpp0306023	false	interacts with	RpLP2 (interacts with) SrpRbeta
5702	interacts with	RpLP2 (interacts with) RpL26	P05389	7227.FBpp0089424	Q9VVU2	7227.FBpp0305858	false	interacts with	RpLP2 (interacts with) RpL26
5703	interacts with	RpLP2 (interacts with) eIF5B	P05389	7227.FBpp0089424	Q9VZP5	7227.FBpp0301570	false	interacts with	RpLP2 (interacts with) eIF5B
5704	interacts with	RpLP2 (interacts with) mRpL16	P05389	7227.FBpp0089424	Q9W547	7227.FBpp0304831	false	interacts with	RpLP2 (interacts with) mRpL16
5705	interacts with	RpLP2 (interacts with) RpL38	P05389	7227.FBpp0089424	Q9W5N2	7227.FBpp0110412	false	interacts with	RpLP2 (interacts with) RpL38
5706	interacts with	RpLP2 (interacts with) RpL5	P05389	7227.FBpp0089424	Q9W5R8	7227.FBpp0304879	false	interacts with	RpLP2 (interacts with) RpL5
5707	interacts with	RpLP1 (interacts with) RpL10	P08570	7227.FBpp0304265	O61231	7227.FBpp0306039	false	interacts with	RpLP1 (interacts with) RpL10
5708	interacts with	RpLP1 (interacts with) eEF1beta	P08570	7227.FBpp0304265	O96827	7227.FBpp0305165	false	interacts with	RpLP1 (interacts with) eEF1beta
5709	interacts with	RpLP1 (interacts with) EF2	P08570	7227.FBpp0304265	P13060	7227.FBpp0305182	false	interacts with	RpLP1 (interacts with) EF2
5710	interacts with	RpLP1 (interacts with) RpLP0	P08570	7227.FBpp0304265	P19889	7227.FBpp0306232	false	interacts with	RpLP1 (interacts with) RpLP0
5711	interacts with	RpLP1 (interacts with) CG5364	P08570	7227.FBpp0304265	Q76NQ0	7227.FBpp0304506	false	interacts with	RpLP1 (interacts with) CG5364
5712	interacts with	RpLP1 (interacts with) eRF3	P08570	7227.FBpp0304265	Q9VK85	7227.FBpp0305302	false	interacts with	RpLP1 (interacts with) eRF3
5713	interacts with	RpLP1 (interacts with) mRpS7	P08570	7227.FBpp0304265	Q9VKX4	7227.FBpp0304503	false	interacts with	RpLP1 (interacts with) mRpS7
5714	interacts with	RpLP1 (interacts with) SrpRbeta	P08570	7227.FBpp0304265	Q9VSN9	7227.FBpp0306023	false	interacts with	RpLP1 (interacts with) SrpRbeta
5715	interacts with	RpLP1 (interacts with) RpL26	P08570	7227.FBpp0304265	Q9VVU2	7227.FBpp0305858	false	interacts with	RpLP1 (interacts with) RpL26
5716	interacts with	RpLP1 (interacts with) mRpL16	P08570	7227.FBpp0304265	Q9W547	7227.FBpp0304831	false	interacts with	RpLP1 (interacts with) mRpL16
5717	interacts with	RpLP1 (interacts with) RpL5	P08570	7227.FBpp0304265	Q9W5R8	7227.FBpp0304879	false	interacts with	RpLP1 (interacts with) RpL5
5718	interacts with	RpL4 (interacts with) shot	P09180	7227.FBpp0084617	A1Z9J0	7227.FBpp0086747	false	interacts with	RpL4 (interacts with) shot
5719	interacts with	RpL4 (interacts with) CG8414	P09180	7227.FBpp0084617	A1ZA92	7227.FBpp0086393	false	interacts with	RpL4 (interacts with) CG8414
5720	interacts with	RpL4 (interacts with) eIF3c	P09180	7227.FBpp0084617	A1ZAX1	7227.FBpp0086013	false	interacts with	RpL4 (interacts with) eIF3c
5721	interacts with	RpL4 (interacts with) eRF1	P09180	7227.FBpp0084617	M9PFR9	7227.FBpp0304202	false	interacts with	RpL4 (interacts with) eRF1
5722	interacts with	RpL4 (interacts with) RpL15	P09180	7227.FBpp0084617	O17445	7227.FBpp0300652	false	interacts with	RpL4 (interacts with) RpL15
5723	interacts with	RpL4 (interacts with) Rack1	P09180	7227.FBpp0084617	O18640	7227.FBpp0303680	false	interacts with	RpL4 (interacts with) Rack1
5724	interacts with	RpL4 (interacts with) RpL10	P09180	7227.FBpp0084617	O61231	7227.FBpp0306039	false	interacts with	RpL4 (interacts with) RpL10
5725	interacts with	RpL4 (interacts with) eIF4G1	P09180	7227.FBpp0084617	O61380	7227.FBpp0111817	false	interacts with	RpL4 (interacts with) eIF4G1
5726	interacts with	RpL4 (interacts with) eEF1beta	P09180	7227.FBpp0084617	O96827	7227.FBpp0305165	false	interacts with	RpL4 (interacts with) eEF1beta
5727	interacts with	RpL4 (interacts with) RpL32	P09180	7227.FBpp0084617	P04359	7227.FBpp0084959	false	interacts with	RpL4 (interacts with) RpL32
5728	interacts with	RpL4 (interacts with) Ef1alpha100E	P09180	7227.FBpp0084617	P05303	7227.FBpp0085193	false	interacts with	RpL4 (interacts with) Ef1alpha100E
5729	interacts with	RpL4 (interacts with) RpLP2	P09180	7227.FBpp0084617	P05389	7227.FBpp0089424	false	interacts with	RpL4 (interacts with) RpLP2
5730	interacts with	RpL4 (interacts with) RpLP1	P09180	7227.FBpp0084617	P08570	7227.FBpp0304265	false	interacts with	RpL4 (interacts with) RpLP1
5731	interacts with	RpL4 (interacts with) eEF1alpha1	P09180	7227.FBpp0084617	P08736	7227.FBpp0304260	false	interacts with	RpL4 (interacts with) eEF1alpha1
5732	interacts with	RpL4 (interacts with) tko	P09180	7227.FBpp0084617	P10735	7227.FBpp0300988	false	interacts with	RpL4 (interacts with) tko
5733	interacts with	RpL4 (interacts with) EF2	P09180	7227.FBpp0084617	P13060	7227.FBpp0305182	false	interacts with	RpL4 (interacts with) EF2
5734	interacts with	RpL4 (interacts with) RpLP0	P09180	7227.FBpp0084617	P19889	7227.FBpp0306232	false	interacts with	RpL4 (interacts with) RpLP0
5735	interacts with	RpL4 (interacts with) pAbp	P09180	7227.FBpp0084617	P21187	7227.FBpp0085915	false	interacts with	RpL4 (interacts with) pAbp
5736	interacts with	RpL4 (interacts with) Pp2A-29B	P09180	7227.FBpp0084617	P36179	7227.FBpp0297239	false	interacts with	RpL4 (interacts with) Pp2A-29B
5737	interacts with	RpL4 (interacts with) RpL18A	P09180	7227.FBpp0084617	P41093	7227.FBpp0086103	false	interacts with	RpL4 (interacts with) RpL18A
5738	interacts with	RpL4 (interacts with) RpS18	P09180	7227.FBpp0084617	P41094	7227.FBpp0085585	false	interacts with	RpL4 (interacts with) RpS18
5739	interacts with	RpL4 (interacts with) RpL11	P09180	7227.FBpp0084617	P46222	7227.FBpp0085717	false	interacts with	RpL4 (interacts with) RpL11
5740	interacts with	RpL4 (interacts with) RpS3A	P09180	7227.FBpp0084617	P55830	7227.FBpp0300615	false	interacts with	RpL4 (interacts with) RpS3A
5741	interacts with	RpL4 (interacts with) eIF4A	P09180	7227.FBpp0084617	Q02748	7227.FBpp0297911	false	interacts with	RpL4 (interacts with) eIF4A
5742	interacts with	RpL4 (interacts with) eIF3b	P09180	7227.FBpp0084617	Q0E940	7227.FBpp0086098	false	interacts with	RpL4 (interacts with) eIF3b
5743	interacts with	RpL4 (interacts with) NAT1	P09180	7227.FBpp0084617	Q0E996	7227.FBpp0100139	false	interacts with	RpL4 (interacts with) NAT1
5744	interacts with	RpL4 (interacts with) RpS11	P09180	7227.FBpp0084617	Q0E9B6	7227.FBpp0087115	false	interacts with	RpL4 (interacts with) RpS11
5745	interacts with	RpL4 (interacts with) eIF2gamma	P09180	7227.FBpp0084617	Q24208	7227.FBpp0302537	false	interacts with	RpL4 (interacts with) eIF2gamma
5746	interacts with	RpL4 (interacts with) Rrp42	P09180	7227.FBpp0084617	Q29QQ9	7227.FBpp0086348	false	interacts with	RpL4 (interacts with) Rrp42
5747	interacts with	RpL4 (interacts with) CG1883	P09180	7227.FBpp0084617	Q3KN36	7227.FBpp0088441	false	interacts with	RpL4 (interacts with) CG1883
5748	interacts with	RpL4 (interacts with) CG5364	P09180	7227.FBpp0084617	Q76NQ0	7227.FBpp0304506	false	interacts with	RpL4 (interacts with) CG5364
5749	interacts with	RpL4 (interacts with) eIF3m	P09180	7227.FBpp0084617	Q7JVI3	7227.FBpp0086705	false	interacts with	RpL4 (interacts with) eIF3m
5750	interacts with	RpL4 (interacts with) CG4866	P09180	7227.FBpp0084617	Q7JZ53	7227.FBpp0086096	false	interacts with	RpL4 (interacts with) CG4866
5751	interacts with	RpL4 (interacts with) Sec61beta	P09180	7227.FBpp0084617	Q7JZN0	7227.FBpp0086627	false	interacts with	RpL4 (interacts with) Sec61beta
5752	interacts with	RpL4 (interacts with) RpS15	P09180	7227.FBpp0084617	Q7JZW2	7227.FBpp0086269	false	interacts with	RpL4 (interacts with) RpS15
5753	interacts with	RpL4 (interacts with) CG5033	P09180	7227.FBpp0084617	Q7K0Y1	7227.FBpp0088519	false	interacts with	RpL4 (interacts with) CG5033
5754	interacts with	RpL4 (interacts with) OstDelta	P09180	7227.FBpp0084617	Q7K110	7227.FBpp0088527	false	interacts with	RpL4 (interacts with) OstDelta
5755	interacts with	RpL4 (interacts with) RpLP0-like	P09180	7227.FBpp0084617	Q7K1Q7	7227.FBpp0087511	false	interacts with	RpL4 (interacts with) RpLP0-like
5756	interacts with	RpL4 (interacts with) eIF3j	P09180	7227.FBpp0084617	Q7K550	7227.FBpp0087475	false	interacts with	RpL4 (interacts with) eIF3j
5757	interacts with	RpL4 (interacts with) Tapdelta	P09180	7227.FBpp0084617	Q7KLX3	7227.FBpp0087250	false	interacts with	RpL4 (interacts with) Tapdelta
5758	interacts with	RpL4 (interacts with) RpS15Ab	P09180	7227.FBpp0084617	Q7KR04	7227.FBpp0087321	false	interacts with	RpL4 (interacts with) RpS15Ab
5759	interacts with	RpL4 (interacts with) eIF4H1	P09180	7227.FBpp0084617	Q7KUX7	7227.FBpp0089381	false	interacts with	RpL4 (interacts with) eIF4H1
5760	interacts with	RpL4 (interacts with) eIF4B	P09180	7227.FBpp0084617	Q7PLL3	7227.FBpp0112403	false	interacts with	RpL4 (interacts with) eIF4B
5761	interacts with	RpL4 (interacts with) RpS8	P09180	7227.FBpp0084617	Q8MLY8	7227.FBpp0099686	false	interacts with	RpL4 (interacts with) RpS8
5762	interacts with	RpL4 (interacts with) mRpS5	P09180	7227.FBpp0084617	Q8SYP9	7227.FBpp0110439	false	interacts with	RpL4 (interacts with) mRpS5
5763	interacts with	RpL4 (interacts with) RpS23	P09180	7227.FBpp0084617	Q8T3U2	7227.FBpp0086701	false	interacts with	RpL4 (interacts with) RpS23
5764	interacts with	RpL4 (interacts with) Nacalpha	P09180	7227.FBpp0084617	Q94518	7227.FBpp0086971	false	interacts with	RpL4 (interacts with) Nacalpha
5765	interacts with	RpL4 (interacts with) Ef1gamma	P09180	7227.FBpp0084617	Q9NJH0	7227.FBpp0084761	false	interacts with	RpL4 (interacts with) Ef1gamma
5766	interacts with	RpL4 (interacts with) NHP2	P09180	7227.FBpp0084617	Q9V3U2	7227.FBpp0305289	false	interacts with	RpL4 (interacts with) NHP2
5767	interacts with	RpL4 (interacts with) tsu	P09180	7227.FBpp0084617	Q9V535	7227.FBpp0087648	false	interacts with	RpL4 (interacts with) tsu
5768	interacts with	RpL4 (interacts with) RpL31	P09180	7227.FBpp0084617	Q9V597	7227.FBpp0087608	false	interacts with	RpL4 (interacts with) RpL31
5769	interacts with	RpL4 (interacts with) SEC61G1	P09180	7227.FBpp0084617	Q9V668	7227.FBpp0087119	false	interacts with	RpL4 (interacts with) SEC61G1
5770	interacts with	RpL4 (interacts with) mRpS16	P09180	7227.FBpp0084617	Q9V6Y3	7227.FBpp0302048	false	interacts with	RpL4 (interacts with) mRpS16
5771	interacts with	RpL4 (interacts with) RpL21	P09180	7227.FBpp0084617	Q9V9M7	7227.FBpp0303728	false	interacts with	RpL4 (interacts with) RpL21
5772	interacts with	RpL4 (interacts with) RpL6	P09180	7227.FBpp0084617	Q9V9W3	7227.FBpp0085166	false	interacts with	RpL4 (interacts with) RpL6
5773	interacts with	RpL4 (interacts with) mRpL32	P09180	7227.FBpp0084617	Q9V9Z1	7227.FBpp0085121	false	interacts with	RpL4 (interacts with) mRpL32
5774	interacts with	RpL4 (interacts with) mRpS18C	P09180	7227.FBpp0084617	Q9VA81	7227.FBpp0084989	false	interacts with	RpL4 (interacts with) mRpS18C
5775	interacts with	RpL4 (interacts with) Spase12	P09180	7227.FBpp0084617	Q9VAL0	7227.FBpp0084801	false	interacts with	RpL4 (interacts with) Spase12
5776	interacts with	RpL4 (interacts with) Dmel\CG4849	P09180	7227.FBpp0084617	Q9VAX8	7227.FBpp0084626	false	interacts with	RpL4 (interacts with) Dmel\CG4849
5777	interacts with	RpL4 (interacts with) btz	P09180	7227.FBpp0084617	Q9VB04	7227.FBpp0303118	false	interacts with	RpL4 (interacts with) btz
5778	interacts with	RpL4 (interacts with) RpL27	P09180	7227.FBpp0084617	Q9VBN5	7227.FBpp0303780	false	interacts with	RpL4 (interacts with) RpL27
5779	interacts with	RpL4 (interacts with) Spase22-23	P09180	7227.FBpp0084617	Q9VCA9	7227.FBpp0293581	false	interacts with	RpL4 (interacts with) Spase22-23
5780	interacts with	RpL4 (interacts with) eIF3d1	P09180	7227.FBpp0084617	Q9VCK0	7227.FBpp0088565	false	interacts with	RpL4 (interacts with) eIF3d1
5781	interacts with	RpL4 (interacts with) Srp14	P09180	7227.FBpp0084617	Q9VDL0	7227.FBpp0271779	false	interacts with	RpL4 (interacts with) Srp14
5782	interacts with	RpL4 (interacts with) mRpS11	P09180	7227.FBpp0084617	Q9VEN6	7227.FBpp0088833	false	interacts with	RpL4 (interacts with) mRpS11
5783	interacts with	RpL4 (interacts with) Rrp6	P09180	7227.FBpp0084617	Q9VFF3	7227.FBpp0112147	false	interacts with	RpL4 (interacts with) Rrp6
5784	interacts with	RpL4 (interacts with) RpL30	P09180	7227.FBpp0084617	Q9VJ19	7227.FBpp0291653	false	interacts with	RpL4 (interacts with) RpL30
5785	interacts with	RpL4 (interacts with) mRpL13	P09180	7227.FBpp0084617	Q9VJ38	7227.FBpp0088360	false	interacts with	RpL4 (interacts with) mRpL13
5786	interacts with	RpL4 (interacts with) eRF3	P09180	7227.FBpp0084617	Q9VK85	7227.FBpp0305302	false	interacts with	RpL4 (interacts with) eRF3
5787	interacts with	RpL4 (interacts with) mRpS7	P09180	7227.FBpp0084617	Q9VKX4	7227.FBpp0304503	false	interacts with	RpL4 (interacts with) mRpS7
5788	interacts with	RpL4 (interacts with) RpL37A	P09180	7227.FBpp0084617	Q9VMU4	7227.FBpp0291726	false	interacts with	RpL4 (interacts with) RpL37A
5789	interacts with	RpL4 (interacts with) SrpRbeta	P09180	7227.FBpp0084617	Q9VSN9	7227.FBpp0306023	false	interacts with	RpL4 (interacts with) SrpRbeta
5790	interacts with	RpL4 (interacts with) RpL26	P09180	7227.FBpp0084617	Q9VVU2	7227.FBpp0305858	false	interacts with	RpL4 (interacts with) RpL26
5791	interacts with	RpL4 (interacts with) eIF5B	P09180	7227.FBpp0084617	Q9VZP5	7227.FBpp0301570	false	interacts with	RpL4 (interacts with) eIF5B
5792	interacts with	RpL4 (interacts with) mRpL17	P09180	7227.FBpp0084617	Q9W0S6	7227.FBpp0302563	false	interacts with	RpL4 (interacts with) mRpL17
5793	interacts with	RpL4 (interacts with) mRpL16	P09180	7227.FBpp0084617	Q9W547	7227.FBpp0304831	false	interacts with	RpL4 (interacts with) mRpL16
5794	interacts with	RpL4 (interacts with) RpL38	P09180	7227.FBpp0084617	Q9W5N2	7227.FBpp0110412	false	interacts with	RpL4 (interacts with) RpL38
5795	interacts with	RpL4 (interacts with) RpL5	P09180	7227.FBpp0084617	Q9W5R8	7227.FBpp0304879	false	interacts with	RpL4 (interacts with) RpL5
5796	interacts with	7227.FBpp0071052 (interacts with) CG30349-RA	P14130	7227.FBpp0071052	A1Z7K2	7227.FBpp0087731	false	interacts with	7227.FBpp0071052 (interacts with) CG30349-RA
5797	interacts with	7227.FBpp0071052 (interacts with) mEFTu1	P14130	7227.FBpp0071052	A1Z9E3	7227.FBpp0086790	false	interacts with	7227.FBpp0071052 (interacts with) mEFTu1
5798	interacts with	7227.FBpp0071052 (interacts with) shot	P14130	7227.FBpp0071052	A1Z9J0	7227.FBpp0086747	false	interacts with	7227.FBpp0071052 (interacts with) shot
5799	interacts with	7227.FBpp0071052 (interacts with) CG8414	P14130	7227.FBpp0071052	A1ZA92	7227.FBpp0086393	false	interacts with	7227.FBpp0071052 (interacts with) CG8414
5800	interacts with	7227.FBpp0071052 (interacts with) eIF3c	P14130	7227.FBpp0071052	A1ZAX1	7227.FBpp0086013	false	interacts with	7227.FBpp0071052 (interacts with) eIF3c
5801	interacts with	7227.FBpp0071052 (interacts with) l(3)72Dn	P14130	7227.FBpp0071052	M9PFG1	7227.FBpp0305742	false	interacts with	7227.FBpp0071052 (interacts with) l(3)72Dn
5802	interacts with	7227.FBpp0071052 (interacts with) eRF1	P14130	7227.FBpp0071052	M9PFR9	7227.FBpp0304202	false	interacts with	7227.FBpp0071052 (interacts with) eRF1
5803	interacts with	7227.FBpp0071052 (interacts with) eIF3i	P14130	7227.FBpp0071052	O02195	7227.FBpp0078689	false	interacts with	7227.FBpp0071052 (interacts with) eIF3i
5804	interacts with	7227.FBpp0071052 (interacts with) RpL39	P14130	7227.FBpp0071052	O16130	7227.FBpp0072094	false	interacts with	7227.FBpp0071052 (interacts with) RpL39
5805	interacts with	7227.FBpp0071052 (interacts with) RpL3	P14130	7227.FBpp0071052	O16797	7227.FBpp0081822	false	interacts with	7227.FBpp0071052 (interacts with) RpL3
5806	interacts with	7227.FBpp0071052 (interacts with) RpL15	P14130	7227.FBpp0071052	O17445	7227.FBpp0300652	false	interacts with	7227.FBpp0071052 (interacts with) RpL15
5807	interacts with	7227.FBpp0071052 (interacts with) Rack1	P14130	7227.FBpp0071052	O18640	7227.FBpp0303680	false	interacts with	7227.FBpp0071052 (interacts with) Rack1
5808	interacts with	7227.FBpp0071052 (interacts with) RpL10	P14130	7227.FBpp0071052	O61231	7227.FBpp0306039	false	interacts with	7227.FBpp0071052 (interacts with) RpL10
5809	interacts with	7227.FBpp0071052 (interacts with) eIF4G1	P14130	7227.FBpp0071052	O61380	7227.FBpp0111817	false	interacts with	7227.FBpp0071052 (interacts with) eIF4G1
5810	interacts with	7227.FBpp0071052 (interacts with) dco	P14130	7227.FBpp0071052	O76324	7227.FBpp0085104	false	interacts with	7227.FBpp0071052 (interacts with) dco
5811	interacts with	7227.FBpp0071052 (interacts with) RpS21	P14130	7227.FBpp0071052	O76927	7227.FBpp0077309	false	interacts with	7227.FBpp0071052 (interacts with) RpS21
5812	interacts with	7227.FBpp0071052 (interacts with) Ip259	P14130	7227.FBpp0071052	O76994	7227.FBpp0079607	false	interacts with	7227.FBpp0071052 (interacts with) Ip259
5813	interacts with	7227.FBpp0071052 (interacts with) eIF3e	P14130	7227.FBpp0071052	O77410	7227.FBpp0075104	false	interacts with	7227.FBpp0071052 (interacts with) eIF3e
5814	interacts with	7227.FBpp0071052 (interacts with) twr	P14130	7227.FBpp0071052	O97066	7227.FBpp0081185	false	interacts with	7227.FBpp0071052 (interacts with) twr
5815	interacts with	7227.FBpp0071052 (interacts with) RpII33	P14130	7227.FBpp0071052	O97183	7227.FBpp0080121	false	interacts with	7227.FBpp0071052 (interacts with) RpII33
5816	interacts with	7227.FBpp0071052 (interacts with) RpL32	P14130	7227.FBpp0071052	P04359	7227.FBpp0084959	false	interacts with	7227.FBpp0071052 (interacts with) RpL32
5817	interacts with	7227.FBpp0071052 (interacts with) RpLP2	P14130	7227.FBpp0071052	P05389	7227.FBpp0089424	false	interacts with	7227.FBpp0071052 (interacts with) RpLP2
5818	interacts with	7227.FBpp0071052 (interacts with) CkIIalpha	P14130	7227.FBpp0071052	P08181	7227.FBpp0110433	false	interacts with	7227.FBpp0071052 (interacts with) CkIIalpha
5819	interacts with	7227.FBpp0071052 (interacts with) RpLP1	P14130	7227.FBpp0071052	P08570	7227.FBpp0304265	false	interacts with	7227.FBpp0071052 (interacts with) RpLP1
5820	interacts with	7227.FBpp0071052 (interacts with) eEF1alpha1	P14130	7227.FBpp0071052	P08736	7227.FBpp0304260	false	interacts with	7227.FBpp0071052 (interacts with) eEF1alpha1
5821	interacts with	7227.FBpp0071052 (interacts with) RpL4	P14130	7227.FBpp0071052	P09180	7227.FBpp0084617	false	interacts with	7227.FBpp0071052 (interacts with) RpL4
5822	interacts with	7227.FBpp0071052 (interacts with) tko	P14130	7227.FBpp0071052	P10735	7227.FBpp0300988	false	interacts with	7227.FBpp0071052 (interacts with) tko
5823	interacts with	7227.FBpp0071052 (interacts with) RpS26	P14130	7227.FBpp0071052	P13008	7227.FBpp0080641	false	interacts with	7227.FBpp0071052 (interacts with) RpS26
5824	interacts with	7227.FBpp0071052 (interacts with) EF2	P14130	7227.FBpp0071052	P13060	7227.FBpp0305182	false	interacts with	7227.FBpp0071052 (interacts with) EF2
5825	interacts with	7227.FBpp0071052 (interacts with) RpS17	P14130	7227.FBpp0071052	P17704	7227.FBpp0076207	false	interacts with	7227.FBpp0071052 (interacts with) RpS17
5826	interacts with	7227.FBpp0071052 (interacts with) RpL40	P14130	7227.FBpp0071052	P18101	7227.FBpp0077159	false	interacts with	7227.FBpp0071052 (interacts with) RpL40
5827	interacts with	7227.FBpp0071052 (interacts with) RpL40	P14130	7227.FBpp0071052	P18101	7227.FBpp0079606	false	interacts with	7227.FBpp0071052 (interacts with) RpL40
5828	interacts with	7227.FBpp0071052 (interacts with) RpLP0	P14130	7227.FBpp0071052	P19889	7227.FBpp0306232	false	interacts with	7227.FBpp0071052 (interacts with) RpLP0
5829	interacts with	7227.FBpp0071052 (interacts with) pAbp	P14130	7227.FBpp0071052	P21187	7227.FBpp0085915	false	interacts with	7227.FBpp0071052 (interacts with) pAbp
5830	interacts with	7227.FBpp0071052 (interacts with) mts	P14130	7227.FBpp0071052	P23696	7227.FBpp0079148	false	interacts with	7227.FBpp0071052 (interacts with) mts
5831	interacts with	7227.FBpp0071052 (interacts with) Rpn8	P14130	7227.FBpp0071052	P26270	7227.FBpp0303270	false	interacts with	7227.FBpp0071052 (interacts with) Rpn8
5832	interacts with	7227.FBpp0071052 (interacts with) RpS6	P14130	7227.FBpp0071052	P29327	7227.FBpp0071087	false	interacts with	7227.FBpp0071052 (interacts with) RpS6
5833	interacts with	7227.FBpp0071052 (interacts with) RpS2	P14130	7227.FBpp0071052	P31009	7227.FBpp0079500	false	interacts with	7227.FBpp0071052 (interacts with) RpS2
5834	interacts with	7227.FBpp0071052 (interacts with) RpL7	P14130	7227.FBpp0071052	P32100	7227.FBpp0079536	false	interacts with	7227.FBpp0071052 (interacts with) RpL7
5835	interacts with	7227.FBpp0071052 (interacts with) Pp2A-29B	P14130	7227.FBpp0071052	P36179	7227.FBpp0297239	false	interacts with	7227.FBpp0071052 (interacts with) Pp2A-29B
5836	interacts with	7227.FBpp0071052 (interacts with) RpL19	P14130	7227.FBpp0071052	P36241	7227.FBpp0072312	false	interacts with	7227.FBpp0071052 (interacts with) RpL19
5837	interacts with	7227.FBpp0071052 (interacts with) tws	P14130	7227.FBpp0071052	P36872	7227.FBpp0081665	false	interacts with	7227.FBpp0071052 (interacts with) tws
5838	interacts with	7227.FBpp0071052 (interacts with) RpS19a	P14130	7227.FBpp0071052	P39018	7227.FBpp0074086	false	interacts with	7227.FBpp0071052 (interacts with) RpS19a
5839	interacts with	7227.FBpp0071052 (interacts with) RpS4	P14130	7227.FBpp0071052	P41042	7227.FBpp0075618	false	interacts with	7227.FBpp0071052 (interacts with) RpS4
5840	interacts with	7227.FBpp0071052 (interacts with) RpL27A	P14130	7227.FBpp0071052	P41092	7227.FBpp0077142	false	interacts with	7227.FBpp0071052 (interacts with) RpL27A
5841	interacts with	7227.FBpp0071052 (interacts with) RpL18A	P14130	7227.FBpp0071052	P41093	7227.FBpp0086103	false	interacts with	7227.FBpp0071052 (interacts with) RpL18A
5842	interacts with	7227.FBpp0071052 (interacts with) RpS18	P14130	7227.FBpp0071052	P41094	7227.FBpp0085585	false	interacts with	7227.FBpp0071052 (interacts with) RpS18
5843	interacts with	7227.FBpp0071052 (interacts with) RpL13	P14130	7227.FBpp0071052	P41126	7227.FBpp0079484	false	interacts with	7227.FBpp0071052 (interacts with) RpL13
5844	interacts with	7227.FBpp0071052 (interacts with) eIF2alpha	P14130	7227.FBpp0071052	P41374	7227.FBpp0074075	false	interacts with	7227.FBpp0071052 (interacts with) eIF2alpha
5845	interacts with	7227.FBpp0071052 (interacts with) eIF2beta	P14130	7227.FBpp0071052	P41375	7227.FBpp0075700	false	interacts with	7227.FBpp0071052 (interacts with) eIF2beta
5846	interacts with	7227.FBpp0071052 (interacts with) RpL11	P14130	7227.FBpp0071052	P46222	7227.FBpp0085717	false	interacts with	7227.FBpp0071052 (interacts with) RpL11
5847	interacts with	7227.FBpp0071052 (interacts with) RpS15Aa	P14130	7227.FBpp0071052	P48149	7227.FBpp0073623	false	interacts with	7227.FBpp0071052 (interacts with) RpS15Aa
5848	interacts with	7227.FBpp0071052 (interacts with) RpL23	P14130	7227.FBpp0071052	P48159	7227.FBpp0071808	false	interacts with	7227.FBpp0071052 (interacts with) RpL23
5849	interacts with	7227.FBpp0071052 (interacts with) RpS25	P14130	7227.FBpp0071052	P48588	7227.FBpp0081845	false	interacts with	7227.FBpp0071052 (interacts with) RpS25
5850	interacts with	7227.FBpp0071052 (interacts with) eIF4E1	P14130	7227.FBpp0071052	P48598	7227.FBpp0076215	false	interacts with	7227.FBpp0071052 (interacts with) eIF4E1
5851	interacts with	7227.FBpp0071052 (interacts with) mago	P14130	7227.FBpp0071052	P49028	7227.FBpp0071497	false	interacts with	7227.FBpp0071052 (interacts with) mago
5852	interacts with	7227.FBpp0071052 (interacts with) Srp19	P14130	7227.FBpp0071052	P49963	7227.FBpp0076589	false	interacts with	7227.FBpp0071052 (interacts with) Srp19
5853	interacts with	7227.FBpp0071052 (interacts with) RpL9	P14130	7227.FBpp0071052	P50882	7227.FBpp0079752	false	interacts with	7227.FBpp0071052 (interacts with) RpL9
5854	interacts with	7227.FBpp0071052 (interacts with) RpS20	P14130	7227.FBpp0071052	P55828	7227.FBpp0083371	false	interacts with	7227.FBpp0071052 (interacts with) RpS20
5855	interacts with	7227.FBpp0071052 (interacts with) RpS3A	P14130	7227.FBpp0071052	P55830	7227.FBpp0300615	false	interacts with	7227.FBpp0071052 (interacts with) RpS3A
5856	interacts with	7227.FBpp0071052 (interacts with) RpL14	P14130	7227.FBpp0071052	P55841	7227.FBpp0076359	false	interacts with	7227.FBpp0071052 (interacts with) RpL14
5857	interacts with	7227.FBpp0071052 (interacts with) RpS9	P14130	7227.FBpp0071052	P55935	7227.FBpp0076152	false	interacts with	7227.FBpp0071052 (interacts with) RpS9
5858	interacts with	7227.FBpp0071052 (interacts with) Rtc1	P14130	7227.FBpp0071052	P56175	7227.FBpp0073651	false	interacts with	7227.FBpp0071052 (interacts with) Rtc1
5859	interacts with	7227.FBpp0071052 (interacts with) RpS12	P14130	7227.FBpp0071052	P80455	7227.FBpp0075612	false	interacts with	7227.FBpp0071052 (interacts with) RpS12
5860	interacts with	7227.FBpp0071052 (interacts with) eIF4A	P14130	7227.FBpp0071052	Q02748	7227.FBpp0297911	false	interacts with	7227.FBpp0071052 (interacts with) eIF4A
5861	interacts with	7227.FBpp0071052 (interacts with) RpS13	P14130	7227.FBpp0071052	Q03334	7227.FBpp0079328	false	interacts with	7227.FBpp0071052 (interacts with) RpS13
5862	interacts with	7227.FBpp0071052 (interacts with) RpS3	P14130	7227.FBpp0071052	Q06559	7227.FBpp0083802	false	interacts with	7227.FBpp0071052 (interacts with) RpS3
5863	interacts with	7227.FBpp0071052 (interacts with) Dbp45A	P14130	7227.FBpp0071052	Q07886	7227.FBpp0087645	false	interacts with	7227.FBpp0071052 (interacts with) Dbp45A
5864	interacts with	7227.FBpp0071052 (interacts with) eIF3b	P14130	7227.FBpp0071052	Q0E940	7227.FBpp0086098	false	interacts with	7227.FBpp0071052 (interacts with) eIF3b
5865	interacts with	7227.FBpp0071052 (interacts with) NAT1	P14130	7227.FBpp0071052	Q0E996	7227.FBpp0100139	false	interacts with	7227.FBpp0071052 (interacts with) NAT1
5866	interacts with	7227.FBpp0071052 (interacts with) RpS11	P14130	7227.FBpp0071052	Q0E9B6	7227.FBpp0087115	false	interacts with	7227.FBpp0071052 (interacts with) RpS11
5867	interacts with	7227.FBpp0071052 (interacts with) RpL29	P14130	7227.FBpp0071052	Q24154	7227.FBpp0071518	false	interacts with	7227.FBpp0071052 (interacts with) RpL29
5868	interacts with	7227.FBpp0071052 (interacts with) RpS5a	P14130	7227.FBpp0071052	Q24186	7227.FBpp0074180	false	interacts with	7227.FBpp0071052 (interacts with) RpS5a
5869	interacts with	7227.FBpp0071052 (interacts with) eIF2gamma	P14130	7227.FBpp0071052	Q24208	7227.FBpp0302537	false	interacts with	7227.FBpp0071052 (interacts with) eIF2gamma
5870	interacts with	7227.FBpp0071052 (interacts with) Ost48	P14130	7227.FBpp0071052	Q24319	7227.FBpp0071279	false	interacts with	7227.FBpp0071052 (interacts with) Ost48
5871	interacts with	7227.FBpp0071052 (interacts with) Rrp42	P14130	7227.FBpp0071052	Q29QQ9	7227.FBpp0086348	false	interacts with	7227.FBpp0071052 (interacts with) Rrp42
5872	interacts with	7227.FBpp0071052 (interacts with) CG1883	P14130	7227.FBpp0071052	Q3KN36	7227.FBpp0088441	false	interacts with	7227.FBpp0071052 (interacts with) CG1883
5873	interacts with	7227.FBpp0071052 (interacts with) CG12325	P14130	7227.FBpp0071052	Q5U0X8	7227.FBpp0087322	false	interacts with	7227.FBpp0071052 (interacts with) CG12325
5874	interacts with	7227.FBpp0071052 (interacts with) CG5364	P14130	7227.FBpp0071052	Q76NQ0	7227.FBpp0304506	false	interacts with	7227.FBpp0071052 (interacts with) CG5364
5875	interacts with	7227.FBpp0071052 (interacts with) CG1671	P14130	7227.FBpp0071052	Q7JQT9	7227.FBpp0087461	false	interacts with	7227.FBpp0071052 (interacts with) CG1671
5876	interacts with	7227.FBpp0071052 (interacts with) eIF3m	P14130	7227.FBpp0071052	Q7JVI3	7227.FBpp0086705	false	interacts with	7227.FBpp0071052 (interacts with) eIF3m
5877	interacts with	7227.FBpp0071052 (interacts with) Ak6	P14130	7227.FBpp0071052	Q7JYV7	7227.FBpp0087004	false	interacts with	7227.FBpp0071052 (interacts with) Ak6
5878	interacts with	7227.FBpp0071052 (interacts with) CG4866	P14130	7227.FBpp0071052	Q7JZ53	7227.FBpp0086096	false	interacts with	7227.FBpp0071052 (interacts with) CG4866
5879	interacts with	7227.FBpp0071052 (interacts with) Sec61beta	P14130	7227.FBpp0071052	Q7JZN0	7227.FBpp0086627	false	interacts with	7227.FBpp0071052 (interacts with) Sec61beta
5880	interacts with	7227.FBpp0071052 (interacts with) RpS15	P14130	7227.FBpp0071052	Q7JZW2	7227.FBpp0086269	false	interacts with	7227.FBpp0071052 (interacts with) RpS15
5881	interacts with	7227.FBpp0071052 (interacts with) OstDelta	P14130	7227.FBpp0071052	Q7K110	7227.FBpp0088527	false	interacts with	7227.FBpp0071052 (interacts with) OstDelta
5882	interacts with	7227.FBpp0071052 (interacts with) RpLP0-like	P14130	7227.FBpp0071052	Q7K1Q7	7227.FBpp0087511	false	interacts with	7227.FBpp0071052 (interacts with) RpLP0-like
5883	interacts with	7227.FBpp0071052 (interacts with) mEFTu2	P14130	7227.FBpp0071052	Q7K3V6	7227.FBpp0088054	false	interacts with	7227.FBpp0071052 (interacts with) mEFTu2
5884	interacts with	7227.FBpp0071052 (interacts with) eIF3j	P14130	7227.FBpp0071052	Q7K550	7227.FBpp0087475	false	interacts with	7227.FBpp0071052 (interacts with) eIF3j
5885	interacts with	7227.FBpp0071052 (interacts with) Tapdelta	P14130	7227.FBpp0071052	Q7KLX3	7227.FBpp0087250	false	interacts with	7227.FBpp0071052 (interacts with) Tapdelta
5886	interacts with	7227.FBpp0071052 (interacts with) LTV1	P14130	7227.FBpp0071052	Q7KN79	7227.FBpp0087340	false	interacts with	7227.FBpp0071052 (interacts with) LTV1
5887	interacts with	7227.FBpp0071052 (interacts with) RpS15Ab	P14130	7227.FBpp0071052	Q7KR04	7227.FBpp0087321	false	interacts with	7227.FBpp0071052 (interacts with) RpS15Ab
5888	interacts with	7227.FBpp0071052 (interacts with) eIF4H1	P14130	7227.FBpp0071052	Q7KUX7	7227.FBpp0089381	false	interacts with	7227.FBpp0071052 (interacts with) eIF4H1
5889	interacts with	7227.FBpp0071052 (interacts with) eIF4B	P14130	7227.FBpp0071052	Q7PLL3	7227.FBpp0112403	false	interacts with	7227.FBpp0071052 (interacts with) eIF4B
5890	interacts with	7227.FBpp0071052 (interacts with) Mat89Ba	P14130	7227.FBpp0071052	Q8IH00	7227.FBpp0082727	false	interacts with	7227.FBpp0071052 (interacts with) Mat89Ba
5891	interacts with	7227.FBpp0071052 (interacts with) Rrp40	P14130	7227.FBpp0071052	Q8IPX7	7227.FBpp0077551	false	interacts with	7227.FBpp0071052 (interacts with) Rrp40
5892	interacts with	7227.FBpp0071052 (interacts with) RpS8	P14130	7227.FBpp0071052	Q8MLY8	7227.FBpp0099686	false	interacts with	7227.FBpp0071052 (interacts with) RpS8
5893	interacts with	7227.FBpp0071052 (interacts with) mRpS2	P14130	7227.FBpp0071052	Q8MSS7	7227.FBpp0077099	false	interacts with	7227.FBpp0071052 (interacts with) mRpS2
5894	interacts with	7227.FBpp0071052 (interacts with) U3-55K	P14130	7227.FBpp0071052	Q8MSW9	7227.FBpp0090943	false	interacts with	7227.FBpp0071052 (interacts with) U3-55K
5895	interacts with	7227.FBpp0071052 (interacts with) Sec61alpha	P14130	7227.FBpp0071052	Q8STG9	7227.FBpp0078896	false	interacts with	7227.FBpp0071052 (interacts with) Sec61alpha
5896	interacts with	7227.FBpp0071052 (interacts with) mRpS9	P14130	7227.FBpp0071052	Q8SXF0	7227.FBpp0081263	false	interacts with	7227.FBpp0071052 (interacts with) mRpS9
5897	interacts with	7227.FBpp0071052 (interacts with) mRpS5	P14130	7227.FBpp0071052	Q8SYP9	7227.FBpp0110439	false	interacts with	7227.FBpp0071052 (interacts with) mRpS5
5898	interacts with	7227.FBpp0071052 (interacts with) RpS23	P14130	7227.FBpp0071052	Q8T3U2	7227.FBpp0086701	false	interacts with	7227.FBpp0071052 (interacts with) RpS23
5899	interacts with	7227.FBpp0071052 (interacts with) Rrp45	P14130	7227.FBpp0071052	Q8T4A9	7227.FBpp0074129	false	interacts with	7227.FBpp0071052 (interacts with) Rrp45
5900	interacts with	7227.FBpp0071052 (interacts with) bonsai	P14130	7227.FBpp0071052	Q8WTC1	7227.FBpp0071771	false	interacts with	7227.FBpp0071052 (interacts with) bonsai
5901	interacts with	7227.FBpp0071052 (interacts with) Nop56	P14130	7227.FBpp0071052	Q95WY3	7227.FBpp0083625	false	interacts with	7227.FBpp0071052 (interacts with) Nop56
5902	interacts with	7227.FBpp0071052 (interacts with) mRpL36	P14130	7227.FBpp0071052	Q9I7Q9	7227.FBpp0076458	false	interacts with	7227.FBpp0071052 (interacts with) mRpL36
5903	interacts with	7227.FBpp0071052 (interacts with) hoip	P14130	7227.FBpp0071052	Q9U3Z7	7227.FBpp0079443	false	interacts with	7227.FBpp0071052 (interacts with) hoip
5904	interacts with	7227.FBpp0071052 (interacts with) Gtp-bp	P14130	7227.FBpp0071052	Q9U5L1	7227.FBpp0073336	false	interacts with	7227.FBpp0071052 (interacts with) Gtp-bp
5905	interacts with	7227.FBpp0071052 (interacts with) eIF3h	P14130	7227.FBpp0071052	Q9U9Q4	7227.FBpp0078667	false	interacts with	7227.FBpp0071052 (interacts with) eIF3h
5906	interacts with	7227.FBpp0071052 (interacts with) mRpL4	P14130	7227.FBpp0071052	Q9V3D0	7227.FBpp0080401	false	interacts with	7227.FBpp0071052 (interacts with) mRpL4
5907	interacts with	7227.FBpp0071052 (interacts with) Srp54k	P14130	7227.FBpp0071052	Q9V3D9	7227.FBpp0076872	false	interacts with	7227.FBpp0071052 (interacts with) Srp54k
5908	interacts with	7227.FBpp0071052 (interacts with) RpL8	P14130	7227.FBpp0071052	Q9V3G1	7227.FBpp0072801	false	interacts with	7227.FBpp0071052 (interacts with) RpL8
5909	interacts with	7227.FBpp0071052 (interacts with) Cbp20	P14130	7227.FBpp0071052	Q9V3L6	7227.FBpp0082973	false	interacts with	7227.FBpp0071052 (interacts with) Cbp20
5910	interacts with	7227.FBpp0071052 (interacts with) Smg5	P14130	7227.FBpp0071052	Q9V414	7227.FBpp0080138	false	interacts with	7227.FBpp0071052 (interacts with) Smg5
5911	interacts with	7227.FBpp0071052 (interacts with) tsu	P14130	7227.FBpp0071052	Q9V535	7227.FBpp0087648	false	interacts with	7227.FBpp0071052 (interacts with) tsu
5912	interacts with	7227.FBpp0071052 (interacts with) RpL31	P14130	7227.FBpp0071052	Q9V597	7227.FBpp0087608	false	interacts with	7227.FBpp0071052 (interacts with) RpL31
5913	interacts with	7227.FBpp0071052 (interacts with) SEC61G1	P14130	7227.FBpp0071052	Q9V668	7227.FBpp0087119	false	interacts with	7227.FBpp0071052 (interacts with) SEC61G1
5914	interacts with	7227.FBpp0071052 (interacts with) mRpS16	P14130	7227.FBpp0071052	Q9V6Y3	7227.FBpp0302048	false	interacts with	7227.FBpp0071052 (interacts with) mRpS16
5915	interacts with	7227.FBpp0071052 (interacts with) wcd	P14130	7227.FBpp0071052	Q9V7P1	7227.FBpp0086314	false	interacts with	7227.FBpp0071052 (interacts with) wcd
5916	interacts with	7227.FBpp0071052 (interacts with) RpL21	P14130	7227.FBpp0071052	Q9V9M7	7227.FBpp0303728	false	interacts with	7227.FBpp0071052 (interacts with) RpL21
5917	interacts with	7227.FBpp0071052 (interacts with) RpL6	P14130	7227.FBpp0071052	Q9V9W3	7227.FBpp0085166	false	interacts with	7227.FBpp0071052 (interacts with) RpL6
5918	interacts with	7227.FBpp0071052 (interacts with) mRpS18C	P14130	7227.FBpp0071052	Q9VA81	7227.FBpp0084989	false	interacts with	7227.FBpp0071052 (interacts with) mRpS18C
5919	interacts with	7227.FBpp0071052 (interacts with) Spase12	P14130	7227.FBpp0071052	Q9VAL0	7227.FBpp0084801	false	interacts with	7227.FBpp0071052 (interacts with) Spase12
5920	interacts with	7227.FBpp0071052 (interacts with) Dmel\CG4849	P14130	7227.FBpp0071052	Q9VAX8	7227.FBpp0084626	false	interacts with	7227.FBpp0071052 (interacts with) Dmel\CG4849
5921	interacts with	7227.FBpp0071052 (interacts with) btz	P14130	7227.FBpp0071052	Q9VB04	7227.FBpp0303118	false	interacts with	7227.FBpp0071052 (interacts with) btz
5922	interacts with	7227.FBpp0071052 (interacts with) RpL27	P14130	7227.FBpp0071052	Q9VBN5	7227.FBpp0303780	false	interacts with	7227.FBpp0071052 (interacts with) RpL27
5923	interacts with	7227.FBpp0071052 (interacts with) RIOK2	P14130	7227.FBpp0071052	Q9VBU2	7227.FBpp0084191	false	interacts with	7227.FBpp0071052 (interacts with) RIOK2
5924	interacts with	7227.FBpp0071052 (interacts with) RpS27	P14130	7227.FBpp0071052	Q9VBU9	7227.FBpp0084242	false	interacts with	7227.FBpp0071052 (interacts with) RpS27
5925	interacts with	7227.FBpp0071052 (interacts with) CG11920-RA	P14130	7227.FBpp0071052	Q9VBY2	7227.FBpp0084144	false	interacts with	7227.FBpp0071052 (interacts with) CG11920-RA
5926	interacts with	7227.FBpp0071052 (interacts with) Smg6	P14130	7227.FBpp0071052	Q9VBZ6	7227.FBpp0084171	false	interacts with	7227.FBpp0071052 (interacts with) Smg6
5927	interacts with	7227.FBpp0071052 (interacts with) Dmel\CG5728	P14130	7227.FBpp0071052	Q9VC94	7227.FBpp0084016	false	interacts with	7227.FBpp0071052 (interacts with) Dmel\CG5728
5928	interacts with	7227.FBpp0071052 (interacts with) Spase22-23	P14130	7227.FBpp0071052	Q9VCA9	7227.FBpp0293581	false	interacts with	7227.FBpp0071052 (interacts with) Spase22-23
5929	interacts with	7227.FBpp0071052 (interacts with) eIF3d1	P14130	7227.FBpp0071052	Q9VCK0	7227.FBpp0088565	false	interacts with	7227.FBpp0071052 (interacts with) eIF3d1
5930	interacts with	7227.FBpp0071052 (interacts with) EF-G2	P14130	7227.FBpp0071052	Q9VCX4	7227.FBpp0083663	false	interacts with	7227.FBpp0071052 (interacts with) EF-G2
5931	interacts with	7227.FBpp0071052 (interacts with) RpS30	P14130	7227.FBpp0071052	Q9VDH8	7227.FBpp0083376	false	interacts with	7227.FBpp0071052 (interacts with) RpS30
5932	interacts with	7227.FBpp0071052 (interacts with) Srp72	P14130	7227.FBpp0071052	Q9VDK7	7227.FBpp0083319	false	interacts with	7227.FBpp0071052 (interacts with) Srp72
5933	interacts with	7227.FBpp0071052 (interacts with) Srp14	P14130	7227.FBpp0071052	Q9VDL0	7227.FBpp0271779	false	interacts with	7227.FBpp0071052 (interacts with) Srp14
5934	interacts with	7227.FBpp0071052 (interacts with) Dmel\CG8064	P14130	7227.FBpp0071052	Q9VE98	7227.FBpp0082995	false	interacts with	7227.FBpp0071052 (interacts with) Dmel\CG8064
5935	interacts with	7227.FBpp0071052 (interacts with) eIF1A	P14130	7227.FBpp0071052	Q9VEA1	7227.FBpp0082994	false	interacts with	7227.FBpp0071052 (interacts with) eIF1A
5936	interacts with	7227.FBpp0071052 (interacts with) l(3)07882	P14130	7227.FBpp0071052	Q9VEJ2	7227.FBpp0082928	false	interacts with	7227.FBpp0071052 (interacts with) l(3)07882
5937	interacts with	7227.FBpp0071052 (interacts with) mRpS10	P14130	7227.FBpp0071052	Q9VFB2	7227.FBpp0082513	false	interacts with	7227.FBpp0071052 (interacts with) mRpS10
5938	interacts with	7227.FBpp0071052 (interacts with) Rrp6	P14130	7227.FBpp0071052	Q9VFF3	7227.FBpp0112147	false	interacts with	7227.FBpp0071052 (interacts with) Rrp6
5939	interacts with	7227.FBpp0071052 (interacts with) Dmel\CG8461	P14130	7227.FBpp0071052	Q9VFJ1	7227.FBpp0082445	false	interacts with	7227.FBpp0071052 (interacts with) Dmel\CG8461
5940	interacts with	7227.FBpp0071052 (interacts with) mRpL11	P14130	7227.FBpp0071052	Q9VFJ2	7227.FBpp0082412	false	interacts with	7227.FBpp0071052 (interacts with) mRpL11
5941	interacts with	7227.FBpp0071052 (interacts with) Dmel\CG9799	P14130	7227.FBpp0071052	Q9VFV8	7227.FBpp0082231	false	interacts with	7227.FBpp0071052 (interacts with) Dmel\CG9799
5942	interacts with	7227.FBpp0071052 (interacts with) RpL24-like	P14130	7227.FBpp0071052	Q9VGN9	7227.FBpp0081879	false	interacts with	7227.FBpp0071052 (interacts with) RpL24-like
5943	interacts with	7227.FBpp0071052 (interacts with) Rrp46	P14130	7227.FBpp0071052	Q9VGZ2	7227.FBpp0081725	false	interacts with	7227.FBpp0071052 (interacts with) Rrp46
5944	interacts with	7227.FBpp0071052 (interacts with) RpS29	P14130	7227.FBpp0071052	Q9VH69	7227.FBpp0081614	false	interacts with	7227.FBpp0071052 (interacts with) RpS29
5945	interacts with	7227.FBpp0071052 (interacts with) RnpS1	P14130	7227.FBpp0071052	Q9VHC0	7227.FBpp0081544	false	interacts with	7227.FBpp0071052 (interacts with) RnpS1
5946	interacts with	7227.FBpp0071052 (interacts with) RpL34b	P14130	7227.FBpp0071052	Q9VHE5	7227.FBpp0081527	false	interacts with	7227.FBpp0071052 (interacts with) RpL34b
5947	interacts with	7227.FBpp0071052 (interacts with) mRpS18A	P14130	7227.FBpp0071052	Q9VHQ0	7227.FBpp0081380	false	interacts with	7227.FBpp0071052 (interacts with) mRpS18A
5948	interacts with	7227.FBpp0071052 (interacts with) CG7483	P14130	7227.FBpp0071052	Q9VHS8	7227.FBpp0081324	false	interacts with	7227.FBpp0071052 (interacts with) CG7483
5949	interacts with	7227.FBpp0071052 (interacts with) mRpL1	P14130	7227.FBpp0071052	Q9VHT5	7227.FBpp0081322	false	interacts with	7227.FBpp0071052 (interacts with) mRpL1
5950	interacts with	7227.FBpp0071052 (interacts with) CG9253-RA	P14130	7227.FBpp0071052	Q9VIF6	7227.FBpp0080997	false	interacts with	7227.FBpp0071052 (interacts with) CG9253-RA
5951	interacts with	7227.FBpp0071052 (interacts with) l(2)05287	P14130	7227.FBpp0071052	Q9VIG1	7227.FBpp0113107	false	interacts with	7227.FBpp0071052 (interacts with) l(2)05287
5952	interacts with	7227.FBpp0071052 (interacts with) RpL30	P14130	7227.FBpp0071052	Q9VJ19	7227.FBpp0291653	false	interacts with	7227.FBpp0071052 (interacts with) RpL30
5953	interacts with	7227.FBpp0071052 (interacts with) mRpL13	P14130	7227.FBpp0071052	Q9VJ38	7227.FBpp0088360	false	interacts with	7227.FBpp0071052 (interacts with) mRpL13
5954	interacts with	7227.FBpp0071052 (interacts with) RpL24	P14130	7227.FBpp0071052	Q9VJY6	7227.FBpp0080102	false	interacts with	7227.FBpp0071052 (interacts with) RpL24
5955	interacts with	7227.FBpp0071052 (interacts with) Ski6	P14130	7227.FBpp0071052	Q9VK19	7227.FBpp0080062	false	interacts with	7227.FBpp0071052 (interacts with) Ski6
5956	interacts with	7227.FBpp0071052 (interacts with) Tor	P14130	7227.FBpp0071052	Q9VK45	7227.FBpp0080003	false	interacts with	7227.FBpp0071052 (interacts with) Tor
5957	interacts with	7227.FBpp0071052 (interacts with) eRF3	P14130	7227.FBpp0071052	Q9VK85	7227.FBpp0305302	false	interacts with	7227.FBpp0071052 (interacts with) eRF3
5958	interacts with	7227.FBpp0071052 (interacts with) Csl4	P14130	7227.FBpp0071052	Q9VKJ4	7227.FBpp0079813	false	interacts with	7227.FBpp0071052 (interacts with) Csl4
5959	interacts with	7227.FBpp0071052 (interacts with) CG6724	P14130	7227.FBpp0071052	Q9VKQ3	7227.FBpp0079780	false	interacts with	7227.FBpp0071052 (interacts with) CG6724
5960	interacts with	7227.FBpp0071052 (interacts with) CG6729	P14130	7227.FBpp0071052	Q9VKQ6	7227.FBpp0079708	false	interacts with	7227.FBpp0071052 (interacts with) CG6729
5961	interacts with	7227.FBpp0071052 (interacts with) mRpS7	P14130	7227.FBpp0071052	Q9VKX4	7227.FBpp0304503	false	interacts with	7227.FBpp0071052 (interacts with) mRpS7
5962	interacts with	7227.FBpp0071052 (interacts with) AI945207	P14130	7227.FBpp0071052	Q9VL69	7227.FBpp0079495	false	interacts with	7227.FBpp0071052 (interacts with) AI945207
5963	interacts with	7227.FBpp0071052 (interacts with) Bka	P14130	7227.FBpp0071052	Q9VL75	7227.FBpp0079470	false	interacts with	7227.FBpp0071052 (interacts with) Bka
5964	interacts with	7227.FBpp0071052 (interacts with) CG4364	P14130	7227.FBpp0071052	Q9VL96	7227.FBpp0079445	false	interacts with	7227.FBpp0071052 (interacts with) CG4364
5965	interacts with	7227.FBpp0071052 (interacts with) Dmel\CG13097	P14130	7227.FBpp0071052	Q9VLK1	7227.FBpp0079305	false	interacts with	7227.FBpp0071052 (interacts with) Dmel\CG13097
5966	interacts with	7227.FBpp0071052 (interacts with) RpL36A	P14130	7227.FBpp0071052	Q9VLT7	7227.FBpp0079168	false	interacts with	7227.FBpp0071052 (interacts with) RpL36A
5967	interacts with	7227.FBpp0071052 (interacts with) ico	P14130	7227.FBpp0071052	Q9VM33	7227.FBpp0079041	false	interacts with	7227.FBpp0071052 (interacts with) ico
5968	interacts with	7227.FBpp0071052 (interacts with) nop5	P14130	7227.FBpp0071052	Q9VM69	7227.FBpp0078997	false	interacts with	7227.FBpp0071052 (interacts with) nop5
5969	interacts with	7227.FBpp0071052 (interacts with) Rat1	P14130	7227.FBpp0071052	Q9VM71	7227.FBpp0078973	false	interacts with	7227.FBpp0071052 (interacts with) Rat1
5970	interacts with	7227.FBpp0071052 (interacts with) l(2)k09022	P14130	7227.FBpp0071052	Q9VM75	7227.FBpp0078971	false	interacts with	7227.FBpp0071052 (interacts with) l(2)k09022
5971	interacts with	7227.FBpp0071052 (interacts with) Dmel\CG9107	P14130	7227.FBpp0071052	Q9VMJ1	7227.FBpp0078856	false	interacts with	7227.FBpp0071052 (interacts with) Dmel\CG9107
5972	interacts with	7227.FBpp0071052 (interacts with) RpL37A	P14130	7227.FBpp0071052	Q9VMU4	7227.FBpp0291726	false	interacts with	7227.FBpp0071052 (interacts with) RpL37A
5973	interacts with	7227.FBpp0071052 (interacts with) Dmel\CG3756	P14130	7227.FBpp0071052	Q9VMX3	7227.FBpp0078633	false	interacts with	7227.FBpp0071052 (interacts with) Dmel\CG3756
5974	interacts with	7227.FBpp0071052 (interacts with) mRpL24	P14130	7227.FBpp0071052	Q9VMY1	7227.FBpp0078694	false	interacts with	7227.FBpp0071052 (interacts with) mRpL24
5975	interacts with	7227.FBpp0071052 (interacts with) eIF3a	P14130	7227.FBpp0071052	Q9VN25	7227.FBpp0078584	false	interacts with	7227.FBpp0071052 (interacts with) eIF3a
5976	interacts with	7227.FBpp0071052 (interacts with) eIF3f1	P14130	7227.FBpp0071052	Q9VN50	7227.FBpp0078532	false	interacts with	7227.FBpp0071052 (interacts with) eIF3f1
5977	interacts with	7227.FBpp0071052 (interacts with) RpL35A	P14130	7227.FBpp0071052	Q9VNB9	7227.FBpp0078416	false	interacts with	7227.FBpp0071052 (interacts with) RpL35A
5978	interacts with	7227.FBpp0071052 (interacts with) RpL13A	P14130	7227.FBpp0071052	Q9VNE9	7227.FBpp0078354	false	interacts with	7227.FBpp0071052 (interacts with) RpL13A
5979	interacts with	7227.FBpp0071052 (interacts with) CG7338	P14130	7227.FBpp0071052	Q9VP47	7227.FBpp0077998	false	interacts with	7227.FBpp0071052 (interacts with) CG7338
5980	interacts with	7227.FBpp0071052 (interacts with) mRpL15	P14130	7227.FBpp0071052	Q9VPF6	7227.FBpp0077885	false	interacts with	7227.FBpp0071052 (interacts with) mRpL15
5981	interacts with	7227.FBpp0071052 (interacts with) dbe	P14130	7227.FBpp0071052	Q9VPU8	7227.FBpp0077694	false	interacts with	7227.FBpp0071052 (interacts with) dbe
5982	interacts with	7227.FBpp0071052 (interacts with) Dmel\CG3008	P14130	7227.FBpp0071052	Q9VR42	7227.FBpp0077081	false	interacts with	7227.FBpp0071052 (interacts with) Dmel\CG3008
5983	interacts with	7227.FBpp0071052 (interacts with) l(1)G0004	P14130	7227.FBpp0071052	Q9VR89	7227.FBpp0076990	false	interacts with	7227.FBpp0071052 (interacts with) l(1)G0004
5984	interacts with	7227.FBpp0071052 (interacts with) RpL18	P14130	7227.FBpp0071052	Q9VS34	7227.FBpp0076602	false	interacts with	7227.FBpp0071052 (interacts with) RpL18
5985	interacts with	7227.FBpp0071052 (interacts with) Srp9	P14130	7227.FBpp0071052	Q9VSC1	7227.FBpp0076467	false	interacts with	7227.FBpp0071052 (interacts with) Srp9
5986	interacts with	7227.FBpp0071052 (interacts with) SrpRbeta	P14130	7227.FBpp0071052	Q9VSN9	7227.FBpp0306023	false	interacts with	7227.FBpp0071052 (interacts with) SrpRbeta
5987	interacts with	7227.FBpp0071052 (interacts with) mRpL12	P14130	7227.FBpp0071052	Q9VSR5	7227.FBpp0076238	false	interacts with	7227.FBpp0071052 (interacts with) mRpL12
5988	interacts with	7227.FBpp0071052 (interacts with) Srp68	P14130	7227.FBpp0071052	Q9VSS2	7227.FBpp0076244	false	interacts with	7227.FBpp0071052 (interacts with) Srp68
5989	interacts with	7227.FBpp0071052 (interacts with) mRpL2	P14130	7227.FBpp0071052	Q9VTF8	7227.FBpp0075941	false	interacts with	7227.FBpp0071052 (interacts with) mRpL2
5990	interacts with	7227.FBpp0071052 (interacts with) RIOK1	P14130	7227.FBpp0071052	Q9VTL5	7227.FBpp0075865	false	interacts with	7227.FBpp0071052 (interacts with) RIOK1
5991	interacts with	7227.FBpp0071052 (interacts with) RpL10Ab	P14130	7227.FBpp0071052	Q9VTP4	7227.FBpp0075764	false	interacts with	7227.FBpp0071052 (interacts with) RpL10Ab
5992	interacts with	7227.FBpp0071052 (interacts with) eIF3l	P14130	7227.FBpp0071052	Q9VTU4	7227.FBpp0075754	false	interacts with	7227.FBpp0071052 (interacts with) eIF3l
5993	interacts with	7227.FBpp0071052 (interacts with) Dmel\CG7275	P14130	7227.FBpp0071052	Q9VUN7	7227.FBpp0075302	false	interacts with	7227.FBpp0071052 (interacts with) Dmel\CG7275
5994	interacts with	7227.FBpp0071052 (interacts with) Dmel\CG12301	P14130	7227.FBpp0071052	Q9VUR2	7227.FBpp0075317	false	interacts with	7227.FBpp0071052 (interacts with) Dmel\CG12301
5995	interacts with	7227.FBpp0071052 (interacts with) SsRbeta	P14130	7227.FBpp0071052	Q9VUZ0	7227.FBpp0075209	false	interacts with	7227.FBpp0071052 (interacts with) SsRbeta
5996	interacts with	7227.FBpp0071052 (interacts with) CG33158	P14130	7227.FBpp0071052	Q9VV61	7227.FBpp0075148	false	interacts with	7227.FBpp0071052 (interacts with) CG33158
5997	interacts with	7227.FBpp0071052 (interacts with) Dmel\CG7728	P14130	7227.FBpp0071052	Q9VVC9	7227.FBpp0075034	false	interacts with	7227.FBpp0071052 (interacts with) Dmel\CG7728
5998	interacts with	7227.FBpp0071052 (interacts with) CG5589	P14130	7227.FBpp0071052	Q9VVK8	7227.FBpp0074936	false	interacts with	7227.FBpp0071052 (interacts with) CG5589
5999	interacts with	7227.FBpp0071052 (interacts with) RpL26	P14130	7227.FBpp0071052	Q9VVU2	7227.FBpp0305858	false	interacts with	7227.FBpp0071052 (interacts with) RpL26
6000	interacts with	7227.FBpp0071052 (interacts with) RpS10b	P14130	7227.FBpp0071052	Q9VWG3	7227.FBpp0074500	false	interacts with	7227.FBpp0071052 (interacts with) RpS10b
6001	interacts with	7227.FBpp0071052 (interacts with) mRpS14	P14130	7227.FBpp0071052	Q9VWI3	7227.FBpp0074554	false	interacts with	7227.FBpp0071052 (interacts with) mRpS14
6002	interacts with	7227.FBpp0071052 (interacts with) mRpL22	P14130	7227.FBpp0071052	Q9VXB5	7227.FBpp0074104	false	interacts with	7227.FBpp0071052 (interacts with) mRpL22
6003	interacts with	7227.FBpp0071052 (interacts with) eIF5	P14130	7227.FBpp0071052	Q9VXK6	7227.FBpp0073947	false	interacts with	7227.FBpp0071052 (interacts with) eIF5
6004	interacts with	7227.FBpp0071052 (interacts with) mRpL3	P14130	7227.FBpp0071052	Q9VXQ0	7227.FBpp0073906	false	interacts with	7227.FBpp0071052 (interacts with) mRpL3
6005	interacts with	7227.FBpp0071052 (interacts with) DmRH29	P14130	7227.FBpp0071052	Q9VXW2	7227.FBpp0073828	false	interacts with	7227.FBpp0071052 (interacts with) DmRH29
6006	interacts with	7227.FBpp0071052 (interacts with) RpL37a	P14130	7227.FBpp0071052	Q9VXX8	7227.FBpp0073844	false	interacts with	7227.FBpp0071052 (interacts with) RpL37a
6007	interacts with	7227.FBpp0071052 (interacts with) Upf1	P14130	7227.FBpp0071052	Q9VYS3	7227.FBpp0073433	false	interacts with	7227.FBpp0071052 (interacts with) Upf1
6008	interacts with	7227.FBpp0071052 (interacts with) Spase25	P14130	7227.FBpp0071052	Q9VYY2	7227.FBpp0073355	false	interacts with	7227.FBpp0071052 (interacts with) Spase25
6009	interacts with	7227.FBpp0071052 (interacts with) mRpS6	P14130	7227.FBpp0071052	Q9VZD5	7227.FBpp0073144	false	interacts with	7227.FBpp0071052 (interacts with) mRpS6
6010	interacts with	7227.FBpp0071052 (interacts with) eIF5B	P14130	7227.FBpp0071052	Q9VZP5	7227.FBpp0301570	false	interacts with	7227.FBpp0071052 (interacts with) eIF5B
6011	interacts with	7227.FBpp0071052 (interacts with) RpL28	P14130	7227.FBpp0071052	Q9VZS5	7227.FBpp0072957	false	interacts with	7227.FBpp0071052 (interacts with) RpL28
6012	interacts with	7227.FBpp0071052 (interacts with) RpL23A	P14130	7227.FBpp0071052	Q9W0A8	7227.FBpp0072687	false	interacts with	7227.FBpp0071052 (interacts with) RpL23A
6013	interacts with	7227.FBpp0071052 (interacts with) mRpL17	P14130	7227.FBpp0071052	Q9W0S6	7227.FBpp0302563	false	interacts with	7227.FBpp0071052 (interacts with) mRpL17
6014	interacts with	7227.FBpp0071052 (interacts with) RpL12	P14130	7227.FBpp0071052	Q9W1B9	7227.FBpp0072083	false	interacts with	7227.FBpp0071052 (interacts with) RpL12
6015	interacts with	7227.FBpp0071052 (interacts with) CG3735	P14130	7227.FBpp0071052	Q9W1G1	7227.FBpp0072119	false	interacts with	7227.FBpp0071052 (interacts with) CG3735
6016	interacts with	7227.FBpp0071052 (interacts with) Upf3	P14130	7227.FBpp0071052	Q9W1H3	7227.FBpp0072130	false	interacts with	7227.FBpp0071052 (interacts with) Upf3
6017	interacts with	7227.FBpp0071052 (interacts with) Rrp4	P14130	7227.FBpp0071052	Q9W1M9	7227.FBpp0072020	false	interacts with	7227.FBpp0071052 (interacts with) Rrp4
6018	interacts with	7227.FBpp0071052 (interacts with) Fib	P14130	7227.FBpp0071052	Q9W1V3	7227.FBpp0071892	false	interacts with	7227.FBpp0071052 (interacts with) Fib
6019	interacts with	7227.FBpp0071052 (interacts with) RpS24	P14130	7227.FBpp0071052	Q9W229	7227.FBpp0071846	false	interacts with	7227.FBpp0071052 (interacts with) RpS24
6020	interacts with	7227.FBpp0071052 (interacts with) RpS16	P14130	7227.FBpp0071052	Q9W237	7227.FBpp0071766	false	interacts with	7227.FBpp0071052 (interacts with) RpS16
6021	interacts with	7227.FBpp0071052 (interacts with) CG4554	P14130	7227.FBpp0071052	Q9W246	7227.FBpp0071744	false	interacts with	7227.FBpp0071052 (interacts with) CG4554
6022	interacts with	7227.FBpp0071052 (interacts with) eIF3k	P14130	7227.FBpp0071052	Q9W2D9	7227.FBpp0071587	false	interacts with	7227.FBpp0071052 (interacts with) eIF3k
6023	interacts with	7227.FBpp0071052 (interacts with) Dmel\CG2972	P14130	7227.FBpp0071052	Q9W2Y4	7227.FBpp0071365	false	interacts with	7227.FBpp0071052 (interacts with) Dmel\CG2972
6024	interacts with	7227.FBpp0071052 (interacts with) RpS28b	P14130	7227.FBpp0071052	Q9W334	7227.FBpp0071295	false	interacts with	7227.FBpp0071052 (interacts with) RpS28b
6025	interacts with	7227.FBpp0071052 (interacts with) l(1)G0320	P14130	7227.FBpp0071052	Q9W335	7227.FBpp0071307	false	interacts with	7227.FBpp0071052 (interacts with) l(1)G0320
6026	interacts with	7227.FBpp0071052 (interacts with) CG1789	P14130	7227.FBpp0071052	Q9W3C0	7227.FBpp0071194	false	interacts with	7227.FBpp0071052 (interacts with) CG1789
6027	interacts with	7227.FBpp0071052 (interacts with) Dmel\CG2260	P14130	7227.FBpp0071052	Q9W3K3	7227.FBpp0071142	false	interacts with	7227.FBpp0071052 (interacts with) Dmel\CG2260
6028	interacts with	7227.FBpp0071052 (interacts with) Dmel\CG1575	P14130	7227.FBpp0071052	Q9W3K4	7227.FBpp0071102	false	interacts with	7227.FBpp0071052 (interacts with) Dmel\CG1575
6029	interacts with	7227.FBpp0071052 (interacts with) Upf2	P14130	7227.FBpp0071052	Q9W3L1	7227.FBpp0071072	false	interacts with	7227.FBpp0071052 (interacts with) Upf2
6030	interacts with	7227.FBpp0071052 (interacts with) mRpL16	P14130	7227.FBpp0071052	Q9W547	7227.FBpp0304831	false	interacts with	7227.FBpp0071052 (interacts with) mRpL16
6031	interacts with	7227.FBpp0071052 (interacts with) RpL38	P14130	7227.FBpp0071052	Q9W5N2	7227.FBpp0110412	false	interacts with	7227.FBpp0071052 (interacts with) RpL38
6032	interacts with	7227.FBpp0071052 (interacts with) RpL5	P14130	7227.FBpp0071052	Q9W5R8	7227.FBpp0304879	false	interacts with	7227.FBpp0071052 (interacts with) RpL5
6033	interacts with	7227.FBpp0071052 (interacts with) Mtr4	P14130	7227.FBpp0071052	Q9Y134	7227.FBpp0080319	false	interacts with	7227.FBpp0071052 (interacts with) Mtr4
6034	interacts with	RpL40 (interacts with) CG43427	P18101	7227.FBpp0077159		7227.FBpp0301012	false	interacts with	RpL40 (interacts with) CG43427
6035	interacts with	RpL40 (interacts with) Xpc	P18101	7227.FBpp0077159		7227.FBpp0086505	false	interacts with	RpL40 (interacts with) Xpc
6036	interacts with	RpL40 (interacts with) unk	P18101	7227.FBpp0077159		7227.FBpp0294023	false	interacts with	RpL40 (interacts with) unk
6037	interacts with	RpL40 (interacts with) Asx	P18101	7227.FBpp0077159		7227.FBpp0305149	false	interacts with	RpL40 (interacts with) Asx
6038	interacts with	RpL40 (interacts with) Nf1	P18101	7227.FBpp0077159		7227.FBpp0084326	false	interacts with	RpL40 (interacts with) Nf1
6039	interacts with	RpL40 (interacts with) Gyg	P18101	7227.FBpp0077159		7227.FBpp0304261	false	interacts with	RpL40 (interacts with) Gyg
6040	interacts with	RpL40 (interacts with) Prosbeta1	P18101	7227.FBpp0077159	A0AQH0	7227.FBpp0086400	false	interacts with	RpL40 (interacts with) Prosbeta1
6041	interacts with	RpL40 (interacts with) gus	P18101	7227.FBpp0077159	A1Z6E0	7227.FBpp0301582	false	interacts with	RpL40 (interacts with) gus
6042	interacts with	RpL40 (interacts with) pk	P18101	7227.FBpp0077159	A1Z6W3	7227.FBpp0088115	false	interacts with	RpL40 (interacts with) pk
6043	interacts with	RpL40 (interacts with) FANCI	P18101	7227.FBpp0077159	A1Z7L1	7227.FBpp0087756	false	interacts with	RpL40 (interacts with) FANCI
6044	interacts with	RpL40 (interacts with) babo	P18101	7227.FBpp0077159	A1Z7L8	7227.FBpp0087739	false	interacts with	RpL40 (interacts with) babo
6045	interacts with	RpL40 (interacts with) CG7220-RB	P18101	7227.FBpp0077159	A1Z8B5	7227.FBpp0111977	false	interacts with	RpL40 (interacts with) CG7220-RB
6046	interacts with	RpL40 (interacts with) Tret1-1	P18101	7227.FBpp0077159	A1Z8N1	7227.FBpp0087178	false	interacts with	RpL40 (interacts with) Tret1-1
6047	interacts with	RpL40 (interacts with) arr	P18101	7227.FBpp0077159	A1Z9D7	7227.FBpp0086821	false	interacts with	RpL40 (interacts with) arr
6048	interacts with	RpL40 (interacts with) fand	P18101	7227.FBpp0077159	A1Z9G2	7227.FBpp0086749	false	interacts with	RpL40 (interacts with) fand
6049	interacts with	RpL40 (interacts with) shot	P18101	7227.FBpp0077159	A1Z9J0	7227.FBpp0086747	false	interacts with	RpL40 (interacts with) shot
6050	interacts with	RpL40 (interacts with) aPKC	P18101	7227.FBpp0077159	A1Z9X0	7227.FBpp0302921	false	interacts with	RpL40 (interacts with) aPKC
6051	interacts with	RpL40 (interacts with) CG8414	P18101	7227.FBpp0077159	A1ZA92	7227.FBpp0086393	false	interacts with	RpL40 (interacts with) CG8414
6052	interacts with	RpL40 (interacts with) eIF3c	P18101	7227.FBpp0077159	A1ZAX1	7227.FBpp0086013	false	interacts with	RpL40 (interacts with) eIF3c
6053	interacts with	RpL40 (interacts with) fab1-RA	P18101	7227.FBpp0077159	A1ZAZ9	7227.FBpp0302985	false	interacts with	RpL40 (interacts with) fab1-RA
6054	interacts with	RpL40 (interacts with) RtGEF	P18101	7227.FBpp0077159	A8DZ19	7227.FBpp0111797	false	interacts with	RpL40 (interacts with) RtGEF
6055	interacts with	RpL40 (interacts with) LpR1	P18101	7227.FBpp0077159	A8JRD0	7227.FBpp0305397	false	interacts with	RpL40 (interacts with) LpR1
6056	interacts with	RpL40 (interacts with) mgl	P18101	7227.FBpp0077159	A8JTM7	7227.FBpp0291363	false	interacts with	RpL40 (interacts with) mgl
6057	interacts with	RpL40 (interacts with) BcDNA:GM01527	P18101	7227.FBpp0077159	B7Z078	7227.FBpp0304246	false	interacts with	RpL40 (interacts with) BcDNA:GM01527
6058	interacts with	RpL40 (interacts with) Lerp	P18101	7227.FBpp0077159	B7Z0Q8	7227.FBpp0290161	false	interacts with	RpL40 (interacts with) Lerp
6059	interacts with	RpL40 (interacts with) Roc1a	P18101	7227.FBpp0077159	B7Z114	7227.FBpp0300874	false	interacts with	RpL40 (interacts with) Roc1a
6060	interacts with	RpL40 (interacts with) sgg	P18101	7227.FBpp0077159	C0PUX5	7227.FBpp0304140	false	interacts with	RpL40 (interacts with) sgg
6061	interacts with	RpL40 (interacts with) CG40045-RA	P18101	7227.FBpp0077159	D3DME9	7227.FBpp0110481	false	interacts with	RpL40 (interacts with) CG40045-RA
6062	interacts with	RpL40 (interacts with) CG31687-PA	P18101	7227.FBpp0077159	E1JHM5	7227.FBpp0305184	false	interacts with	RpL40 (interacts with) CG31687-PA
6063	interacts with	RpL40 (interacts with) drongo	P18101	7227.FBpp0077159	E1JHR1	7227.FBpp0291330	false	interacts with	RpL40 (interacts with) drongo
6064	interacts with	RpL40 (interacts with) lap	P18101	7227.FBpp0077159	E1JJ78	7227.FBpp0291394	false	interacts with	RpL40 (interacts with) lap
6065	interacts with	RpL40 (interacts with) Herc4	P18101	7227.FBpp0077159	E8NHA2	7227.FBpp0302692	false	interacts with	RpL40 (interacts with) Herc4
6066	interacts with	RpL40 (interacts with) CG18102	P18101	7227.FBpp0077159	F6J774	7227.FBpp0305866	false	interacts with	RpL40 (interacts with) CG18102
6067	interacts with	RpL40 (interacts with) Dap160	P18101	7227.FBpp0077159	M9ND00	7227.FBpp0297159	false	interacts with	RpL40 (interacts with) Dap160
6068	interacts with	RpL40 (interacts with) CycE	P18101	7227.FBpp0077159	M9NDQ2	7227.FBpp0294012	false	interacts with	RpL40 (interacts with) CycE
6069	interacts with	RpL40 (interacts with) eRF1	P18101	7227.FBpp0077159	M9PFR9	7227.FBpp0304202	false	interacts with	RpL40 (interacts with) eRF1
6070	interacts with	RpL40 (interacts with) CG40016	P18101	7227.FBpp0077159	M9PGG8	7227.FBpp0304876	false	interacts with	RpL40 (interacts with) CG40016
6071	interacts with	RpL40 (interacts with) G9a	P18101	7227.FBpp0077159	M9PGH7	7227.FBpp0305207	false	interacts with	RpL40 (interacts with) G9a
6072	interacts with	RpL40 (interacts with) Smr	P18101	7227.FBpp0077159	M9PGZ8	7227.FBpp0305909	false	interacts with	RpL40 (interacts with) Smr
6073	interacts with	RpL40 (interacts with) eIF3i	P18101	7227.FBpp0077159	O02195	7227.FBpp0078689	false	interacts with	RpL40 (interacts with) eIF3i
6074	interacts with	RpL40 (interacts with) RpL3	P18101	7227.FBpp0077159	O16797	7227.FBpp0081822	false	interacts with	RpL40 (interacts with) RpL3
6075	interacts with	RpL40 (interacts with) RpL15	P18101	7227.FBpp0077159	O17445	7227.FBpp0300652	false	interacts with	RpL40 (interacts with) RpL15
6076	interacts with	RpL40 (interacts with) Rack1	P18101	7227.FBpp0077159	O18640	7227.FBpp0303680	false	interacts with	RpL40 (interacts with) Rack1
6077	interacts with	RpL40 (interacts with) EloB	P18101	7227.FBpp0077159	O44226	7227.FBpp0083354	false	interacts with	RpL40 (interacts with) EloB
6078	interacts with	RpL40 (interacts with) RpL10	P18101	7227.FBpp0077159	O61231	7227.FBpp0306039	false	interacts with	RpL40 (interacts with) RpL10
6079	interacts with	RpL40 (interacts with) lok	P18101	7227.FBpp0077159	O61267	7227.FBpp0080860	false	interacts with	RpL40 (interacts with) lok
6080	interacts with	RpL40 (interacts with) eIF4G1	P18101	7227.FBpp0077159	O61380	7227.FBpp0111817	false	interacts with	RpL40 (interacts with) eIF4G1
6081	interacts with	RpL40 (interacts with) Mkk4	P18101	7227.FBpp0077159	O61444	7227.FBpp0081378	false	interacts with	RpL40 (interacts with) Mkk4
6082	interacts with	RpL40 (interacts with) grp	P18101	7227.FBpp0077159	O61661	7227.FBpp0080441	false	interacts with	RpL40 (interacts with) grp
6083	interacts with	RpL40 (interacts with) AP-2mu	P18101	7227.FBpp0077159	O62530	7227.FBpp0083646	false	interacts with	RpL40 (interacts with) AP-2mu
6084	interacts with	RpL40 (interacts with) Med	P18101	7227.FBpp0077159	O62609	7227.FBpp0085176	false	interacts with	RpL40 (interacts with) Med
6085	interacts with	RpL40 (interacts with) CycH	P18101	7227.FBpp0077159	O76513	7227.FBpp0078093	false	interacts with	RpL40 (interacts with) CycH
6086	interacts with	RpL40 (interacts with) RpS21	P18101	7227.FBpp0077159	O76927	7227.FBpp0077309	false	interacts with	RpL40 (interacts with) RpS21
6087	interacts with	RpL40 (interacts with) Ip259	P18101	7227.FBpp0077159	O76994	7227.FBpp0079607	false	interacts with	RpL40 (interacts with) Ip259
6088	interacts with	RpL40 (interacts with) LTN1	P18101	7227.FBpp0077159	O94822	9606.ENSP00000373846	false	interacts with	RpL40 (interacts with) LTN1
6089	interacts with	RpL40 (interacts with) TRIM37	P18101	7227.FBpp0077159	O94972	9606.ENSP00000262294	false	interacts with	RpL40 (interacts with) TRIM37
6090	interacts with	RpL40 (interacts with) twr	P18101	7227.FBpp0077159	O97066	7227.FBpp0081185	false	interacts with	RpL40 (interacts with) twr
6091	interacts with	RpL40 (interacts with) smt3	P18101	7227.FBpp0077159	O97102	7227.FBpp0078984	false	interacts with	RpL40 (interacts with) smt3
6092	interacts with	RpL40 (interacts with) Arpc1	P18101	7227.FBpp0077159	O97182	7227.FBpp0080146	false	interacts with	RpL40 (interacts with) Arpc1
6093	interacts with	RpL40 (interacts with) RpII33	P18101	7227.FBpp0077159	O97183	7227.FBpp0080121	false	interacts with	RpL40 (interacts with) RpII33
6094	interacts with	RpL40 (interacts with) His3;	P18101	7227.FBpp0077159	P02299	7227.FBpp0091112	false	interacts with	RpL40 (interacts with) His3;
6095	interacts with	RpL40 (interacts with) Hsp83	P18101	7227.FBpp0077159	P02828	7227.FBpp0305095	false	interacts with	RpL40 (interacts with) Hsp83
6096	interacts with	RpL40 (interacts with) RpL32	P18101	7227.FBpp0077159	P04359	7227.FBpp0084959	false	interacts with	RpL40 (interacts with) RpL32
6097	interacts with	RpL40 (interacts with) RpLP2	P18101	7227.FBpp0077159	P05389	7227.FBpp0089424	false	interacts with	RpL40 (interacts with) RpLP2
6098	interacts with	RpL40 (interacts with) alphaTub84B	P18101	7227.FBpp0077159	P06603	7227.FBpp0081153	false	interacts with	RpL40 (interacts with) alphaTub84B
6099	interacts with	RpL40 (interacts with) alphaTub85E	P18101	7227.FBpp0077159	P06604	7227.FBpp0081565	false	interacts with	RpL40 (interacts with) alphaTub85E
6100	interacts with	RpL40 (interacts with) alphaTub84D	P18101	7227.FBpp0077159	P06605	7227.FBpp0081062	false	interacts with	RpL40 (interacts with) alphaTub84D
6101	interacts with	RpL40 (interacts with) RpII140	P18101	7227.FBpp0077159	P08266	7227.FBpp0082353	false	interacts with	RpL40 (interacts with) RpII140
6102	interacts with	RpL40 (interacts with) RpLP1	P18101	7227.FBpp0077159	P08570	7227.FBpp0304265	false	interacts with	RpL40 (interacts with) RpLP1
6103	interacts with	RpL40 (interacts with) Ras85D	P18101	7227.FBpp0077159	P08646	7227.FBpp0081600	false	interacts with	RpL40 (interacts with) Ras85D
6104	interacts with	RpL40 (interacts with) eEF1alpha1	P18101	7227.FBpp0077159	P08736	7227.FBpp0304260	false	interacts with	RpL40 (interacts with) eEF1alpha1
6105	interacts with	RpL40 (interacts with) His2Av	P18101	7227.FBpp0077159	P08985	7227.FBpp0084434	false	interacts with	RpL40 (interacts with) His2Av
6106	interacts with	RpL40 (interacts with) RpL4	P18101	7227.FBpp0077159	P09180	7227.FBpp0084617	false	interacts with	RpL40 (interacts with) RpL4
6107	interacts with	RpL40 (interacts with) tko	P18101	7227.FBpp0077159	P10735	7227.FBpp0300988	false	interacts with	RpL40 (interacts with) tko
6108	interacts with	RpL40 (interacts with) Hsc70-4	P18101	7227.FBpp0077159	P11147	7227.FBpp0082516	false	interacts with	RpL40 (interacts with) Hsc70-4
6109	interacts with	RpL40 (interacts with) Prosalpha6	P18101	7227.FBpp0077159	P12881	7227.FBpp0079538	false	interacts with	RpL40 (interacts with) Prosalpha6
6110	interacts with	RpL40 (interacts with) RpS26	P18101	7227.FBpp0077159	P13008	7227.FBpp0080641	false	interacts with	RpL40 (interacts with) RpS26
6111	interacts with	RpL40 (interacts with) EF2	P18101	7227.FBpp0077159	P13060	7227.FBpp0305182	false	interacts with	RpL40 (interacts with) EF2
6112	interacts with	RpL40 (interacts with) dl	P18101	7227.FBpp0077159	P15330	7227.FBpp0080560	false	interacts with	RpL40 (interacts with) dl
6113	interacts with	RpL40 (interacts with) gro	P18101	7227.FBpp0077159	P16371	7227.FBpp0089115	false	interacts with	RpL40 (interacts with) gro
6114	interacts with	RpL40 (interacts with) numb	P18101	7227.FBpp0077159	P16554	7227.FBpp0303726	false	interacts with	RpL40 (interacts with) numb
6115	interacts with	RpL40 (interacts with) PCNA	P18101	7227.FBpp0077159	P17917	7227.FBpp0085619	false	interacts with	RpL40 (interacts with) PCNA
6116	interacts with	RpL40 (interacts with) RpL40	P18101	7227.FBpp0077159	P18101	7227.FBpp0079606	false	interacts with	RpL40 (interacts with) RpL40
6117	interacts with	RpL40 (interacts with) arm	P18101	7227.FBpp0077159	P18824	7227.FBpp0089035	false	interacts with	RpL40 (interacts with) arm
6118	interacts with	RpL40 (interacts with) RpLP0	P18101	7227.FBpp0077159	P19889	7227.FBpp0306232	false	interacts with	RpL40 (interacts with) RpLP0
6119	interacts with	RpL40 (interacts with) TfIIS	P18101	7227.FBpp0077159	P20232	7227.FBpp0304751	false	interacts with	RpL40 (interacts with) TfIIS
6120	interacts with	RpL40 (interacts with) stg	P18101	7227.FBpp0077159	P20483	7227.FBpp0084766	false	interacts with	RpL40 (interacts with) stg
6121	interacts with	RpL40 (interacts with) pAbp	P18101	7227.FBpp0077159	P21187	7227.FBpp0085915	false	interacts with	RpL40 (interacts with) pAbp
6122	interacts with	RpL40 (interacts with) Syt1	P18101	7227.FBpp0077159	P21521	7227.FBpp0077410	false	interacts with	RpL40 (interacts with) Syt1
6123	interacts with	RpL40 (interacts with) Cdk1	P18101	7227.FBpp0077159	P23572	7227.FBpp0079641	false	interacts with	RpL40 (interacts with) Cdk1
6124	interacts with	RpL40 (interacts with) Cdk2	P18101	7227.FBpp0077159	P23573	7227.FBpp0289675	false	interacts with	RpL40 (interacts with) Cdk2
6125	interacts with	RpL40 (interacts with) mts	P18101	7227.FBpp0077159	P23696	7227.FBpp0079148	false	interacts with	RpL40 (interacts with) mts
6126	interacts with	RpL40 (interacts with) Ubc6	P18101	7227.FBpp0077159	P25153	7227.FBpp0078490	false	interacts with	RpL40 (interacts with) Ubc6
6127	interacts with	RpL40 (interacts with) Rpn3	P18101	7227.FBpp0077159	P25161	7227.FBpp0291495	false	interacts with	RpL40 (interacts with) Rpn3
6128	interacts with	RpL40 (interacts with) RpIII128	P18101	7227.FBpp0077159	P25167	7227.FBpp0087085	false	interacts with	RpL40 (interacts with) RpIII128
6129	interacts with	RpL40 (interacts with) eff	P18101	7227.FBpp0077159	P25867	7227.FBpp0082477	false	interacts with	RpL40 (interacts with) eff
6130	interacts with	RpL40 (interacts with) Rpn8	P18101	7227.FBpp0077159	P26270	7227.FBpp0303270	false	interacts with	RpL40 (interacts with) Rpn8
6131	interacts with	RpL40 (interacts with) neur	P18101	7227.FBpp0077159	P29503	7227.FBpp0081481	false	interacts with	RpL40 (interacts with) neur
6132	interacts with	RpL40 (interacts with) RpS2	P18101	7227.FBpp0077159	P31009	7227.FBpp0079500	false	interacts with	RpL40 (interacts with) RpS2
6133	interacts with	RpL40 (interacts with) RpL7	P18101	7227.FBpp0077159	P32100	7227.FBpp0079536	false	interacts with	RpL40 (interacts with) RpL7
6134	interacts with	RpL40 (interacts with) Uch	P18101	7227.FBpp0077159	P35122	7227.FBpp0077516	false	interacts with	RpL40 (interacts with) Uch
6135	interacts with	RpL40 (interacts with) Gnf1	P18101	7227.FBpp0077159	P35600	7227.FBpp0099511	false	interacts with	RpL40 (interacts with) Gnf1
6136	interacts with	RpL40 (interacts with) Parp	P18101	7227.FBpp0077159	P35875	7227.FBpp0112608	false	interacts with	RpL40 (interacts with) Parp
6137	interacts with	RpL40 (interacts with) Pp2A-29B	P18101	7227.FBpp0077159	P36179	7227.FBpp0297239	false	interacts with	RpL40 (interacts with) Pp2A-29B
6138	interacts with	RpL40 (interacts with) tws	P18101	7227.FBpp0077159	P36872	7227.FBpp0081665	false	interacts with	RpL40 (interacts with) tws
6139	interacts with	RpL40 (interacts with) RpII15	P18101	7227.FBpp0077159	P36958	7227.FBpp0082384	false	interacts with	RpL40 (interacts with) RpII15
6140	interacts with	RpL40 (interacts with) Prosalpha2	P18101	7227.FBpp0077159	P40301	7227.FBpp0082062	false	interacts with	RpL40 (interacts with) Prosalpha2
6141	interacts with	RpL40 (interacts with) rl	P18101	7227.FBpp0077159	P40417	7227.FBpp0112426	false	interacts with	RpL40 (interacts with) rl
6142	interacts with	RpL40 (interacts with) Cdc42	P18101	7227.FBpp0077159	P40793	7227.FBpp0301153	false	interacts with	RpL40 (interacts with) Cdc42
6143	interacts with	RpL40 (interacts with) RpL18A	P18101	7227.FBpp0077159	P41093	7227.FBpp0086103	false	interacts with	RpL40 (interacts with) RpL18A
6144	interacts with	RpL40 (interacts with) RpS18	P18101	7227.FBpp0077159	P41094	7227.FBpp0085585	false	interacts with	RpL40 (interacts with) RpS18
6145	interacts with	RpL40 (interacts with) RpL13	P18101	7227.FBpp0077159	P41126	7227.FBpp0079484	false	interacts with	RpL40 (interacts with) RpL13
6146	interacts with	RpL40 (interacts with) Mad	P18101	7227.FBpp0077159	P42003	7227.FBpp0304648	false	interacts with	RpL40 (interacts with) Mad
6147	interacts with	RpL40 (interacts with) Arp2	P18101	7227.FBpp0077159	P45888	7227.FBpp0302793	false	interacts with	RpL40 (interacts with) Arp2
6148	interacts with	RpL40 (interacts with) RpL11	P18101	7227.FBpp0077159	P46222	7227.FBpp0085717	false	interacts with	RpL40 (interacts with) RpL11
6149	interacts with	RpL40 (interacts with) Rho1	P18101	7227.FBpp0077159	P48148	7227.FBpp0086354	false	interacts with	RpL40 (interacts with) Rho1
6150	interacts with	RpL40 (interacts with) RpS25	P18101	7227.FBpp0077159	P48588	7227.FBpp0081845	false	interacts with	RpL40 (interacts with) RpS25
6151	interacts with	RpL40 (interacts with) Rpt2	P18101	7227.FBpp0077159	P48601	7227.FBpp0083906	false	interacts with	RpL40 (interacts with) Rpt2
6152	interacts with	RpL40 (interacts with) Mcm2	P18101	7227.FBpp0077159	P49735	7227.FBpp0081317	false	interacts with	RpL40 (interacts with) Mcm2
6153	interacts with	RpL40 (interacts with) RpL9	P18101	7227.FBpp0077159	P50882	7227.FBpp0079752	false	interacts with	RpL40 (interacts with) RpL9
6154	interacts with	RpL40 (interacts with) hyd	P18101	7227.FBpp0077159	P51592	7227.FBpp0081568	false	interacts with	RpL40 (interacts with) hyd
6155	interacts with	RpL40 (interacts with) Ubc2	P18101	7227.FBpp0077159	P52485	7227.FBpp0305676	false	interacts with	RpL40 (interacts with) Ubc2
6156	interacts with	RpL40 (interacts with) Rpn10	P18101	7227.FBpp0077159	P55035	7227.FBpp0078024	false	interacts with	RpL40 (interacts with) Rpn10
6157	interacts with	RpL40 (interacts with) faf	P18101	7227.FBpp0077159	P55824	7227.FBpp0085202	false	interacts with	RpL40 (interacts with) faf
6158	interacts with	RpL40 (interacts with) RpS20	P18101	7227.FBpp0077159	P55828	7227.FBpp0083371	false	interacts with	RpL40 (interacts with) RpS20
6159	interacts with	RpL40 (interacts with) RpS3A	P18101	7227.FBpp0077159	P55830	7227.FBpp0300615	false	interacts with	RpL40 (interacts with) RpS3A
6160	interacts with	RpL40 (interacts with) UBE2H	P18101	7227.FBpp0077159	P62256	9606.ENSP00000347836	false	interacts with	RpL40 (interacts with) UBE2H
6161	interacts with	RpL40 (interacts with) His4	P18101	7227.FBpp0077159	P84040	7227.FBpp0091154	false	interacts with	RpL40 (interacts with) His4
6162	interacts with	RpL40 (interacts with) His2A	P18101	7227.FBpp0077159	P84051	7227.FBpp0091111	false	interacts with	RpL40 (interacts with) His2A
6163	interacts with	RpL40 (interacts with) 7227.FBpp0305663	P18101	7227.FBpp0077159	P84249	7227.FBpp0305663	false	interacts with	RpL40 (interacts with) 7227.FBpp0305663
6164	interacts with	RpL40 (interacts with) AP-2alpha	P18101	7227.FBpp0077159	P91926	7227.FBpp0088945	false	interacts with	RpL40 (interacts with) AP-2alpha
6165	interacts with	RpL40 (interacts with) Dab	P18101	7227.FBpp0077159	P98081	7227.FBpp0303222	false	interacts with	RpL40 (interacts with) Dab
6166	interacts with	RpL40 (interacts with) Snoo	P18101	7227.FBpp0077159	Q00G30	7227.FBpp0111630	false	interacts with	RpL40 (interacts with) Snoo
6167	interacts with	RpL40 (interacts with) eIF4A	P18101	7227.FBpp0077159	Q02748	7227.FBpp0297911	false	interacts with	RpL40 (interacts with) eIF4A
6168	interacts with	RpL40 (interacts with) cact	P18101	7227.FBpp0077159	Q03017	7227.FBpp0080402	false	interacts with	RpL40 (interacts with) cact
6169	interacts with	RpL40 (interacts with) RpS13	P18101	7227.FBpp0077159	Q03334	7227.FBpp0079328	false	interacts with	RpL40 (interacts with) RpS13
6170	interacts with	RpL40 (interacts with) ZBTB16	P18101	7227.FBpp0077159	Q05516	9606.ENSP00000338157	false	interacts with	RpL40 (interacts with) ZBTB16
6171	interacts with	RpL40 (interacts with) pll	P18101	7227.FBpp0077159	Q05652	7227.FBpp0084549	false	interacts with	RpL40 (interacts with) pll
6172	interacts with	RpL40 (interacts with) RpS3	P18101	7227.FBpp0077159	Q06559	7227.FBpp0083802	false	interacts with	RpL40 (interacts with) RpS3
6173	interacts with	RpL40 (interacts with) drk	P18101	7227.FBpp0077159	Q08012	7227.FBpp0086812	false	interacts with	RpL40 (interacts with) drk
6174	interacts with	RpL40 (interacts with) sqd	P18101	7227.FBpp0077159	Q08473	7227.FBpp0082320	false	interacts with	RpL40 (interacts with) sqd
6175	interacts with	RpL40 (interacts with) phr6-4	P18101	7227.FBpp0077159	Q0E8P0	7227.FBpp0080934	false	interacts with	RpL40 (interacts with) phr6-4
6176	interacts with	RpL40 (interacts with) eIF3b	P18101	7227.FBpp0077159	Q0E940	7227.FBpp0086098	false	interacts with	RpL40 (interacts with) eIF3b
6177	interacts with	RpL40 (interacts with) NAT1	P18101	7227.FBpp0077159	Q0E996	7227.FBpp0100139	false	interacts with	RpL40 (interacts with) NAT1
6178	interacts with	RpL40 (interacts with) RpS11	P18101	7227.FBpp0077159	Q0E9B6	7227.FBpp0087115	false	interacts with	RpL40 (interacts with) RpS11
6179	interacts with	RpL40 (interacts with) Pink1	P18101	7227.FBpp0077159	Q0KHV6	7227.FBpp0099837	false	interacts with	RpL40 (interacts with) Pink1
6180	interacts with	RpL40 (interacts with) TRIM32	P18101	7227.FBpp0077159	Q13049	9606.ENSP00000363095	false	interacts with	RpL40 (interacts with) TRIM32
6181	interacts with	RpL40 (interacts with) fzy	P18101	7227.FBpp0077159	Q24044	7227.FBpp0080391	false	interacts with	RpL40 (interacts with) fzy
6182	interacts with	RpL40 (interacts with) sima	P18101	7227.FBpp0077159	Q24167	7227.FBpp0084931	false	interacts with	RpL40 (interacts with) sima
6183	interacts with	RpL40 (interacts with) Orc2	P18101	7227.FBpp0077159	Q24168	7227.FBpp0082329	false	interacts with	RpL40 (interacts with) Orc2
6184	interacts with	RpL40 (interacts with) Orc5	P18101	7227.FBpp0077159	Q24169	7227.FBpp0080120	false	interacts with	RpL40 (interacts with) Orc5
6185	interacts with	RpL40 (interacts with) eIF2gamma	P18101	7227.FBpp0077159	Q24208	7227.FBpp0302537	false	interacts with	RpL40 (interacts with) eIF2gamma
6186	interacts with	RpL40 (interacts with) Diap1	P18101	7227.FBpp0077159	Q24306	7227.FBpp0305795	false	interacts with	RpL40 (interacts with) Diap1
6187	interacts with	RpL40 (interacts with) Diap2	P18101	7227.FBpp0077159	Q24307	7227.FBpp0086432	false	interacts with	RpL40 (interacts with) Diap2
6188	interacts with	RpL40 (interacts with) Cul1	P18101	7227.FBpp0077159	Q24311	7227.FBpp0087921	false	interacts with	RpL40 (interacts with) Cul1
6189	interacts with	RpL40 (interacts with) RpII18	P18101	7227.FBpp0077159	Q24320	7227.FBpp0078433	false	interacts with	RpL40 (interacts with) RpII18
6190	interacts with	RpL40 (interacts with) Iswi	P18101	7227.FBpp0077159	Q24368	7227.FBpp0086954	false	interacts with	RpL40 (interacts with) Iswi
6191	interacts with	RpL40 (interacts with) RpA-70	P18101	7227.FBpp0077159	Q24492	7227.FBpp0081356	false	interacts with	RpL40 (interacts with) RpA-70
6192	interacts with	RpL40 (interacts with) betaTub56D	P18101	7227.FBpp0077159	Q24560	7227.FBpp0085721	false	interacts with	RpL40 (interacts with) betaTub56D
6193	interacts with	RpL40 (interacts with) Caf1	P18101	7227.FBpp0077159	Q24572	7227.FBpp0082511	false	interacts with	RpL40 (interacts with) Caf1
6194	interacts with	RpL40 (interacts with) dpa	P18101	7227.FBpp0077159	Q26454	7227.FBpp0088055	false	interacts with	RpL40 (interacts with) dpa
6195	interacts with	RpL40 (interacts with) spn-A	P18101	7227.FBpp0077159	Q27297	7227.FBpp0084955	false	interacts with	RpL40 (interacts with) spn-A
6196	interacts with	RpL40 (interacts with) crq	P18101	7227.FBpp0077159	Q27367	7227.FBpp0077747	false	interacts with	RpL40 (interacts with) crq
6197	interacts with	RpL40 (interacts with) Rrp42	P18101	7227.FBpp0077159	Q29QQ9	7227.FBpp0086348	false	interacts with	RpL40 (interacts with) Rrp42
6198	interacts with	RpL40 (interacts with) CG1883	P18101	7227.FBpp0077159	Q3KN36	7227.FBpp0088441	false	interacts with	RpL40 (interacts with) CG1883
6199	interacts with	RpL40 (interacts with) yki	P18101	7227.FBpp0077159	Q45VV3	7227.FBpp0288697	false	interacts with	RpL40 (interacts with) yki
6200	interacts with	RpL40 (interacts with) CG9003	P18101	7227.FBpp0077159	Q5BI22	7227.FBpp0111980	false	interacts with	RpL40 (interacts with) CG9003
6201	interacts with	RpL40 (interacts with) Cul4	P18101	7227.FBpp0077159	Q5BI50	7227.FBpp0087897	false	interacts with	RpL40 (interacts with) Cul4
6202	interacts with	RpL40 (interacts with) CG31123	P18101	7227.FBpp0077159	Q6AWD5	7227.FBpp0112119	false	interacts with	RpL40 (interacts with) CG31123
6203	interacts with	RpL40 (interacts with) Rpb12	P18101	7227.FBpp0077159	Q6IGE3	7227.FBpp0111294	false	interacts with	RpL40 (interacts with) Rpb12
6204	interacts with	RpL40 (interacts with) LpR2	P18101	7227.FBpp0077159	Q6NN57	7227.FBpp0112298	false	interacts with	RpL40 (interacts with) LpR2
6205	interacts with	RpL40 (interacts with) CG5364	P18101	7227.FBpp0077159	Q76NQ0	7227.FBpp0304506	false	interacts with	RpL40 (interacts with) CG5364
6206	interacts with	RpL40 (interacts with) DUBAI	P18101	7227.FBpp0077159	Q7JQI1	7227.FBpp0087061	false	interacts with	RpL40 (interacts with) DUBAI
6207	interacts with	RpL40 (interacts with) CG12339	P18101	7227.FBpp0077159	Q7JR34	7227.FBpp0291679	false	interacts with	RpL40 (interacts with) CG12339
6208	interacts with	RpL40 (interacts with) eIF3m	P18101	7227.FBpp0077159	Q7JVI3	7227.FBpp0086705	false	interacts with	RpL40 (interacts with) eIF3m
6209	interacts with	RpL40 (interacts with) dup	P18101	7227.FBpp0077159	Q7JVY2	7227.FBpp0086519	false	interacts with	RpL40 (interacts with) dup
6210	interacts with	RpL40 (interacts with) EloC	P18101	7227.FBpp0077159	Q7JWD6	7227.FBpp0085724	false	interacts with	RpL40 (interacts with) EloC
6211	interacts with	RpL40 (interacts with) Roc2	P18101	7227.FBpp0077159	Q7JWH5	7227.FBpp0087189	false	interacts with	RpL40 (interacts with) Roc2
6212	interacts with	RpL40 (interacts with) Vps25	P18101	7227.FBpp0077159	Q7JXV9	7227.FBpp0087774	false	interacts with	RpL40 (interacts with) Vps25
6213	interacts with	RpL40 (interacts with) Atg7	P18101	7227.FBpp0077159	Q7JY94	7227.FBpp0085891	false	interacts with	RpL40 (interacts with) Atg7
6214	interacts with	RpL40 (interacts with) Vamp7	P18101	7227.FBpp0077159	Q7JYX5	7227.FBpp0088416	false	interacts with	RpL40 (interacts with) Vamp7
6215	interacts with	RpL40 (interacts with) CG4866	P18101	7227.FBpp0077159	Q7JZ53	7227.FBpp0086096	false	interacts with	RpL40 (interacts with) CG4866
6216	interacts with	RpL40 (interacts with) Rpb5	P18101	7227.FBpp0077159	Q7JZF5	7227.FBpp0304268	false	interacts with	RpL40 (interacts with) Rpb5
6217	interacts with	RpL40 (interacts with) Sec61beta	P18101	7227.FBpp0077159	Q7JZN0	7227.FBpp0086627	false	interacts with	RpL40 (interacts with) Sec61beta
6218	interacts with	RpL40 (interacts with) RpS15	P18101	7227.FBpp0077159	Q7JZW2	7227.FBpp0086269	false	interacts with	RpL40 (interacts with) RpS15
6219	interacts with	RpL40 (interacts with) OstDelta	P18101	7227.FBpp0077159	Q7K110	7227.FBpp0088527	false	interacts with	RpL40 (interacts with) OstDelta
6220	interacts with	RpL40 (interacts with) Prosbeta5	P18101	7227.FBpp0077159	Q7K148	7227.FBpp0087319	false	interacts with	RpL40 (interacts with) Prosbeta5
6221	interacts with	RpL40 (interacts with) RpLP0-like	P18101	7227.FBpp0077159	Q7K1Q7	7227.FBpp0087511	false	interacts with	RpL40 (interacts with) RpLP0-like
6222	interacts with	RpL40 (interacts with) Orc3	P18101	7227.FBpp0077159	Q7K2L1	7227.FBpp0086881	false	interacts with	RpL40 (interacts with) Orc3
6223	interacts with	RpL40 (interacts with) CG6484	P18101	7227.FBpp0077159	Q7K3P6	7227.FBpp0086060	false	interacts with	RpL40 (interacts with) CG6484
6224	interacts with	RpL40 (interacts with) eIF3j	P18101	7227.FBpp0077159	Q7K550	7227.FBpp0087475	false	interacts with	RpL40 (interacts with) eIF3j
6225	interacts with	RpL40 (interacts with) calypso	P18101	7227.FBpp0077159	Q7K5N4	7227.FBpp0086383	false	interacts with	RpL40 (interacts with) calypso
6226	interacts with	RpL40 (interacts with) Ubc10	P18101	7227.FBpp0077159	Q7K738	7227.FBpp0088522	false	interacts with	RpL40 (interacts with) Ubc10
6227	interacts with	RpL40 (interacts with) Amph	P18101	7227.FBpp0077159	Q7KLE5	7227.FBpp0086941	false	interacts with	RpL40 (interacts with) Amph
6228	interacts with	RpL40 (interacts with) Rpn6	P18101	7227.FBpp0077159	Q7KLV9	7227.FBpp0086603	false	interacts with	RpL40 (interacts with) Rpn6
6229	interacts with	RpL40 (interacts with) Prp19	P18101	7227.FBpp0077159	Q7KLW9	7227.FBpp0085902	false	interacts with	RpL40 (interacts with) Prp19
6230	interacts with	RpL40 (interacts with) Tapdelta	P18101	7227.FBpp0077159	Q7KLX3	7227.FBpp0087250	false	interacts with	RpL40 (interacts with) Tapdelta
6231	interacts with	RpL40 (interacts with) Ercc1	P18101	7227.FBpp0077159	Q7KMG7	7227.FBpp0086578	false	interacts with	RpL40 (interacts with) Ercc1
6232	interacts with	RpL40 (interacts with) Rpn9	P18101	7227.FBpp0077159	Q7KMP8	7227.FBpp0083860	false	interacts with	RpL40 (interacts with) Rpn9
6233	interacts with	RpL40 (interacts with) Rpt1	P18101	7227.FBpp0077159	Q7KMQ0	7227.FBpp0088021	false	interacts with	RpL40 (interacts with) Rpt1
6234	interacts with	RpL40 (interacts with) Su(var)2-10	P18101	7227.FBpp0077159	Q7KNF5	7227.FBpp0087651	false	interacts with	RpL40 (interacts with) Su(var)2-10
6235	interacts with	RpL40 (interacts with) lwr	P18101	7227.FBpp0077159	Q7KNM2	7227.FBpp0301731	false	interacts with	RpL40 (interacts with) lwr
6236	interacts with	RpL40 (interacts with) Mat1	P18101	7227.FBpp0077159	Q7KPG8	7227.FBpp0087350	false	interacts with	RpL40 (interacts with) Mat1
6237	interacts with	RpL40 (interacts with) RpS15Ab	P18101	7227.FBpp0077159	Q7KR04	7227.FBpp0087321	false	interacts with	RpL40 (interacts with) RpS15Ab
6238	interacts with	RpL40 (interacts with) Pngl	P18101	7227.FBpp0077159	Q7KRR5	7227.FBpp0085324	false	interacts with	RpL40 (interacts with) Pngl
6239	interacts with	RpL40 (interacts with) Trc8	P18101	7227.FBpp0077159	Q7KRW1	7227.FBpp0089379	false	interacts with	RpL40 (interacts with) Trc8
6240	interacts with	RpL40 (interacts with) Keap1	P18101	7227.FBpp0077159	Q7KSF5	7227.FBpp0082864	false	interacts with	RpL40 (interacts with) Keap1
6241	interacts with	RpL40 (interacts with) Aos1	P18101	7227.FBpp0077159	Q7KSM5	7227.FBpp0082065	false	interacts with	RpL40 (interacts with) Aos1
6242	interacts with	RpL40 (interacts with) CG31368	P18101	7227.FBpp0077159	Q7KSN8	7227.FBpp0290264	false	interacts with	RpL40 (interacts with) CG31368
6243	interacts with	RpL40 (interacts with) Apoltp	P18101	7227.FBpp0077159	Q7KTG2	7227.FBpp0292877	false	interacts with	RpL40 (interacts with) Apoltp
6244	interacts with	RpL40 (interacts with) CSN8	P18101	7227.FBpp0077159	Q7KTH8	7227.FBpp0079262	false	interacts with	RpL40 (interacts with) CSN8
6245	interacts with	RpL40 (interacts with) lqf	P18101	7227.FBpp0077159	Q7KU90	7227.FBpp0089151	false	interacts with	RpL40 (interacts with) lqf
6246	interacts with	RpL40 (interacts with) Ank2	P18101	7227.FBpp0077159	Q7KU95	7227.FBpp0292244	false	interacts with	RpL40 (interacts with) Ank2
6247	interacts with	RpL40 (interacts with) eIF4H1	P18101	7227.FBpp0077159	Q7KUX7	7227.FBpp0089381	false	interacts with	RpL40 (interacts with) eIF4H1
6248	interacts with	RpL40 (interacts with) CycD	P18101	7227.FBpp0077159	Q7KUZ5	7227.FBpp0289620	false	interacts with	RpL40 (interacts with) CycD
6249	interacts with	RpL40 (interacts with) eIF4B	P18101	7227.FBpp0077159	Q7PLL3	7227.FBpp0112403	false	interacts with	RpL40 (interacts with) eIF4B
6250	interacts with	RpL40 (interacts with) Dmel\CG3632	P18101	7227.FBpp0077159	Q7YU03	7227.FBpp0111901	false	interacts with	RpL40 (interacts with) Dmel\CG3632
6251	interacts with	RpL40 (interacts with) Skp2	P18101	7227.FBpp0077159	Q7YZ95	7227.FBpp0078592	false	interacts with	RpL40 (interacts with) Skp2
6252	interacts with	RpL40 (interacts with) SPRED2	P18101	7227.FBpp0077159	Q7Z698	9606.ENSP00000348753	false	interacts with	RpL40 (interacts with) SPRED2
6253	interacts with	RpL40 (interacts with) UBE2Q1	P18101	7227.FBpp0077159	Q7Z7E8	9606.ENSP00000292211	false	interacts with	RpL40 (interacts with) UBE2Q1
6254	interacts with	RpL40 (interacts with) nSyb	P18101	7227.FBpp0077159	Q86BQ0	7227.FBpp0303878	false	interacts with	RpL40 (interacts with) nSyb
6255	interacts with	RpL40 (interacts with) Nipped-A	P18101	7227.FBpp0077159	Q8I8U7	7227.FBpp0085431	false	interacts with	RpL40 (interacts with) Nipped-A
6256	interacts with	RpL40 (interacts with) Ada2b	P18101	7227.FBpp0077159	Q8I8V0	7227.FBpp0099776	false	interacts with	RpL40 (interacts with) Ada2b
6257	interacts with	RpL40 (interacts with) TER94	P18101	7227.FBpp0077159	Q8IGZ2	7227.FBpp0111818	false	interacts with	RpL40 (interacts with) TER94
6258	interacts with	RpL40 (interacts with) wrd	P18101	7227.FBpp0077159	Q8IN89	7227.FBpp0082978	false	interacts with	RpL40 (interacts with) wrd
6259	interacts with	RpL40 (interacts with) Akt1	P18101	7227.FBpp0077159	Q8INB9	7227.FBpp0082682	false	interacts with	RpL40 (interacts with) Akt1
6260	interacts with	RpL40 (interacts with) Cul3	P18101	7227.FBpp0077159	Q8IP45	7227.FBpp0291369	false	interacts with	RpL40 (interacts with) Cul3
6261	interacts with	RpL40 (interacts with) CYLD	P18101	7227.FBpp0077159	Q8IPC5	7227.FBpp0079659	false	interacts with	RpL40 (interacts with) CYLD
6262	interacts with	RpL40 (interacts with) Rrp40	P18101	7227.FBpp0077159	Q8IPX7	7227.FBpp0077551	false	interacts with	RpL40 (interacts with) Rrp40
6263	interacts with	RpL40 (interacts with) FoxK	P18101	7227.FBpp0077159	Q8IQE9	7227.FBpp0304898	false	interacts with	RpL40 (interacts with) FoxK
6264	interacts with	RpL40 (interacts with) Tret1-2	P18101	7227.FBpp0077159	Q8MKK4	7227.FBpp0087180	false	interacts with	RpL40 (interacts with) Tret1-2
6265	interacts with	RpL40 (interacts with) RpS8	P18101	7227.FBpp0077159	Q8MLY8	7227.FBpp0099686	false	interacts with	RpL40 (interacts with) RpS8
6266	interacts with	RpL40 (interacts with) Mes-4	P18101	7227.FBpp0077159	Q8MT36	7227.FBpp0084636	false	interacts with	RpL40 (interacts with) Mes-4
6267	interacts with	RpL40 (interacts with) RNF182	P18101	7227.FBpp0077159	Q8N6D2	9606.ENSP00000420465	false	interacts with	RpL40 (interacts with) RNF182
6268	interacts with	RpL40 (interacts with) Sec61alpha	P18101	7227.FBpp0077159	Q8STG9	7227.FBpp0078896	false	interacts with	RpL40 (interacts with) Sec61alpha
6269	interacts with	RpL40 (interacts with) BEST:GH26713	P18101	7227.FBpp0077159	Q8SX35	7227.FBpp0088192	false	interacts with	RpL40 (interacts with) BEST:GH26713
6270	interacts with	RpL40 (interacts with) mRpS9	P18101	7227.FBpp0077159	Q8SXF0	7227.FBpp0081263	false	interacts with	RpL40 (interacts with) mRpS9
6271	interacts with	RpL40 (interacts with) CSN3	P18101	7227.FBpp0077159	Q8SYG2	7227.FBpp0077927	false	interacts with	RpL40 (interacts with) CSN3
6272	interacts with	RpL40 (interacts with) mRpS5	P18101	7227.FBpp0077159	Q8SYP9	7227.FBpp0110439	false	interacts with	RpL40 (interacts with) mRpS5
6273	interacts with	RpL40 (interacts with) Uba1	P18101	7227.FBpp0077159	Q8T0L3	7227.FBpp0087583	false	interacts with	RpL40 (interacts with) Uba1
6274	interacts with	RpL40 (interacts with) shrb	P18101	7227.FBpp0077159	Q8T0Q4	7227.FBpp0087704	false	interacts with	RpL40 (interacts with) shrb
6275	interacts with	RpL40 (interacts with) Dmel\CG1208	P18101	7227.FBpp0077159	Q8T0T6	7227.FBpp0112109	false	interacts with	RpL40 (interacts with) Dmel\CG1208
6276	interacts with	RpL40 (interacts with) EndoA	P18101	7227.FBpp0077159	Q8T390	7227.FBpp0083112	false	interacts with	RpL40 (interacts with) EndoA
6277	interacts with	RpL40 (interacts with) RpS23	P18101	7227.FBpp0077159	Q8T3U2	7227.FBpp0086701	false	interacts with	RpL40 (interacts with) RpS23
6278	interacts with	RpL40 (interacts with) ASB13	P18101	7227.FBpp0077159	Q8WXK3	9606.ENSP00000350331	false	interacts with	RpL40 (interacts with) ASB13
6279	interacts with	RpL40 (interacts with) Rel	P18101	7227.FBpp0077159	Q94527	7227.FBpp0088375	false	interacts with	RpL40 (interacts with) Rel
6280	interacts with	RpL40 (interacts with) alien	P18101	7227.FBpp0077159	Q94899	7227.FBpp0303869	false	interacts with	RpL40 (interacts with) alien
6281	interacts with	RpL40 (interacts with) porin	P18101	7227.FBpp0077159	Q94920	7227.FBpp0079772	false	interacts with	RpL40 (interacts with) porin
6282	interacts with	RpL40 (interacts with) Prosalpha5	P18101	7227.FBpp0077159	Q95083	7227.FBpp0086066	false	interacts with	RpL40 (interacts with) Prosalpha5
6283	interacts with	RpL40 (interacts with) ebi	P18101	7227.FBpp0077159	Q95RJ9	7227.FBpp0077715	false	interacts with	RpL40 (interacts with) ebi
6284	interacts with	RpL40 (interacts with) sip3	P18101	7227.FBpp0077159	Q95SP2	7227.FBpp0303146	false	interacts with	RpL40 (interacts with) sip3
6285	interacts with	RpL40 (interacts with) Tfb1	P18101	7227.FBpp0077159	Q960E8	7227.FBpp0086676	false	interacts with	RpL40 (interacts with) Tfb1
6286	interacts with	RpL40 (interacts with) Hrs	P18101	7227.FBpp0077159	Q960X8	7227.FBpp0088692	false	interacts with	RpL40 (interacts with) Hrs
6287	interacts with	RpL40 (interacts with) RNF25	P18101	7227.FBpp0077159	Q96BH1	9606.ENSP00000295704	false	interacts with	RpL40 (interacts with) RNF25
6288	interacts with	RpL40 (interacts with) BTBD6	P18101	7227.FBpp0077159	Q96KE9	9606.ENSP00000376337	false	interacts with	RpL40 (interacts with) BTBD6
6289	interacts with	RpL40 (interacts with) KLHL5	P18101	7227.FBpp0077159	Q96PQ7	9606.ENSP00000423897	false	interacts with	RpL40 (interacts with) KLHL5
6290	interacts with	RpL40 (interacts with) mus205	P18101	7227.FBpp0077159	Q9GSR1	7227.FBpp0087907	false	interacts with	RpL40 (interacts with) mus205
6291	interacts with	RpL40 (interacts with) GAN	P18101	7227.FBpp0077159	Q9H2C0	9606.ENSP00000248272	false	interacts with	RpL40 (interacts with) GAN
6292	interacts with	RpL40 (interacts with) Cdc23	P18101	7227.FBpp0077159	Q9I7L8	7227.FBpp0080894	false	interacts with	RpL40 (interacts with) Cdc23
6293	interacts with	RpL40 (interacts with) Top3alpha	P18101	7227.FBpp0077159	Q9NG98	7227.FBpp0080787	false	interacts with	RpL40 (interacts with) Top3alpha
6294	interacts with	RpL40 (interacts with) esn	P18101	7227.FBpp0077159	Q9U1I1	7227.FBpp0302896	false	interacts with	RpL40 (interacts with) esn
6295	interacts with	RpL40 (interacts with) hoip	P18101	7227.FBpp0077159	Q9U3Z7	7227.FBpp0079443	false	interacts with	RpL40 (interacts with) hoip
6296	interacts with	RpL40 (interacts with) BcDNA.LD34475	P18101	7227.FBpp0077159	Q9U4F8	7227.FBpp0078927	false	interacts with	RpL40 (interacts with) BcDNA.LD34475
6297	interacts with	RpL40 (interacts with) RfC38	P18101	7227.FBpp0077159	Q9U9Q1	7227.FBpp0079812	false	interacts with	RpL40 (interacts with) RfC38
6298	interacts with	RpL40 (interacts with) eIF3h	P18101	7227.FBpp0077159	Q9U9Q4	7227.FBpp0078667	false	interacts with	RpL40 (interacts with) eIF3h
6299	interacts with	RpL40 (interacts with) RNF14	P18101	7227.FBpp0077159	Q9UBS8	9606.ENSP00000324956	false	interacts with	RpL40 (interacts with) RNF14
6300	interacts with	RpL40 (interacts with) DDX41	P18101	7227.FBpp0077159	Q9UJV9	9606.ENSP00000422753	false	interacts with	RpL40 (interacts with) DDX41
6301	interacts with	RpL40 (interacts with) CSN4	P18101	7227.FBpp0077159	Q9V345	7227.FBpp0087935	false	interacts with	RpL40 (interacts with) CSN4
6302	interacts with	RpL40 (interacts with) Vps28	P18101	7227.FBpp0077159	Q9V359	7227.FBpp0302051	false	interacts with	RpL40 (interacts with) Vps28
6303	interacts with	RpL40 (interacts with) krz	P18101	7227.FBpp0077159	Q9V393	7227.FBpp0085236	false	interacts with	RpL40 (interacts with) krz
6304	interacts with	RpL40 (interacts with) mRpL4	P18101	7227.FBpp0077159	Q9V3D0	7227.FBpp0080401	false	interacts with	RpL40 (interacts with) mRpL4
6305	interacts with	RpL40 (interacts with) cyp33	P18101	7227.FBpp0077159	Q9V3G3	7227.FBpp0086101	false	interacts with	RpL40 (interacts with) cyp33
6306	interacts with	RpL40 (interacts with) Rpn7	P18101	7227.FBpp0077159	Q9V3G7	7227.FBpp0083687	false	interacts with	RpL40 (interacts with) Rpn7
6307	interacts with	RpL40 (interacts with) Rpn11	P18101	7227.FBpp0077159	Q9V3H2	7227.FBpp0078664	false	interacts with	RpL40 (interacts with) Rpn11
6308	interacts with	RpL40 (interacts with) Rab5	P18101	7227.FBpp0077159	Q9V3I2	7227.FBpp0077473	false	interacts with	RpL40 (interacts with) Rab5
6309	interacts with	RpL40 (interacts with) wds	P18101	7227.FBpp0077159	Q9V3J8	7227.FBpp0300790	false	interacts with	RpL40 (interacts with) wds
6310	interacts with	RpL40 (interacts with) Cbp20	P18101	7227.FBpp0077159	Q9V3L6	7227.FBpp0082973	false	interacts with	RpL40 (interacts with) Cbp20
6311	interacts with	RpL40 (interacts with) Rpn2	P18101	7227.FBpp0077159	Q9V3P6	7227.FBpp0303405	false	interacts with	RpL40 (interacts with) Rpn2
6312	interacts with	RpL40 (interacts with) NHP2	P18101	7227.FBpp0077159	Q9V3U2	7227.FBpp0305289	false	interacts with	RpL40 (interacts with) NHP2
6313	interacts with	RpL40 (interacts with) Rpt5	P18101	7227.FBpp0077159	Q9V3V6	7227.FBpp0083843	false	interacts with	RpL40 (interacts with) Rpt5
6314	interacts with	RpL40 (interacts with) Rad23	P18101	7227.FBpp0077159	Q9V3W9	7227.FBpp0305835	false	interacts with	RpL40 (interacts with) Rad23
6315	interacts with	RpL40 (interacts with) IKKepsilon	P18101	7227.FBpp0077159	Q9V3Y8	7227.FBpp0080920	false	interacts with	RpL40 (interacts with) IKKepsilon
6316	interacts with	RpL40 (interacts with) Rpn5	P18101	7227.FBpp0077159	Q9V3Z4	7227.FBpp0078278	false	interacts with	RpL40 (interacts with) Rpn5
6317	interacts with	RpL40 (interacts with) Axn	P18101	7227.FBpp0077159	Q9V407	7227.FBpp0084919	false	interacts with	RpL40 (interacts with) Axn
6318	interacts with	RpL40 (interacts with) Smg5	P18101	7227.FBpp0077159	Q9V414	7227.FBpp0080138	false	interacts with	RpL40 (interacts with) Smg5
6319	interacts with	RpL40 (interacts with) Hrd3	P18101	7227.FBpp0077159	Q9V415	7227.FBpp0302807	false	interacts with	RpL40 (interacts with) Hrd3
6320	interacts with	RpL40 (interacts with) Chrac-14	P18101	7227.FBpp0077159	Q9V444	7227.FBpp0099655	false	interacts with	RpL40 (interacts with) Chrac-14
6321	interacts with	RpL40 (interacts with) Hcf	P18101	7227.FBpp0077159	Q9V4C8	7227.FBpp0088193	false	interacts with	RpL40 (interacts with) Hcf
6322	interacts with	RpL40 (interacts with) CSN7	P18101	7227.FBpp0077159	Q9V4S8	7227.FBpp0087821	false	interacts with	RpL40 (interacts with) CSN7
6323	interacts with	RpL40 (interacts with) tsu	P18101	7227.FBpp0077159	Q9V535	7227.FBpp0087648	false	interacts with	RpL40 (interacts with) tsu
6324	interacts with	RpL40 (interacts with) RpL31	P18101	7227.FBpp0077159	Q9V597	7227.FBpp0087608	false	interacts with	RpL40 (interacts with) RpL31
6325	interacts with	RpL40 (interacts with) Prosalpha7	P18101	7227.FBpp0077159	Q9V5C6	7227.FBpp0089041	false	interacts with	RpL40 (interacts with) Prosalpha7
6326	interacts with	RpL40 (interacts with) SEC61G1	P18101	7227.FBpp0077159	Q9V668	7227.FBpp0087119	false	interacts with	RpL40 (interacts with) SEC61G1
6327	interacts with	RpL40 (interacts with) Kdm4B	P18101	7227.FBpp0077159	Q9V6L0	7227.FBpp0302636	false	interacts with	RpL40 (interacts with) Kdm4B
6328	interacts with	RpL40 (interacts with) Uba3	P18101	7227.FBpp0077159	Q9V6U8	7227.FBpp0086711	false	interacts with	RpL40 (interacts with) Uba3
6329	interacts with	RpL40 (interacts with) APC10	P18101	7227.FBpp0077159	Q9V831	7227.FBpp0086107	false	interacts with	RpL40 (interacts with) APC10
6330	interacts with	RpL40 (interacts with) Smurf	P18101	7227.FBpp0077159	Q9V853	7227.FBpp0305371	false	interacts with	RpL40 (interacts with) Smurf
6331	interacts with	RpL40 (interacts with) RpL21	P18101	7227.FBpp0077159	Q9V9M7	7227.FBpp0303728	false	interacts with	RpL40 (interacts with) RpL21
6332	interacts with	RpL40 (interacts with) Cul2	P18101	7227.FBpp0077159	Q9V9R2	7227.FBpp0085254	false	interacts with	RpL40 (interacts with) Cul2
6333	interacts with	RpL40 (interacts with) RpL6	P18101	7227.FBpp0077159	Q9V9W3	7227.FBpp0085166	false	interacts with	RpL40 (interacts with) RpL6
6334	interacts with	RpL40 (interacts with) AMSH	P18101	7227.FBpp0077159	Q9VA71	7227.FBpp0303776	false	interacts with	RpL40 (interacts with) AMSH
6335	interacts with	RpL40 (interacts with) Dmel\CG2218	P18101	7227.FBpp0077159	Q9VA79	7227.FBpp0084991	false	interacts with	RpL40 (interacts with) Dmel\CG2218
6336	interacts with	RpL40 (interacts with) Tace	P18101	7227.FBpp0077159	Q9VAC5	7227.FBpp0084917	false	interacts with	RpL40 (interacts with) Tace
6337	interacts with	RpL40 (interacts with) Bub3	P18101	7227.FBpp0077159	Q9VAJ2	7227.FBpp0084831	false	interacts with	RpL40 (interacts with) Bub3
6338	interacts with	RpL40 (interacts with) Spase12	P18101	7227.FBpp0077159	Q9VAL0	7227.FBpp0084801	false	interacts with	RpL40 (interacts with) Spase12
6339	interacts with	RpL40 (interacts with) Cul5	P18101	7227.FBpp0077159	Q9VAQ0	7227.FBpp0084786	false	interacts with	RpL40 (interacts with) Cul5
6340	interacts with	RpL40 (interacts with) Apc	P18101	7227.FBpp0077159	Q9VAS9	7227.FBpp0084720	false	interacts with	RpL40 (interacts with) Apc
6341	interacts with	RpL40 (interacts with) WASp	P18101	7227.FBpp0077159	Q9VAT0	7227.FBpp0084721	false	interacts with	RpL40 (interacts with) WASp
6342	interacts with	RpL40 (interacts with) btz	P18101	7227.FBpp0077159	Q9VB04	7227.FBpp0303118	false	interacts with	RpL40 (interacts with) btz
6343	interacts with	RpL40 (interacts with) wdb	P18101	7227.FBpp0077159	Q9VB23	7227.FBpp0084574	false	interacts with	RpL40 (interacts with) wdb
6344	interacts with	RpL40 (interacts with) Vps2	P18101	7227.FBpp0077159	Q9VBI3	7227.FBpp0084340	false	interacts with	RpL40 (interacts with) Vps2
6345	interacts with	RpL40 (interacts with) RpL27	P18101	7227.FBpp0077159	Q9VBN5	7227.FBpp0303780	false	interacts with	RpL40 (interacts with) RpL27
6346	interacts with	RpL40 (interacts with) Tnks	P18101	7227.FBpp0077159	Q9VBP3	7227.FBpp0303409	false	interacts with	RpL40 (interacts with) Tnks
6347	interacts with	RpL40 (interacts with) Npl4	P18101	7227.FBpp0077159	Q9VBP9	7227.FBpp0084267	false	interacts with	RpL40 (interacts with) Npl4
6348	interacts with	RpL40 (interacts with) RpS27	P18101	7227.FBpp0077159	Q9VBU9	7227.FBpp0084242	false	interacts with	RpL40 (interacts with) RpS27
6349	interacts with	RpL40 (interacts with) Smg6	P18101	7227.FBpp0077159	Q9VBZ6	7227.FBpp0084171	false	interacts with	RpL40 (interacts with) Smg6
6350	interacts with	RpL40 (interacts with) Rpb10	P18101	7227.FBpp0077159	Q9VC49	7227.FBpp0084067	false	interacts with	RpL40 (interacts with) Rpb10
6351	interacts with	RpL40 (interacts with) Spase22-23	P18101	7227.FBpp0077159	Q9VCA9	7227.FBpp0293581	false	interacts with	RpL40 (interacts with) Spase22-23
6352	interacts with	RpL40 (interacts with) eIF3d1	P18101	7227.FBpp0077159	Q9VCK0	7227.FBpp0088565	false	interacts with	RpL40 (interacts with) eIF3d1
6353	interacts with	RpL40 (interacts with) DNApol-epsilon255	P18101	7227.FBpp0077159	Q9VCN1	7227.FBpp0083800	false	interacts with	RpL40 (interacts with) DNApol-epsilon255
6354	interacts with	RpL40 (interacts with) Cdc16	P18101	7227.FBpp0077159	Q9VCN6	7227.FBpp0083769	false	interacts with	RpL40 (interacts with) Cdc16
6355	interacts with	RpL40 (interacts with) Usp12-46	P18101	7227.FBpp0077159	Q9VCT9	7227.FBpp0083704	false	interacts with	RpL40 (interacts with) Usp12-46
6356	interacts with	RpL40 (interacts with) CSN6	P18101	7227.FBpp0077159	Q9VCY3	7227.FBpp0083658	false	interacts with	RpL40 (interacts with) CSN6
6357	interacts with	RpL40 (interacts with) lsn	P18101	7227.FBpp0077159	Q9VD72	7227.FBpp0083533	false	interacts with	RpL40 (interacts with) lsn
6358	interacts with	RpL40 (interacts with) Fancm	P18101	7227.FBpp0077159	Q9VDA0	7227.FBpp0083508	false	interacts with	RpL40 (interacts with) Fancm
6359	interacts with	RpL40 (interacts with) AP-2sigma	P18101	7227.FBpp0077159	Q9VDC3	7227.FBpp0083502	false	interacts with	RpL40 (interacts with) AP-2sigma
6360	interacts with	RpL40 (interacts with) Usp8	P18101	7227.FBpp0077159	Q9VDD8	7227.FBpp0083419	false	interacts with	RpL40 (interacts with) Usp8
6361	interacts with	RpL40 (interacts with) slmb	P18101	7227.FBpp0077159	Q9VDE3	7227.FBpp0303082	false	interacts with	RpL40 (interacts with) slmb
6362	interacts with	RpL40 (interacts with) Cortactin	P18101	7227.FBpp0077159	Q9VDF4	7227.FBpp0297441	false	interacts with	RpL40 (interacts with) Cortactin
6363	interacts with	RpL40 (interacts with) RpS30	P18101	7227.FBpp0077159	Q9VDH8	7227.FBpp0083376	false	interacts with	RpL40 (interacts with) RpS30
6364	interacts with	RpL40 (interacts with) Synd	P18101	7227.FBpp0077159	Q9VDI1	7227.FBpp0083373	false	interacts with	RpL40 (interacts with) Synd
6365	interacts with	RpL40 (interacts with) Srp72	P18101	7227.FBpp0077159	Q9VDK7	7227.FBpp0083319	false	interacts with	RpL40 (interacts with) Srp72
6366	interacts with	RpL40 (interacts with) Srp14	P18101	7227.FBpp0077159	Q9VDL0	7227.FBpp0271779	false	interacts with	RpL40 (interacts with) Srp14
6367	interacts with	RpL40 (interacts with) CG7694	P18101	7227.FBpp0077159	Q9VE61	7227.FBpp0083052	false	interacts with	RpL40 (interacts with) CG7694
6368	interacts with	RpL40 (interacts with) eIF1A	P18101	7227.FBpp0077159	Q9VEA1	7227.FBpp0082994	false	interacts with	RpL40 (interacts with) eIF1A
6369	interacts with	RpL40 (interacts with) Rpb4	P18101	7227.FBpp0077159	Q9VEA5	7227.FBpp0302530	false	interacts with	RpL40 (interacts with) Rpb4
6370	interacts with	RpL40 (interacts with) mRpS11	P18101	7227.FBpp0077159	Q9VEN6	7227.FBpp0088833	false	interacts with	RpL40 (interacts with) mRpS11
6371	interacts with	RpL40 (interacts with) Der-2	P18101	7227.FBpp0077159	Q9VEU2	7227.FBpp0082758	false	interacts with	RpL40 (interacts with) Der-2
6372	interacts with	RpL40 (interacts with) IKKbeta	P18101	7227.FBpp0077159	Q9VEZ5	7227.FBpp0293344	false	interacts with	RpL40 (interacts with) IKKbeta
6373	interacts with	RpL40 (interacts with) Hel89B	P18101	7227.FBpp0077159	Q9VF02	7227.FBpp0290929	false	interacts with	RpL40 (interacts with) Hel89B
6374	interacts with	RpL40 (interacts with) Arpc3A	P18101	7227.FBpp0077159	Q9VF28	7227.FBpp0289797	false	interacts with	RpL40 (interacts with) Arpc3A
6375	interacts with	RpL40 (interacts with) mRpS10	P18101	7227.FBpp0077159	Q9VFB2	7227.FBpp0082513	false	interacts with	RpL40 (interacts with) mRpS10
6376	interacts with	RpL40 (interacts with) Rpb7	P18101	7227.FBpp0077159	Q9VFB5	7227.FBpp0082591	false	interacts with	RpL40 (interacts with) Rpb7
6377	interacts with	RpL40 (interacts with) GlyS	P18101	7227.FBpp0077159	Q9VFC8	7227.FBpp0082496	false	interacts with	RpL40 (interacts with) GlyS
6378	interacts with	RpL40 (interacts with) Rrp6	P18101	7227.FBpp0077159	Q9VFF3	7227.FBpp0112147	false	interacts with	RpL40 (interacts with) Rrp6
6379	interacts with	RpL40 (interacts with) kibra	P18101	7227.FBpp0077159	Q9VFG8	7227.FBpp0099467	false	interacts with	RpL40 (interacts with) kibra
6380	interacts with	RpL40 (interacts with) mRpL11	P18101	7227.FBpp0077159	Q9VFJ2	7227.FBpp0082412	false	interacts with	RpL40 (interacts with) mRpL11
6381	interacts with	RpL40 (interacts with) rdx	P18101	7227.FBpp0077159	Q9VFP2	7227.FBpp0099767	false	interacts with	RpL40 (interacts with) rdx
6382	interacts with	RpL40 (interacts with) CG9588	P18101	7227.FBpp0077159	Q9VFS8	7227.FBpp0082314	false	interacts with	RpL40 (interacts with) CG9588
6383	interacts with	RpL40 (interacts with) Dmel\CG5961	P18101	7227.FBpp0077159	Q9VG61	7227.FBpp0292148	false	interacts with	RpL40 (interacts with) Dmel\CG5961
6384	interacts with	RpL40 (interacts with) DNAlig3	P18101	7227.FBpp0077159	Q9VG84	7227.FBpp0082071	false	interacts with	RpL40 (interacts with) DNAlig3
6385	interacts with	RpL40 (interacts with) aurA	P18101	7227.FBpp0077159	Q9VGF9	7227.FBpp0081957	false	interacts with	RpL40 (interacts with) aurA
6386	interacts with	RpL40 (interacts with) Dmel\CG6923	P18101	7227.FBpp0077159	Q9VGI6	7227.FBpp0303202	false	interacts with	RpL40 (interacts with) Dmel\CG6923
6387	interacts with	RpL40 (interacts with) Blm	P18101	7227.FBpp0077159	Q9VGI8	7227.FBpp0081910	false	interacts with	RpL40 (interacts with) Blm
6388	interacts with	RpL40 (interacts with) RpL24-like	P18101	7227.FBpp0077159	Q9VGN9	7227.FBpp0081879	false	interacts with	RpL40 (interacts with) RpL24-like
6389	interacts with	RpL40 (interacts with) Tctp	P18101	7227.FBpp0077159	Q9VGS2	7227.FBpp0081820	false	interacts with	RpL40 (interacts with) Tctp
6390	interacts with	RpL40 (interacts with) Mcm5	P18101	7227.FBpp0077159	Q9VGW6	7227.FBpp0081756	false	interacts with	RpL40 (interacts with) Mcm5
6391	interacts with	RpL40 (interacts with) Rrp46	P18101	7227.FBpp0077159	Q9VGZ2	7227.FBpp0081725	false	interacts with	RpL40 (interacts with) Rrp46
6392	interacts with	RpL40 (interacts with) FBXO11	P18101	7227.FBpp0077159	Q9VH60	7227.FBpp0081633	false	interacts with	RpL40 (interacts with) FBXO11
6393	interacts with	RpL40 (interacts with) RpS29	P18101	7227.FBpp0077159	Q9VH69	7227.FBpp0081614	false	interacts with	RpL40 (interacts with) RpS29
6394	interacts with	RpL40 (interacts with) trbd	P18101	7227.FBpp0077159	Q9VH90	7227.FBpp0081569	false	interacts with	RpL40 (interacts with) trbd
6395	interacts with	RpL40 (interacts with) P58IPK	P18101	7227.FBpp0077159	Q9VHA8	7227.FBpp0081552	false	interacts with	RpL40 (interacts with) P58IPK
6396	interacts with	RpL40 (interacts with) RnpS1	P18101	7227.FBpp0077159	Q9VHC0	7227.FBpp0081544	false	interacts with	RpL40 (interacts with) RnpS1
6397	interacts with	RpL40 (interacts with) mura	P18101	7227.FBpp0077159	Q9VHC2	7227.FBpp0081596	false	interacts with	RpL40 (interacts with) mura
6398	interacts with	RpL40 (interacts with) RpL34b	P18101	7227.FBpp0077159	Q9VHE5	7227.FBpp0081527	false	interacts with	RpL40 (interacts with) RpL34b
6399	interacts with	RpL40 (interacts with) Kdm2	P18101	7227.FBpp0077159	Q9VHH9	7227.FBpp0289915	false	interacts with	RpL40 (interacts with) Kdm2
6400	interacts with	RpL40 (interacts with) Dmel\CG11982	P18101	7227.FBpp0077159	Q9VHI7	7227.FBpp0081445	false	interacts with	RpL40 (interacts with) Dmel\CG11982
6401	interacts with	RpL40 (interacts with) CG31100	P18101	7227.FBpp0077159	Q9VHI9	7227.FBpp0081489	false	interacts with	RpL40 (interacts with) CG31100
6402	interacts with	RpL40 (interacts with) Cks85A	P18101	7227.FBpp0077159	Q9VHN1	7227.FBpp0293882	false	interacts with	RpL40 (interacts with) Cks85A
6403	interacts with	RpL40 (interacts with) CG7483	P18101	7227.FBpp0077159	Q9VHS8	7227.FBpp0081324	false	interacts with	RpL40 (interacts with) CG7483
6404	interacts with	RpL40 (interacts with) mRpL1	P18101	7227.FBpp0077159	Q9VHT5	7227.FBpp0081322	false	interacts with	RpL40 (interacts with) mRpL1
6405	interacts with	RpL40 (interacts with) DNApol-iota	P18101	7227.FBpp0077159	Q9VHV1	7227.FBpp0081293	false	interacts with	RpL40 (interacts with) DNApol-iota
6406	interacts with	RpL40 (interacts with) Dmel\CG9667	P18101	7227.FBpp0077159	Q9VHV6	7227.FBpp0081305	false	interacts with	RpL40 (interacts with) Dmel\CG9667
6407	interacts with	RpL40 (interacts with) Pak	P18101	7227.FBpp0077159	Q9VI13	7227.FBpp0113099	false	interacts with	RpL40 (interacts with) Pak
6408	interacts with	RpL40 (interacts with) Ufl1	P18101	7227.FBpp0077159	Q9VI55	7227.FBpp0293859	false	interacts with	RpL40 (interacts with) Ufl1
6409	interacts with	RpL40 (interacts with) RPA2	P18101	7227.FBpp0077159	Q9VIH1	7227.FBpp0080967	false	interacts with	RpL40 (interacts with) RPA2
6410	interacts with	RpL40 (interacts with) Arpc2	P18101	7227.FBpp0077159	Q9VIM5	7227.FBpp0080890	false	interacts with	RpL40 (interacts with) Arpc2
6411	interacts with	RpL40 (interacts with) Dmel\CG10188	P18101	7227.FBpp0077159	Q9VIV0	7227.FBpp0302998	false	interacts with	RpL40 (interacts with) Dmel\CG10188
6412	interacts with	RpL40 (interacts with) mib2	P18101	7227.FBpp0077159	Q9VJ14	7227.FBpp0080686	false	interacts with	RpL40 (interacts with) mib2
6413	interacts with	RpL40 (interacts with) RpL30	P18101	7227.FBpp0077159	Q9VJ19	7227.FBpp0291653	false	interacts with	RpL40 (interacts with) RpL30
6414	interacts with	RpL40 (interacts with) Nak	P18101	7227.FBpp0077159	Q9VJ30	7227.FBpp0080729	false	interacts with	RpL40 (interacts with) Nak
6415	interacts with	RpL40 (interacts with) mRpL13	P18101	7227.FBpp0077159	Q9VJ38	7227.FBpp0088360	false	interacts with	RpL40 (interacts with) mRpL13
6416	interacts with	RpL40 (interacts with) Rpb11	P18101	7227.FBpp0077159	Q9VJE4	7227.FBpp0080564	false	interacts with	RpL40 (interacts with) Rpb11
6417	interacts with	RpL40 (interacts with) Prosbeta4	P18101	7227.FBpp0077159	Q9VJJ0	7227.FBpp0080490	false	interacts with	RpL40 (interacts with) Prosbeta4
6418	interacts with	RpL40 (interacts with) kuz	P18101	7227.FBpp0077159	Q9VJW9	7227.FBpp0111799	false	interacts with	RpL40 (interacts with) kuz
6419	interacts with	RpL40 (interacts with) RpL24	P18101	7227.FBpp0077159	Q9VJY6	7227.FBpp0080102	false	interacts with	RpL40 (interacts with) RpL24
6420	interacts with	RpL40 (interacts with) Ski6	P18101	7227.FBpp0077159	Q9VK19	7227.FBpp0080062	false	interacts with	RpL40 (interacts with) Ski6
6421	interacts with	RpL40 (interacts with) Tor	P18101	7227.FBpp0077159	Q9VK45	7227.FBpp0080003	false	interacts with	RpL40 (interacts with) Tor
6422	interacts with	RpL40 (interacts with) eRF3	P18101	7227.FBpp0077159	Q9VK85	7227.FBpp0305302	false	interacts with	RpL40 (interacts with) eRF3
6423	interacts with	RpL40 (interacts with) CG6766-RA	P18101	7227.FBpp0077159	Q9VKC7	7227.FBpp0079892	false	interacts with	RpL40 (interacts with) CG6766-RA
6424	interacts with	RpL40 (interacts with) CG4751	P18101	7227.FBpp0077159	Q9VKJ1	7227.FBpp0079789	false	interacts with	RpL40 (interacts with) CG4751
6425	interacts with	RpL40 (interacts with) Csl4	P18101	7227.FBpp0077159	Q9VKJ4	7227.FBpp0079813	false	interacts with	RpL40 (interacts with) Csl4
6426	interacts with	RpL40 (interacts with) CG6724	P18101	7227.FBpp0077159	Q9VKQ3	7227.FBpp0079780	false	interacts with	RpL40 (interacts with) CG6724
6427	interacts with	RpL40 (interacts with) CG6729	P18101	7227.FBpp0077159	Q9VKQ6	7227.FBpp0079708	false	interacts with	RpL40 (interacts with) CG6729
6428	interacts with	RpL40 (interacts with) RfC3	P18101	7227.FBpp0077159	Q9VKW3	7227.FBpp0079609	false	interacts with	RpL40 (interacts with) RfC3
6429	interacts with	RpL40 (interacts with) mRpS7	P18101	7227.FBpp0077159	Q9VKX4	7227.FBpp0304503	false	interacts with	RpL40 (interacts with) mRpS7
6430	interacts with	RpL40 (interacts with) Ufd4	P18101	7227.FBpp0077159	Q9VL06	7227.FBpp0079663	false	interacts with	RpL40 (interacts with) Ufd4
6431	interacts with	RpL40 (interacts with) AI945207	P18101	7227.FBpp0077159	Q9VL69	7227.FBpp0079495	false	interacts with	RpL40 (interacts with) AI945207
6432	interacts with	RpL40 (interacts with) CG4364	P18101	7227.FBpp0077159	Q9VL96	7227.FBpp0079445	false	interacts with	RpL40 (interacts with) CG4364
6433	interacts with	RpL40 (interacts with) CG13090	P18101	7227.FBpp0077159	Q9VLJ8	7227.FBpp0079295	false	interacts with	RpL40 (interacts with) CG13090
6434	interacts with	RpL40 (interacts with) poe	P18101	7227.FBpp0077159	Q9VLT5	7227.FBpp0079167	false	interacts with	RpL40 (interacts with) poe
6435	interacts with	RpL40 (interacts with) RpL36A	P18101	7227.FBpp0077159	Q9VLT7	7227.FBpp0079168	false	interacts with	RpL40 (interacts with) RpL36A
6436	interacts with	RpL40 (interacts with) santa-maria	P18101	7227.FBpp0077159	Q9VM10	7227.FBpp0079088	false	interacts with	RpL40 (interacts with) santa-maria
6437	interacts with	RpL40 (interacts with) Rchy1	P18101	7227.FBpp0077159	Q9VMD4	7227.FBpp0078901	false	interacts with	RpL40 (interacts with) Rchy1
6438	interacts with	RpL40 (interacts with) Arpc4	P18101	7227.FBpp0077159	Q9VMH2	7227.FBpp0078831	false	interacts with	RpL40 (interacts with) Arpc4
6439	interacts with	RpL40 (interacts with) Fbw5	P18101	7227.FBpp0077159	Q9VMI1	7227.FBpp0078846	false	interacts with	RpL40 (interacts with) Fbw5
6440	interacts with	RpL40 (interacts with) RpL37A	P18101	7227.FBpp0077159	Q9VMU4	7227.FBpp0291726	false	interacts with	RpL40 (interacts with) RpL37A
6441	interacts with	RpL40 (interacts with) mRpL24	P18101	7227.FBpp0077159	Q9VMY1	7227.FBpp0078694	false	interacts with	RpL40 (interacts with) mRpL24
6442	interacts with	RpL40 (interacts with) aux	P18101	7227.FBpp0077159	Q9VMY8	7227.FBpp0078604	false	interacts with	RpL40 (interacts with) aux
6443	interacts with	RpL40 (interacts with) Vps24	P18101	7227.FBpp0077159	Q9VN02	7227.FBpp0078598	false	interacts with	RpL40 (interacts with) Vps24
6444	interacts with	RpL40 (interacts with) eIF3a	P18101	7227.FBpp0077159	Q9VN25	7227.FBpp0078584	false	interacts with	RpL40 (interacts with) eIF3a
6445	interacts with	RpL40 (interacts with) eIF3f1	P18101	7227.FBpp0077159	Q9VN50	7227.FBpp0078532	false	interacts with	RpL40 (interacts with) eIF3f1
6446	interacts with	RpL40 (interacts with) ctrip	P18101	7227.FBpp0077159	Q9VN58	7227.FBpp0292914	false	interacts with	RpL40 (interacts with) ctrip
6447	interacts with	RpL40 (interacts with) Vps37B	P18101	7227.FBpp0077159	Q9VN88	7227.FBpp0078424	false	interacts with	RpL40 (interacts with) Vps37B
6448	interacts with	RpL40 (interacts with) Prosbeta7	P18101	7227.FBpp0077159	Q9VNA5	7227.FBpp0078448	false	interacts with	RpL40 (interacts with) Prosbeta7
6449	interacts with	RpL40 (interacts with) RpL35A	P18101	7227.FBpp0077159	Q9VNB9	7227.FBpp0078416	false	interacts with	RpL40 (interacts with) RpL35A
6450	interacts with	RpL40 (interacts with) Snm1	P18101	7227.FBpp0077159	Q9VND2	7227.FBpp0078337	false	interacts with	RpL40 (interacts with) Snm1
6451	interacts with	RpL40 (interacts with) rev7	P18101	7227.FBpp0077159	Q9VNE1	7227.FBpp0078348	false	interacts with	RpL40 (interacts with) rev7
6452	interacts with	RpL40 (interacts with) RpL13A	P18101	7227.FBpp0077159	Q9VNE9	7227.FBpp0078354	false	interacts with	RpL40 (interacts with) RpL13A
6453	interacts with	RpL40 (interacts with) Ssl1	P18101	7227.FBpp0077159	Q9VNP8	7227.FBpp0078205	false	interacts with	RpL40 (interacts with) Ssl1
6454	interacts with	RpL40 (interacts with) DNApol-eta	P18101	7227.FBpp0077159	Q9VNX1	7227.FBpp0078142	false	interacts with	RpL40 (interacts with) DNApol-eta
6455	interacts with	RpL40 (interacts with) Rpb8	P18101	7227.FBpp0077159	Q9VNZ3	7227.FBpp0078086	false	interacts with	RpL40 (interacts with) Rpb8
6456	interacts with	RpL40 (interacts with) 7227.FBpp0305649	P18101	7227.FBpp0077159	Q9VP17	7227.FBpp0305649	false	interacts with	RpL40 (interacts with) 7227.FBpp0305649
6457	interacts with	RpL40 (interacts with) mTerf3	P18101	7227.FBpp0077159	Q9VPD5	7227.FBpp0077873	false	interacts with	RpL40 (interacts with) mTerf3
6458	interacts with	RpL40 (interacts with) mRpL15	P18101	7227.FBpp0077159	Q9VPF6	7227.FBpp0077885	false	interacts with	RpL40 (interacts with) mRpL15
6459	interacts with	RpL40 (interacts with) Nle	P18101	7227.FBpp0077159	Q9VPR4	7227.FBpp0077735	false	interacts with	RpL40 (interacts with) Nle
6460	interacts with	RpL40 (interacts with) Tfb4	P18101	7227.FBpp0077159	Q9VPX4	7227.FBpp0077650	false	interacts with	RpL40 (interacts with) Tfb4
6461	interacts with	RpL40 (interacts with) Der-1	P18101	7227.FBpp0077159	Q9VQ57	7227.FBpp0077489	false	interacts with	RpL40 (interacts with) Der-1
6462	interacts with	RpL40 (interacts with) Dmel\CG4238	P18101	7227.FBpp0077159	Q9VQ67	7227.FBpp0290288	false	interacts with	RpL40 (interacts with) Dmel\CG4238
6463	interacts with	RpL40 (interacts with) Arpc5	P18101	7227.FBpp0077159	Q9VQD8	7227.FBpp0077378	false	interacts with	RpL40 (interacts with) Arpc5
6464	interacts with	RpL40 (interacts with) HERC2	P18101	7227.FBpp0077159	Q9VR91	7227.FBpp0290558	false	interacts with	RpL40 (interacts with) HERC2
6465	interacts with	RpL40 (interacts with) Cdc27	P18101	7227.FBpp0077159	Q9VS37	7227.FBpp0305561	false	interacts with	RpL40 (interacts with) Cdc27
6466	interacts with	RpL40 (interacts with) CG13684	P18101	7227.FBpp0077159	Q9VSB2	7227.FBpp0293529	false	interacts with	RpL40 (interacts with) CG13684
6467	interacts with	RpL40 (interacts with) Ubc12	P18101	7227.FBpp0077159	Q9VSF3	7227.FBpp0304449	false	interacts with	RpL40 (interacts with) Ubc12
6468	interacts with	RpL40 (interacts with) SrpRbeta	P18101	7227.FBpp0077159	Q9VSN9	7227.FBpp0306023	false	interacts with	RpL40 (interacts with) SrpRbeta
6469	interacts with	RpL40 (interacts with) Gbs-70E	P18101	7227.FBpp0077159	Q9VUF3	7227.FBpp0305251	false	interacts with	RpL40 (interacts with) Gbs-70E
6470	interacts with	RpL40 (interacts with) CG7656-RA	P18101	7227.FBpp0077159	Q9VUR4	7227.FBpp0289558	false	interacts with	RpL40 (interacts with) CG7656-RA
6471	interacts with	RpL40 (interacts with) Nedd4	P18101	7227.FBpp0077159	Q9VVI3	7227.FBpp0289746	false	interacts with	RpL40 (interacts with) Nedd4
6472	interacts with	RpL40 (interacts with) Vps60	P18101	7227.FBpp0077159	Q9VVI9	7227.FBpp0305334	false	interacts with	RpL40 (interacts with) Vps60
6473	interacts with	RpL40 (interacts with) not	P18101	7227.FBpp0077159	Q9VVR1	7227.FBpp0288698	false	interacts with	RpL40 (interacts with) not
6474	interacts with	RpL40 (interacts with) RpL26	P18101	7227.FBpp0077159	Q9VVU2	7227.FBpp0305858	false	interacts with	RpL40 (interacts with) RpL26
6475	interacts with	RpL40 (interacts with) Ell	P18101	7227.FBpp0077159	Q9VW51	7227.FBpp0291257	false	interacts with	RpL40 (interacts with) Ell
6476	interacts with	RpL40 (interacts with) Clc	P18101	7227.FBpp0077159	Q9VWA1	7227.FBpp0290037	false	interacts with	RpL40 (interacts with) Clc
6477	interacts with	RpL40 (interacts with) Ada3	P18101	7227.FBpp0077159	Q9VWZ1	7227.FBpp0303581	false	interacts with	RpL40 (interacts with) Ada3
6478	interacts with	RpL40 (interacts with) CG8188	P18101	7227.FBpp0077159	Q9VX25	7227.FBpp0099891	false	interacts with	RpL40 (interacts with) CG8188
6479	interacts with	RpL40 (interacts with) Cip4	P18101	7227.FBpp0077159	Q9VZD7	7227.FBpp0112051	false	interacts with	RpL40 (interacts with) Cip4
6480	interacts with	RpL40 (interacts with) eIF5B	P18101	7227.FBpp0077159	Q9VZP5	7227.FBpp0301570	false	interacts with	RpL40 (interacts with) eIF5B
6481	interacts with	RpL40 (interacts with) Vps20	P18101	7227.FBpp0077159	Q9W236	7227.FBpp0300826	false	interacts with	RpL40 (interacts with) Vps20
6482	interacts with	RpL40 (interacts with) rad50	P18101	7227.FBpp0077159	Q9W252	7227.FBpp0290882	false	interacts with	RpL40 (interacts with) rad50
6483	interacts with	RpL40 (interacts with) Mes4	P18101	7227.FBpp0077159	Q9W256	7227.FBpp0290461	false	interacts with	RpL40 (interacts with) Mes4
6484	interacts with	RpL40 (interacts with) mahj	P18101	7227.FBpp0077159	Q9W2F2	7227.FBpp0293270	false	interacts with	RpL40 (interacts with) mahj
6485	interacts with	RpL40 (interacts with) BT058014.1	P18101	7227.FBpp0077159	Q9W326	7227.FBpp0292725	false	interacts with	RpL40 (interacts with) BT058014.1
6486	interacts with	RpL40 (interacts with) Rpt4	P18101	7227.FBpp0077159	Q9W414	7227.FBpp0293948	false	interacts with	RpL40 (interacts with) Rpt4
6487	interacts with	RpL40 (interacts with) mRpL16	P18101	7227.FBpp0077159	Q9W547	7227.FBpp0304831	false	interacts with	RpL40 (interacts with) mRpL16
6488	interacts with	RpL40 (interacts with) RpL38	P18101	7227.FBpp0077159	Q9W5N2	7227.FBpp0110412	false	interacts with	RpL40 (interacts with) RpL38
6489	interacts with	RpL40 (interacts with) RpL5	P18101	7227.FBpp0077159	Q9W5R8	7227.FBpp0304879	false	interacts with	RpL40 (interacts with) RpL5
6490	interacts with	RpL40 (interacts with) Stam	P18101	7227.FBpp0077159	Q9XTL2	7227.FBpp0079732	false	interacts with	RpL40 (interacts with) Stam
6491	interacts with	RpL40 (interacts with) Prosbeta3	P18101	7227.FBpp0077159	Q9XYN7	7227.FBpp0081488	false	interacts with	RpL40 (interacts with) Prosbeta3
6492	interacts with	RpL40 (interacts with) STUB1	P18101	7227.FBpp0077159	Q9XYW6	7227.FBpp0079617	false	interacts with	RpL40 (interacts with) STUB1
6493	interacts with	RpL40 (interacts with) mre11	P18101	7227.FBpp0077159	Q9XYZ4	7227.FBpp0300931	false	interacts with	RpL40 (interacts with) mre11
6494	interacts with	RpL40 (interacts with) pic	P18101	7227.FBpp0077159	Q9XYZ5	7227.FBpp0082177	false	interacts with	RpL40 (interacts with) pic
6495	interacts with	RpL40 (interacts with) BcDNA:LD22087	P18101	7227.FBpp0077159	Q9XZ32	7227.FBpp0083867	false	interacts with	RpL40 (interacts with) BcDNA:LD22087
6496	interacts with	RpL40 (interacts with) CSN5	P18101	7227.FBpp0077159	Q9XZ58	7227.FBpp0082743	false	interacts with	RpL40 (interacts with) CSN5
6497	interacts with	RpL40 (interacts with) Prosalpha1	P18101	7227.FBpp0077159	Q9XZJ4	7227.FBpp0291433	false	interacts with	RpL40 (interacts with) Prosalpha1
6498	interacts with	RpL40 (interacts with) dnk	P18101	7227.FBpp0077159	Q9XZT6	7227.FBpp0302815	false	interacts with	RpL40 (interacts with) dnk
6499	interacts with	RpL40 (interacts with) Taf10b	P18101	7227.FBpp0077159	Q9XZT7	7227.FBpp0077415	false	interacts with	RpL40 (interacts with) Taf10b
6500	interacts with	RpL40 (interacts with) Su(dx)	P18101	7227.FBpp0077159	Q9Y0H4	7227.FBpp0077495	false	interacts with	RpL40 (interacts with) Su(dx)
6501	interacts with	RpL40 (interacts with) BcDNA.GH08385	P18101	7227.FBpp0077159	Q9Y124	7227.FBpp0077896	false	interacts with	RpL40 (interacts with) BcDNA.GH08385
6502	interacts with	RpL40 (interacts with) Mtr4	P18101	7227.FBpp0077159	Q9Y134	7227.FBpp0080319	false	interacts with	RpL40 (interacts with) Mtr4
6503	interacts with	RpL40 (interacts with) KLHL20	P18101	7227.FBpp0077159	Q9Y2M5	9606.ENSP00000209884	false	interacts with	RpL40 (interacts with) KLHL20
6504	interacts with	RpL40 (interacts with) CG43427	P18101	7227.FBpp0079606		7227.FBpp0301012	false	interacts with	RpL40 (interacts with) CG43427
6505	interacts with	RpL40 (interacts with) Xpc	P18101	7227.FBpp0079606		7227.FBpp0086505	false	interacts with	RpL40 (interacts with) Xpc
6506	interacts with	RpL40 (interacts with) Asx	P18101	7227.FBpp0079606		7227.FBpp0305149	false	interacts with	RpL40 (interacts with) Asx
6507	interacts with	RpL40 (interacts with) Nf1	P18101	7227.FBpp0079606		7227.FBpp0084326	false	interacts with	RpL40 (interacts with) Nf1
6508	interacts with	RpL40 (interacts with) Gyg	P18101	7227.FBpp0079606		7227.FBpp0304261	false	interacts with	RpL40 (interacts with) Gyg
6509	interacts with	RpL40 (interacts with) Prosbeta1	P18101	7227.FBpp0079606	A0AQH0	7227.FBpp0086400	false	interacts with	RpL40 (interacts with) Prosbeta1
6510	interacts with	RpL40 (interacts with) gus	P18101	7227.FBpp0079606	A1Z6E0	7227.FBpp0301582	false	interacts with	RpL40 (interacts with) gus
6511	interacts with	RpL40 (interacts with) pk	P18101	7227.FBpp0079606	A1Z6W3	7227.FBpp0088115	false	interacts with	RpL40 (interacts with) pk
6512	interacts with	RpL40 (interacts with) CG30349-RA	P18101	7227.FBpp0079606	A1Z7K2	7227.FBpp0087731	false	interacts with	RpL40 (interacts with) CG30349-RA
6513	interacts with	RpL40 (interacts with) FANCI	P18101	7227.FBpp0079606	A1Z7L1	7227.FBpp0087756	false	interacts with	RpL40 (interacts with) FANCI
6514	interacts with	RpL40 (interacts with) babo	P18101	7227.FBpp0079606	A1Z7L8	7227.FBpp0087739	false	interacts with	RpL40 (interacts with) babo
6515	interacts with	RpL40 (interacts with) Tret1-1	P18101	7227.FBpp0079606	A1Z8N1	7227.FBpp0087178	false	interacts with	RpL40 (interacts with) Tret1-1
6516	interacts with	RpL40 (interacts with) arr	P18101	7227.FBpp0079606	A1Z9D7	7227.FBpp0086821	false	interacts with	RpL40 (interacts with) arr
6517	interacts with	RpL40 (interacts with) fand	P18101	7227.FBpp0079606	A1Z9G2	7227.FBpp0086749	false	interacts with	RpL40 (interacts with) fand
6518	interacts with	RpL40 (interacts with) shot	P18101	7227.FBpp0079606	A1Z9J0	7227.FBpp0086747	false	interacts with	RpL40 (interacts with) shot
6519	interacts with	RpL40 (interacts with) aPKC	P18101	7227.FBpp0079606	A1Z9X0	7227.FBpp0302921	false	interacts with	RpL40 (interacts with) aPKC
6520	interacts with	RpL40 (interacts with) eIF3c	P18101	7227.FBpp0079606	A1ZAX1	7227.FBpp0086013	false	interacts with	RpL40 (interacts with) eIF3c
6521	interacts with	RpL40 (interacts with) fab1-RA	P18101	7227.FBpp0079606	A1ZAZ9	7227.FBpp0302985	false	interacts with	RpL40 (interacts with) fab1-RA
6522	interacts with	RpL40 (interacts with) RtGEF	P18101	7227.FBpp0079606	A8DZ19	7227.FBpp0111797	false	interacts with	RpL40 (interacts with) RtGEF
6523	interacts with	RpL40 (interacts with) LpR1	P18101	7227.FBpp0079606	A8JRD0	7227.FBpp0305397	false	interacts with	RpL40 (interacts with) LpR1
6524	interacts with	RpL40 (interacts with) mgl	P18101	7227.FBpp0079606	A8JTM7	7227.FBpp0291363	false	interacts with	RpL40 (interacts with) mgl
6525	interacts with	RpL40 (interacts with) BcDNA:GM01527	P18101	7227.FBpp0079606	B7Z078	7227.FBpp0304246	false	interacts with	RpL40 (interacts with) BcDNA:GM01527
6526	interacts with	RpL40 (interacts with) Lerp	P18101	7227.FBpp0079606	B7Z0Q8	7227.FBpp0290161	false	interacts with	RpL40 (interacts with) Lerp
6527	interacts with	RpL40 (interacts with) Roc1a	P18101	7227.FBpp0079606	B7Z114	7227.FBpp0300874	false	interacts with	RpL40 (interacts with) Roc1a
6528	interacts with	RpL40 (interacts with) sgg	P18101	7227.FBpp0079606	C0PUX5	7227.FBpp0304140	false	interacts with	RpL40 (interacts with) sgg
6529	interacts with	RpL40 (interacts with) CG40045-RA	P18101	7227.FBpp0079606	D3DME9	7227.FBpp0110481	false	interacts with	RpL40 (interacts with) CG40045-RA
6530	interacts with	RpL40 (interacts with) CG31687-PA	P18101	7227.FBpp0079606	E1JHM5	7227.FBpp0305184	false	interacts with	RpL40 (interacts with) CG31687-PA
6531	interacts with	RpL40 (interacts with) drongo	P18101	7227.FBpp0079606	E1JHR1	7227.FBpp0291330	false	interacts with	RpL40 (interacts with) drongo
6532	interacts with	RpL40 (interacts with) lap	P18101	7227.FBpp0079606	E1JJ78	7227.FBpp0291394	false	interacts with	RpL40 (interacts with) lap
6533	interacts with	RpL40 (interacts with) Herc4	P18101	7227.FBpp0079606	E8NHA2	7227.FBpp0302692	false	interacts with	RpL40 (interacts with) Herc4
6534	interacts with	RpL40 (interacts with) CG18102	P18101	7227.FBpp0079606	F6J774	7227.FBpp0305866	false	interacts with	RpL40 (interacts with) CG18102
6535	interacts with	RpL40 (interacts with) Dap160	P18101	7227.FBpp0079606	M9ND00	7227.FBpp0297159	false	interacts with	RpL40 (interacts with) Dap160
6536	interacts with	RpL40 (interacts with) CycE	P18101	7227.FBpp0079606	M9NDQ2	7227.FBpp0294012	false	interacts with	RpL40 (interacts with) CycE
6537	interacts with	RpL40 (interacts with) l(3)72Dn	P18101	7227.FBpp0079606	M9PFG1	7227.FBpp0305742	false	interacts with	RpL40 (interacts with) l(3)72Dn
6538	interacts with	RpL40 (interacts with) eRF1	P18101	7227.FBpp0079606	M9PFR9	7227.FBpp0304202	false	interacts with	RpL40 (interacts with) eRF1
6539	interacts with	RpL40 (interacts with) CG40016	P18101	7227.FBpp0079606	M9PGG8	7227.FBpp0304876	false	interacts with	RpL40 (interacts with) CG40016
6540	interacts with	RpL40 (interacts with) G9a	P18101	7227.FBpp0079606	M9PGH7	7227.FBpp0305207	false	interacts with	RpL40 (interacts with) G9a
6541	interacts with	RpL40 (interacts with) Smr	P18101	7227.FBpp0079606	M9PGZ8	7227.FBpp0305909	false	interacts with	RpL40 (interacts with) Smr
6542	interacts with	RpL40 (interacts with) RpL3	P18101	7227.FBpp0079606	O16797	7227.FBpp0081822	false	interacts with	RpL40 (interacts with) RpL3
6543	interacts with	RpL40 (interacts with) RpL15	P18101	7227.FBpp0079606	O17445	7227.FBpp0300652	false	interacts with	RpL40 (interacts with) RpL15
6544	interacts with	RpL40 (interacts with) Rack1	P18101	7227.FBpp0079606	O18640	7227.FBpp0303680	false	interacts with	RpL40 (interacts with) Rack1
6545	interacts with	RpL40 (interacts with) EloB	P18101	7227.FBpp0079606	O44226	7227.FBpp0083354	false	interacts with	RpL40 (interacts with) EloB
6546	interacts with	RpL40 (interacts with) RpL10	P18101	7227.FBpp0079606	O61231	7227.FBpp0306039	false	interacts with	RpL40 (interacts with) RpL10
6547	interacts with	RpL40 (interacts with) lok	P18101	7227.FBpp0079606	O61267	7227.FBpp0080860	false	interacts with	RpL40 (interacts with) lok
6548	interacts with	RpL40 (interacts with) eIF4G1	P18101	7227.FBpp0079606	O61380	7227.FBpp0111817	false	interacts with	RpL40 (interacts with) eIF4G1
6549	interacts with	RpL40 (interacts with) Mkk4	P18101	7227.FBpp0079606	O61444	7227.FBpp0081378	false	interacts with	RpL40 (interacts with) Mkk4
6550	interacts with	RpL40 (interacts with) grp	P18101	7227.FBpp0079606	O61661	7227.FBpp0080441	false	interacts with	RpL40 (interacts with) grp
6551	interacts with	RpL40 (interacts with) AP-2mu	P18101	7227.FBpp0079606	O62530	7227.FBpp0083646	false	interacts with	RpL40 (interacts with) AP-2mu
6552	interacts with	RpL40 (interacts with) Med	P18101	7227.FBpp0079606	O62609	7227.FBpp0085176	false	interacts with	RpL40 (interacts with) Med
6553	interacts with	RpL40 (interacts with) dco	P18101	7227.FBpp0079606	O76324	7227.FBpp0085104	false	interacts with	RpL40 (interacts with) dco
6554	interacts with	RpL40 (interacts with) LTN1	P18101	7227.FBpp0079606	O94822	9606.ENSP00000373846	false	interacts with	RpL40 (interacts with) LTN1
6555	interacts with	RpL40 (interacts with) TRIM37	P18101	7227.FBpp0079606	O94972	9606.ENSP00000262294	false	interacts with	RpL40 (interacts with) TRIM37
6556	interacts with	RpL40 (interacts with) twr	P18101	7227.FBpp0079606	O97066	7227.FBpp0081185	false	interacts with	RpL40 (interacts with) twr
6557	interacts with	RpL40 (interacts with) Arpc1	P18101	7227.FBpp0079606	O97182	7227.FBpp0080146	false	interacts with	RpL40 (interacts with) Arpc1
6558	interacts with	RpL40 (interacts with) RpII33	P18101	7227.FBpp0079606	O97183	7227.FBpp0080121	false	interacts with	RpL40 (interacts with) RpII33
6559	interacts with	RpL40 (interacts with) His3;	P18101	7227.FBpp0079606	P02299	7227.FBpp0091112	false	interacts with	RpL40 (interacts with) His3;
6560	interacts with	RpL40 (interacts with) Hsp83	P18101	7227.FBpp0079606	P02828	7227.FBpp0305095	false	interacts with	RpL40 (interacts with) Hsp83
6561	interacts with	RpL40 (interacts with) RpL32	P18101	7227.FBpp0079606	P04359	7227.FBpp0084959	false	interacts with	RpL40 (interacts with) RpL32
6562	interacts with	RpL40 (interacts with) RpLP2	P18101	7227.FBpp0079606	P05389	7227.FBpp0089424	false	interacts with	RpL40 (interacts with) RpLP2
6563	interacts with	RpL40 (interacts with) RpII140	P18101	7227.FBpp0079606	P08266	7227.FBpp0082353	false	interacts with	RpL40 (interacts with) RpII140
6564	interacts with	RpL40 (interacts with) RpLP1	P18101	7227.FBpp0079606	P08570	7227.FBpp0304265	false	interacts with	RpL40 (interacts with) RpLP1
6565	interacts with	RpL40 (interacts with) Ras85D	P18101	7227.FBpp0079606	P08646	7227.FBpp0081600	false	interacts with	RpL40 (interacts with) Ras85D
6566	interacts with	RpL40 (interacts with) eEF1alpha1	P18101	7227.FBpp0079606	P08736	7227.FBpp0304260	false	interacts with	RpL40 (interacts with) eEF1alpha1
6567	interacts with	RpL40 (interacts with) His2Av	P18101	7227.FBpp0079606	P08985	7227.FBpp0084434	false	interacts with	RpL40 (interacts with) His2Av
6568	interacts with	RpL40 (interacts with) RpL4	P18101	7227.FBpp0079606	P09180	7227.FBpp0084617	false	interacts with	RpL40 (interacts with) RpL4
6569	interacts with	RpL40 (interacts with) Hsc70-4	P18101	7227.FBpp0079606	P11147	7227.FBpp0082516	false	interacts with	RpL40 (interacts with) Hsc70-4
6570	interacts with	RpL40 (interacts with) RpS26	P18101	7227.FBpp0079606	P13008	7227.FBpp0080641	false	interacts with	RpL40 (interacts with) RpS26
6571	interacts with	RpL40 (interacts with) EF2	P18101	7227.FBpp0079606	P13060	7227.FBpp0305182	false	interacts with	RpL40 (interacts with) EF2
6572	interacts with	RpL40 (interacts with) dl	P18101	7227.FBpp0079606	P15330	7227.FBpp0080560	false	interacts with	RpL40 (interacts with) dl
6573	interacts with	RpL40 (interacts with) gro	P18101	7227.FBpp0079606	P16371	7227.FBpp0089115	false	interacts with	RpL40 (interacts with) gro
6574	interacts with	RpL40 (interacts with) numb	P18101	7227.FBpp0079606	P16554	7227.FBpp0303726	false	interacts with	RpL40 (interacts with) numb
6575	interacts with	RpL40 (interacts with) PCNA	P18101	7227.FBpp0079606	P17917	7227.FBpp0085619	false	interacts with	RpL40 (interacts with) PCNA
6576	interacts with	RpL40 (interacts with) arm	P18101	7227.FBpp0079606	P18824	7227.FBpp0089035	false	interacts with	RpL40 (interacts with) arm
6577	interacts with	RpL40 (interacts with) RpLP0	P18101	7227.FBpp0079606	P19889	7227.FBpp0306232	false	interacts with	RpL40 (interacts with) RpLP0
6578	interacts with	RpL40 (interacts with) TfIIS	P18101	7227.FBpp0079606	P20232	7227.FBpp0304751	false	interacts with	RpL40 (interacts with) TfIIS
6579	interacts with	RpL40 (interacts with) stg	P18101	7227.FBpp0079606	P20483	7227.FBpp0084766	false	interacts with	RpL40 (interacts with) stg
6580	interacts with	RpL40 (interacts with) pAbp	P18101	7227.FBpp0079606	P21187	7227.FBpp0085915	false	interacts with	RpL40 (interacts with) pAbp
6581	interacts with	RpL40 (interacts with) Cdk1	P18101	7227.FBpp0079606	P23572	7227.FBpp0079641	false	interacts with	RpL40 (interacts with) Cdk1
6582	interacts with	RpL40 (interacts with) Cdk2	P18101	7227.FBpp0079606	P23573	7227.FBpp0289675	false	interacts with	RpL40 (interacts with) Cdk2
6583	interacts with	RpL40 (interacts with) Rpn3	P18101	7227.FBpp0079606	P25161	7227.FBpp0291495	false	interacts with	RpL40 (interacts with) Rpn3
6584	interacts with	RpL40 (interacts with) RpIII128	P18101	7227.FBpp0079606	P25167	7227.FBpp0087085	false	interacts with	RpL40 (interacts with) RpIII128
6585	interacts with	RpL40 (interacts with) eff	P18101	7227.FBpp0079606	P25867	7227.FBpp0082477	false	interacts with	RpL40 (interacts with) eff
6586	interacts with	RpL40 (interacts with) Rpn8	P18101	7227.FBpp0079606	P26270	7227.FBpp0303270	false	interacts with	RpL40 (interacts with) Rpn8
6587	interacts with	RpL40 (interacts with) neur	P18101	7227.FBpp0079606	P29503	7227.FBpp0081481	false	interacts with	RpL40 (interacts with) neur
6588	interacts with	RpL40 (interacts with) Gnf1	P18101	7227.FBpp0079606	P35600	7227.FBpp0099511	false	interacts with	RpL40 (interacts with) Gnf1
6589	interacts with	RpL40 (interacts with) Parp	P18101	7227.FBpp0079606	P35875	7227.FBpp0112608	false	interacts with	RpL40 (interacts with) Parp
6590	interacts with	RpL40 (interacts with) Pp2A-29B	P18101	7227.FBpp0079606	P36179	7227.FBpp0297239	false	interacts with	RpL40 (interacts with) Pp2A-29B
6591	interacts with	RpL40 (interacts with) tws	P18101	7227.FBpp0079606	P36872	7227.FBpp0081665	false	interacts with	RpL40 (interacts with) tws
6592	interacts with	RpL40 (interacts with) RpII15	P18101	7227.FBpp0079606	P36958	7227.FBpp0082384	false	interacts with	RpL40 (interacts with) RpII15
6593	interacts with	RpL40 (interacts with) Prosalpha2	P18101	7227.FBpp0079606	P40301	7227.FBpp0082062	false	interacts with	RpL40 (interacts with) Prosalpha2
6594	interacts with	RpL40 (interacts with) rl	P18101	7227.FBpp0079606	P40417	7227.FBpp0112426	false	interacts with	RpL40 (interacts with) rl
6595	interacts with	RpL40 (interacts with) Cdc42	P18101	7227.FBpp0079606	P40793	7227.FBpp0301153	false	interacts with	RpL40 (interacts with) Cdc42
6596	interacts with	RpL40 (interacts with) RpL18A	P18101	7227.FBpp0079606	P41093	7227.FBpp0086103	false	interacts with	RpL40 (interacts with) RpL18A
6597	interacts with	RpL40 (interacts with) RpS18	P18101	7227.FBpp0079606	P41094	7227.FBpp0085585	false	interacts with	RpL40 (interacts with) RpS18
6598	interacts with	RpL40 (interacts with) Mad	P18101	7227.FBpp0079606	P42003	7227.FBpp0304648	false	interacts with	RpL40 (interacts with) Mad
6599	interacts with	RpL40 (interacts with) Arp2	P18101	7227.FBpp0079606	P45888	7227.FBpp0302793	false	interacts with	RpL40 (interacts with) Arp2
6600	interacts with	RpL40 (interacts with) RpL11	P18101	7227.FBpp0079606	P46222	7227.FBpp0085717	false	interacts with	RpL40 (interacts with) RpL11
6601	interacts with	RpL40 (interacts with) Rho1	P18101	7227.FBpp0079606	P48148	7227.FBpp0086354	false	interacts with	RpL40 (interacts with) Rho1
6602	interacts with	RpL40 (interacts with) RpS25	P18101	7227.FBpp0079606	P48588	7227.FBpp0081845	false	interacts with	RpL40 (interacts with) RpS25
6603	interacts with	RpL40 (interacts with) Rpt2	P18101	7227.FBpp0079606	P48601	7227.FBpp0083906	false	interacts with	RpL40 (interacts with) Rpt2
6604	interacts with	RpL40 (interacts with) Mcm2	P18101	7227.FBpp0079606	P49735	7227.FBpp0081317	false	interacts with	RpL40 (interacts with) Mcm2
6605	interacts with	RpL40 (interacts with) RpL9	P18101	7227.FBpp0079606	P50882	7227.FBpp0079752	false	interacts with	RpL40 (interacts with) RpL9
6606	interacts with	RpL40 (interacts with) Ubc2	P18101	7227.FBpp0079606	P52485	7227.FBpp0305676	false	interacts with	RpL40 (interacts with) Ubc2
6607	interacts with	RpL40 (interacts with) faf	P18101	7227.FBpp0079606	P55824	7227.FBpp0085202	false	interacts with	RpL40 (interacts with) faf
6608	interacts with	RpL40 (interacts with) RpS20	P18101	7227.FBpp0079606	P55828	7227.FBpp0083371	false	interacts with	RpL40 (interacts with) RpS20
6609	interacts with	RpL40 (interacts with) RpS3A	P18101	7227.FBpp0079606	P55830	7227.FBpp0300615	false	interacts with	RpL40 (interacts with) RpS3A
6610	interacts with	RpL40 (interacts with) UBE2H	P18101	7227.FBpp0079606	P62256	9606.ENSP00000347836	false	interacts with	RpL40 (interacts with) UBE2H
6611	interacts with	RpL40 (interacts with) His4	P18101	7227.FBpp0079606	P84040	7227.FBpp0091154	false	interacts with	RpL40 (interacts with) His4
6612	interacts with	RpL40 (interacts with) His2A	P18101	7227.FBpp0079606	P84051	7227.FBpp0091111	false	interacts with	RpL40 (interacts with) His2A
6613	interacts with	RpL40 (interacts with) 7227.FBpp0305663	P18101	7227.FBpp0079606	P84249	7227.FBpp0305663	false	interacts with	RpL40 (interacts with) 7227.FBpp0305663
6614	interacts with	RpL40 (interacts with) AP-2alpha	P18101	7227.FBpp0079606	P91926	7227.FBpp0088945	false	interacts with	RpL40 (interacts with) AP-2alpha
6615	interacts with	RpL40 (interacts with) Dab	P18101	7227.FBpp0079606	P98081	7227.FBpp0303222	false	interacts with	RpL40 (interacts with) Dab
6616	interacts with	RpL40 (interacts with) Snoo	P18101	7227.FBpp0079606	Q00G30	7227.FBpp0111630	false	interacts with	RpL40 (interacts with) Snoo
6617	interacts with	RpL40 (interacts with) eIF4A	P18101	7227.FBpp0079606	Q02748	7227.FBpp0297911	false	interacts with	RpL40 (interacts with) eIF4A
6618	interacts with	RpL40 (interacts with) cact	P18101	7227.FBpp0079606	Q03017	7227.FBpp0080402	false	interacts with	RpL40 (interacts with) cact
6619	interacts with	RpL40 (interacts with) ZBTB16	P18101	7227.FBpp0079606	Q05516	9606.ENSP00000338157	false	interacts with	RpL40 (interacts with) ZBTB16
6620	interacts with	RpL40 (interacts with) pll	P18101	7227.FBpp0079606	Q05652	7227.FBpp0084549	false	interacts with	RpL40 (interacts with) pll
6621	interacts with	RpL40 (interacts with) RpS3	P18101	7227.FBpp0079606	Q06559	7227.FBpp0083802	false	interacts with	RpL40 (interacts with) RpS3
6622	interacts with	RpL40 (interacts with) Dbp45A	P18101	7227.FBpp0079606	Q07886	7227.FBpp0087645	false	interacts with	RpL40 (interacts with) Dbp45A
6623	interacts with	RpL40 (interacts with) drk	P18101	7227.FBpp0079606	Q08012	7227.FBpp0086812	false	interacts with	RpL40 (interacts with) drk
6624	interacts with	RpL40 (interacts with) sqd	P18101	7227.FBpp0079606	Q08473	7227.FBpp0082320	false	interacts with	RpL40 (interacts with) sqd
6625	interacts with	RpL40 (interacts with) phr6-4	P18101	7227.FBpp0079606	Q0E8P0	7227.FBpp0080934	false	interacts with	RpL40 (interacts with) phr6-4
6626	interacts with	RpL40 (interacts with) eIF3b	P18101	7227.FBpp0079606	Q0E940	7227.FBpp0086098	false	interacts with	RpL40 (interacts with) eIF3b
6627	interacts with	RpL40 (interacts with) NAT1	P18101	7227.FBpp0079606	Q0E996	7227.FBpp0100139	false	interacts with	RpL40 (interacts with) NAT1
6628	interacts with	RpL40 (interacts with) RpS11	P18101	7227.FBpp0079606	Q0E9B6	7227.FBpp0087115	false	interacts with	RpL40 (interacts with) RpS11
6629	interacts with	RpL40 (interacts with) CG9422-RC	P18101	7227.FBpp0079606	Q0E9N4	7227.FBpp0085455	false	interacts with	RpL40 (interacts with) CG9422-RC
6630	interacts with	RpL40 (interacts with) Pink1	P18101	7227.FBpp0079606	Q0KHV6	7227.FBpp0099837	false	interacts with	RpL40 (interacts with) Pink1
6631	interacts with	RpL40 (interacts with) TRIM32	P18101	7227.FBpp0079606	Q13049	9606.ENSP00000363095	false	interacts with	RpL40 (interacts with) TRIM32
6632	interacts with	RpL40 (interacts with) fzy	P18101	7227.FBpp0079606	Q24044	7227.FBpp0080391	false	interacts with	RpL40 (interacts with) fzy
6633	interacts with	RpL40 (interacts with) sima	P18101	7227.FBpp0079606	Q24167	7227.FBpp0084931	false	interacts with	RpL40 (interacts with) sima
6634	interacts with	RpL40 (interacts with) Orc2	P18101	7227.FBpp0079606	Q24168	7227.FBpp0082329	false	interacts with	RpL40 (interacts with) Orc2
6635	interacts with	RpL40 (interacts with) Orc5	P18101	7227.FBpp0079606	Q24169	7227.FBpp0080120	false	interacts with	RpL40 (interacts with) Orc5
6636	interacts with	RpL40 (interacts with) eIF2gamma	P18101	7227.FBpp0079606	Q24208	7227.FBpp0302537	false	interacts with	RpL40 (interacts with) eIF2gamma
6637	interacts with	RpL40 (interacts with) Diap1	P18101	7227.FBpp0079606	Q24306	7227.FBpp0305795	false	interacts with	RpL40 (interacts with) Diap1
6638	interacts with	RpL40 (interacts with) Diap2	P18101	7227.FBpp0079606	Q24307	7227.FBpp0086432	false	interacts with	RpL40 (interacts with) Diap2
6639	interacts with	RpL40 (interacts with) Cul1	P18101	7227.FBpp0079606	Q24311	7227.FBpp0087921	false	interacts with	RpL40 (interacts with) Cul1
6640	interacts with	RpL40 (interacts with) Iswi	P18101	7227.FBpp0079606	Q24368	7227.FBpp0086954	false	interacts with	RpL40 (interacts with) Iswi
6641	interacts with	RpL40 (interacts with) RpA-70	P18101	7227.FBpp0079606	Q24492	7227.FBpp0081356	false	interacts with	RpL40 (interacts with) RpA-70
6642	interacts with	RpL40 (interacts with) Caf1	P18101	7227.FBpp0079606	Q24572	7227.FBpp0082511	false	interacts with	RpL40 (interacts with) Caf1
6643	interacts with	RpL40 (interacts with) dpa	P18101	7227.FBpp0079606	Q26454	7227.FBpp0088055	false	interacts with	RpL40 (interacts with) dpa
6644	interacts with	RpL40 (interacts with) spn-A	P18101	7227.FBpp0079606	Q27297	7227.FBpp0084955	false	interacts with	RpL40 (interacts with) spn-A
6645	interacts with	RpL40 (interacts with) CG1883	P18101	7227.FBpp0079606	Q3KN36	7227.FBpp0088441	false	interacts with	RpL40 (interacts with) CG1883
6646	interacts with	RpL40 (interacts with) CG9003	P18101	7227.FBpp0079606	Q5BI22	7227.FBpp0111980	false	interacts with	RpL40 (interacts with) CG9003
6647	interacts with	RpL40 (interacts with) Cul4	P18101	7227.FBpp0079606	Q5BI50	7227.FBpp0087897	false	interacts with	RpL40 (interacts with) Cul4
6648	interacts with	RpL40 (interacts with) CG12325	P18101	7227.FBpp0079606	Q5U0X8	7227.FBpp0087322	false	interacts with	RpL40 (interacts with) CG12325
6649	interacts with	RpL40 (interacts with) CG31123	P18101	7227.FBpp0079606	Q6AWD5	7227.FBpp0112119	false	interacts with	RpL40 (interacts with) CG31123
6650	interacts with	RpL40 (interacts with) Rpb12	P18101	7227.FBpp0079606	Q6IGE3	7227.FBpp0111294	false	interacts with	RpL40 (interacts with) Rpb12
6651	interacts with	RpL40 (interacts with) LpR2	P18101	7227.FBpp0079606	Q6NN57	7227.FBpp0112298	false	interacts with	RpL40 (interacts with) LpR2
6652	interacts with	RpL40 (interacts with) CG5364	P18101	7227.FBpp0079606	Q76NQ0	7227.FBpp0304506	false	interacts with	RpL40 (interacts with) CG5364
6653	interacts with	RpL40 (interacts with) CG1671	P18101	7227.FBpp0079606	Q7JQT9	7227.FBpp0087461	false	interacts with	RpL40 (interacts with) CG1671
6654	interacts with	RpL40 (interacts with) CG12339	P18101	7227.FBpp0079606	Q7JR34	7227.FBpp0291679	false	interacts with	RpL40 (interacts with) CG12339
6655	interacts with	RpL40 (interacts with) eIF3m	P18101	7227.FBpp0079606	Q7JVI3	7227.FBpp0086705	false	interacts with	RpL40 (interacts with) eIF3m
6656	interacts with	RpL40 (interacts with) dup	P18101	7227.FBpp0079606	Q7JVY2	7227.FBpp0086519	false	interacts with	RpL40 (interacts with) dup
6657	interacts with	RpL40 (interacts with) EloC	P18101	7227.FBpp0079606	Q7JWD6	7227.FBpp0085724	false	interacts with	RpL40 (interacts with) EloC
6658	interacts with	RpL40 (interacts with) Roc2	P18101	7227.FBpp0079606	Q7JWH5	7227.FBpp0087189	false	interacts with	RpL40 (interacts with) Roc2
6659	interacts with	RpL40 (interacts with) Vps25	P18101	7227.FBpp0079606	Q7JXV9	7227.FBpp0087774	false	interacts with	RpL40 (interacts with) Vps25
6660	interacts with	RpL40 (interacts with) Atg7	P18101	7227.FBpp0079606	Q7JY94	7227.FBpp0085891	false	interacts with	RpL40 (interacts with) Atg7
6661	interacts with	RpL40 (interacts with) Vamp7	P18101	7227.FBpp0079606	Q7JYX5	7227.FBpp0088416	false	interacts with	RpL40 (interacts with) Vamp7
6662	interacts with	RpL40 (interacts with) CG4866	P18101	7227.FBpp0079606	Q7JZ53	7227.FBpp0086096	false	interacts with	RpL40 (interacts with) CG4866
6663	interacts with	RpL40 (interacts with) Rpb5	P18101	7227.FBpp0079606	Q7JZF5	7227.FBpp0304268	false	interacts with	RpL40 (interacts with) Rpb5
6664	interacts with	RpL40 (interacts with) Sec61beta	P18101	7227.FBpp0079606	Q7JZN0	7227.FBpp0086627	false	interacts with	RpL40 (interacts with) Sec61beta
6665	interacts with	RpL40 (interacts with) RpS15	P18101	7227.FBpp0079606	Q7JZW2	7227.FBpp0086269	false	interacts with	RpL40 (interacts with) RpS15
6666	interacts with	RpL40 (interacts with) OstDelta	P18101	7227.FBpp0079606	Q7K110	7227.FBpp0088527	false	interacts with	RpL40 (interacts with) OstDelta
6667	interacts with	RpL40 (interacts with) Prosbeta5	P18101	7227.FBpp0079606	Q7K148	7227.FBpp0087319	false	interacts with	RpL40 (interacts with) Prosbeta5
6668	interacts with	RpL40 (interacts with) Orc3	P18101	7227.FBpp0079606	Q7K2L1	7227.FBpp0086881	false	interacts with	RpL40 (interacts with) Orc3
6669	interacts with	RpL40 (interacts with) CG6484	P18101	7227.FBpp0079606	Q7K3P6	7227.FBpp0086060	false	interacts with	RpL40 (interacts with) CG6484
6670	interacts with	RpL40 (interacts with) eIF3j	P18101	7227.FBpp0079606	Q7K550	7227.FBpp0087475	false	interacts with	RpL40 (interacts with) eIF3j
6671	interacts with	RpL40 (interacts with) calypso	P18101	7227.FBpp0079606	Q7K5N4	7227.FBpp0086383	false	interacts with	RpL40 (interacts with) calypso
6672	interacts with	RpL40 (interacts with) Ubc10	P18101	7227.FBpp0079606	Q7K738	7227.FBpp0088522	false	interacts with	RpL40 (interacts with) Ubc10
6673	interacts with	RpL40 (interacts with) Amph	P18101	7227.FBpp0079606	Q7KLE5	7227.FBpp0086941	false	interacts with	RpL40 (interacts with) Amph
6674	interacts with	RpL40 (interacts with) Rpn6	P18101	7227.FBpp0079606	Q7KLV9	7227.FBpp0086603	false	interacts with	RpL40 (interacts with) Rpn6
6675	interacts with	RpL40 (interacts with) Prp19	P18101	7227.FBpp0079606	Q7KLW9	7227.FBpp0085902	false	interacts with	RpL40 (interacts with) Prp19
6676	interacts with	RpL40 (interacts with) Tapdelta	P18101	7227.FBpp0079606	Q7KLX3	7227.FBpp0087250	false	interacts with	RpL40 (interacts with) Tapdelta
6677	interacts with	RpL40 (interacts with) Ercc1	P18101	7227.FBpp0079606	Q7KMG7	7227.FBpp0086578	false	interacts with	RpL40 (interacts with) Ercc1
6678	interacts with	RpL40 (interacts with) Rpn9	P18101	7227.FBpp0079606	Q7KMP8	7227.FBpp0083860	false	interacts with	RpL40 (interacts with) Rpn9
6679	interacts with	RpL40 (interacts with) Rpt1	P18101	7227.FBpp0079606	Q7KMQ0	7227.FBpp0088021	false	interacts with	RpL40 (interacts with) Rpt1
6680	interacts with	RpL40 (interacts with) LTV1	P18101	7227.FBpp0079606	Q7KN79	7227.FBpp0087340	false	interacts with	RpL40 (interacts with) LTV1
6681	interacts with	RpL40 (interacts with) Su(var)2-10	P18101	7227.FBpp0079606	Q7KNF5	7227.FBpp0087651	false	interacts with	RpL40 (interacts with) Su(var)2-10
6682	interacts with	RpL40 (interacts with) lwr	P18101	7227.FBpp0079606	Q7KNM2	7227.FBpp0301731	false	interacts with	RpL40 (interacts with) lwr
6683	interacts with	RpL40 (interacts with) Mat1	P18101	7227.FBpp0079606	Q7KPG8	7227.FBpp0087350	false	interacts with	RpL40 (interacts with) Mat1
6684	interacts with	RpL40 (interacts with) RpS15Ab	P18101	7227.FBpp0079606	Q7KR04	7227.FBpp0087321	false	interacts with	RpL40 (interacts with) RpS15Ab
6685	interacts with	RpL40 (interacts with) Pngl	P18101	7227.FBpp0079606	Q7KRR5	7227.FBpp0085324	false	interacts with	RpL40 (interacts with) Pngl
6686	interacts with	RpL40 (interacts with) Trc8	P18101	7227.FBpp0079606	Q7KRW1	7227.FBpp0089379	false	interacts with	RpL40 (interacts with) Trc8
6687	interacts with	RpL40 (interacts with) Keap1	P18101	7227.FBpp0079606	Q7KSF5	7227.FBpp0082864	false	interacts with	RpL40 (interacts with) Keap1
6688	interacts with	RpL40 (interacts with) CG31368	P18101	7227.FBpp0079606	Q7KSN8	7227.FBpp0290264	false	interacts with	RpL40 (interacts with) CG31368
6689	interacts with	RpL40 (interacts with) Apoltp	P18101	7227.FBpp0079606	Q7KTG2	7227.FBpp0292877	false	interacts with	RpL40 (interacts with) Apoltp
6690	interacts with	RpL40 (interacts with) lqf	P18101	7227.FBpp0079606	Q7KU90	7227.FBpp0089151	false	interacts with	RpL40 (interacts with) lqf
6691	interacts with	RpL40 (interacts with) Ank2	P18101	7227.FBpp0079606	Q7KU95	7227.FBpp0292244	false	interacts with	RpL40 (interacts with) Ank2
6692	interacts with	RpL40 (interacts with) eIF4H1	P18101	7227.FBpp0079606	Q7KUX7	7227.FBpp0089381	false	interacts with	RpL40 (interacts with) eIF4H1
6693	interacts with	RpL40 (interacts with) CycD	P18101	7227.FBpp0079606	Q7KUZ5	7227.FBpp0289620	false	interacts with	RpL40 (interacts with) CycD
6694	interacts with	RpL40 (interacts with) eIF4B	P18101	7227.FBpp0079606	Q7PLL3	7227.FBpp0112403	false	interacts with	RpL40 (interacts with) eIF4B
6695	interacts with	RpL40 (interacts with) SPRED2	P18101	7227.FBpp0079606	Q7Z698	9606.ENSP00000348753	false	interacts with	RpL40 (interacts with) SPRED2
6696	interacts with	RpL40 (interacts with) UBE2Q1	P18101	7227.FBpp0079606	Q7Z7E8	9606.ENSP00000292211	false	interacts with	RpL40 (interacts with) UBE2Q1
6697	interacts with	RpL40 (interacts with) nSyb	P18101	7227.FBpp0079606	Q86BQ0	7227.FBpp0303878	false	interacts with	RpL40 (interacts with) nSyb
6698	interacts with	RpL40 (interacts with) Nipped-A	P18101	7227.FBpp0079606	Q8I8U7	7227.FBpp0085431	false	interacts with	RpL40 (interacts with) Nipped-A
6699	interacts with	RpL40 (interacts with) Ada2b	P18101	7227.FBpp0079606	Q8I8V0	7227.FBpp0099776	false	interacts with	RpL40 (interacts with) Ada2b
6700	interacts with	RpL40 (interacts with) TER94	P18101	7227.FBpp0079606	Q8IGZ2	7227.FBpp0111818	false	interacts with	RpL40 (interacts with) TER94
6701	interacts with	RpL40 (interacts with) Mat89Ba	P18101	7227.FBpp0079606	Q8IH00	7227.FBpp0082727	false	interacts with	RpL40 (interacts with) Mat89Ba
6702	interacts with	RpL40 (interacts with) wrd	P18101	7227.FBpp0079606	Q8IN89	7227.FBpp0082978	false	interacts with	RpL40 (interacts with) wrd
6703	interacts with	RpL40 (interacts with) Akt1	P18101	7227.FBpp0079606	Q8INB9	7227.FBpp0082682	false	interacts with	RpL40 (interacts with) Akt1
6704	interacts with	RpL40 (interacts with) Cul3	P18101	7227.FBpp0079606	Q8IP45	7227.FBpp0291369	false	interacts with	RpL40 (interacts with) Cul3
6705	interacts with	RpL40 (interacts with) CYLD	P18101	7227.FBpp0079606	Q8IPC5	7227.FBpp0079659	false	interacts with	RpL40 (interacts with) CYLD
6706	interacts with	RpL40 (interacts with) FoxK	P18101	7227.FBpp0079606	Q8IQE9	7227.FBpp0304898	false	interacts with	RpL40 (interacts with) FoxK
6707	interacts with	RpL40 (interacts with) Tret1-2	P18101	7227.FBpp0079606	Q8MKK4	7227.FBpp0087180	false	interacts with	RpL40 (interacts with) Tret1-2
6708	interacts with	RpL40 (interacts with) RpS8	P18101	7227.FBpp0079606	Q8MLY8	7227.FBpp0099686	false	interacts with	RpL40 (interacts with) RpS8
6709	interacts with	RpL40 (interacts with) U3-55K	P18101	7227.FBpp0079606	Q8MSW9	7227.FBpp0090943	false	interacts with	RpL40 (interacts with) U3-55K
6710	interacts with	RpL40 (interacts with) Mes-4	P18101	7227.FBpp0079606	Q8MT36	7227.FBpp0084636	false	interacts with	RpL40 (interacts with) Mes-4
6711	interacts with	RpL40 (interacts with) RNF182	P18101	7227.FBpp0079606	Q8N6D2	9606.ENSP00000420465	false	interacts with	RpL40 (interacts with) RNF182
6712	interacts with	RpL40 (interacts with) Uba1	P18101	7227.FBpp0079606	Q8T0L3	7227.FBpp0087583	false	interacts with	RpL40 (interacts with) Uba1
6713	interacts with	RpL40 (interacts with) shrb	P18101	7227.FBpp0079606	Q8T0Q4	7227.FBpp0087704	false	interacts with	RpL40 (interacts with) shrb
6714	interacts with	RpL40 (interacts with) Dmel\CG1208	P18101	7227.FBpp0079606	Q8T0T6	7227.FBpp0112109	false	interacts with	RpL40 (interacts with) Dmel\CG1208
6715	interacts with	RpL40 (interacts with) EndoA	P18101	7227.FBpp0079606	Q8T390	7227.FBpp0083112	false	interacts with	RpL40 (interacts with) EndoA
6716	interacts with	RpL40 (interacts with) RpS23	P18101	7227.FBpp0079606	Q8T3U2	7227.FBpp0086701	false	interacts with	RpL40 (interacts with) RpS23
6717	interacts with	RpL40 (interacts with) ASB13	P18101	7227.FBpp0079606	Q8WXK3	9606.ENSP00000350331	false	interacts with	RpL40 (interacts with) ASB13
6718	interacts with	RpL40 (interacts with) Rel	P18101	7227.FBpp0079606	Q94527	7227.FBpp0088375	false	interacts with	RpL40 (interacts with) Rel
6719	interacts with	RpL40 (interacts with) alien	P18101	7227.FBpp0079606	Q94899	7227.FBpp0303869	false	interacts with	RpL40 (interacts with) alien
6720	interacts with	RpL40 (interacts with) porin	P18101	7227.FBpp0079606	Q94920	7227.FBpp0079772	false	interacts with	RpL40 (interacts with) porin
6721	interacts with	RpL40 (interacts with) Prosalpha5	P18101	7227.FBpp0079606	Q95083	7227.FBpp0086066	false	interacts with	RpL40 (interacts with) Prosalpha5
6722	interacts with	RpL40 (interacts with) sip3	P18101	7227.FBpp0079606	Q95SP2	7227.FBpp0303146	false	interacts with	RpL40 (interacts with) sip3
6723	interacts with	RpL40 (interacts with) Nop56	P18101	7227.FBpp0079606	Q95WY3	7227.FBpp0083625	false	interacts with	RpL40 (interacts with) Nop56
6724	interacts with	RpL40 (interacts with) Tfb1	P18101	7227.FBpp0079606	Q960E8	7227.FBpp0086676	false	interacts with	RpL40 (interacts with) Tfb1
6725	interacts with	RpL40 (interacts with) Hrs	P18101	7227.FBpp0079606	Q960X8	7227.FBpp0088692	false	interacts with	RpL40 (interacts with) Hrs
6726	interacts with	RpL40 (interacts with) RNF25	P18101	7227.FBpp0079606	Q96BH1	9606.ENSP00000295704	false	interacts with	RpL40 (interacts with) RNF25
6727	interacts with	RpL40 (interacts with) BTBD6	P18101	7227.FBpp0079606	Q96KE9	9606.ENSP00000376337	false	interacts with	RpL40 (interacts with) BTBD6
6728	interacts with	RpL40 (interacts with) KLHL5	P18101	7227.FBpp0079606	Q96PQ7	9606.ENSP00000423897	false	interacts with	RpL40 (interacts with) KLHL5
6729	interacts with	RpL40 (interacts with) mus205	P18101	7227.FBpp0079606	Q9GSR1	7227.FBpp0087907	false	interacts with	RpL40 (interacts with) mus205
6730	interacts with	RpL40 (interacts with) GAN	P18101	7227.FBpp0079606	Q9H2C0	9606.ENSP00000248272	false	interacts with	RpL40 (interacts with) GAN
6731	interacts with	RpL40 (interacts with) Cdc23	P18101	7227.FBpp0079606	Q9I7L8	7227.FBpp0080894	false	interacts with	RpL40 (interacts with) Cdc23
6732	interacts with	RpL40 (interacts with) Top3alpha	P18101	7227.FBpp0079606	Q9NG98	7227.FBpp0080787	false	interacts with	RpL40 (interacts with) Top3alpha
6733	interacts with	RpL40 (interacts with) esn	P18101	7227.FBpp0079606	Q9U1I1	7227.FBpp0302896	false	interacts with	RpL40 (interacts with) esn
6734	interacts with	RpL40 (interacts with) RfC38	P18101	7227.FBpp0079606	Q9U9Q1	7227.FBpp0079812	false	interacts with	RpL40 (interacts with) RfC38
6735	interacts with	RpL40 (interacts with) RNF14	P18101	7227.FBpp0079606	Q9UBS8	9606.ENSP00000324956	false	interacts with	RpL40 (interacts with) RNF14
6736	interacts with	RpL40 (interacts with) DDX41	P18101	7227.FBpp0079606	Q9UJV9	9606.ENSP00000422753	false	interacts with	RpL40 (interacts with) DDX41
6737	interacts with	RpL40 (interacts with) CSN4	P18101	7227.FBpp0079606	Q9V345	7227.FBpp0087935	false	interacts with	RpL40 (interacts with) CSN4
6738	interacts with	RpL40 (interacts with) Vps28	P18101	7227.FBpp0079606	Q9V359	7227.FBpp0302051	false	interacts with	RpL40 (interacts with) Vps28
6739	interacts with	RpL40 (interacts with) krz	P18101	7227.FBpp0079606	Q9V393	7227.FBpp0085236	false	interacts with	RpL40 (interacts with) krz
6740	interacts with	RpL40 (interacts with) cyp33	P18101	7227.FBpp0079606	Q9V3G3	7227.FBpp0086101	false	interacts with	RpL40 (interacts with) cyp33
6741	interacts with	RpL40 (interacts with) Rpn7	P18101	7227.FBpp0079606	Q9V3G7	7227.FBpp0083687	false	interacts with	RpL40 (interacts with) Rpn7
6742	interacts with	RpL40 (interacts with) wds	P18101	7227.FBpp0079606	Q9V3J8	7227.FBpp0300790	false	interacts with	RpL40 (interacts with) wds
6743	interacts with	RpL40 (interacts with) Cbp20	P18101	7227.FBpp0079606	Q9V3L6	7227.FBpp0082973	false	interacts with	RpL40 (interacts with) Cbp20
6744	interacts with	RpL40 (interacts with) Rpn2	P18101	7227.FBpp0079606	Q9V3P6	7227.FBpp0303405	false	interacts with	RpL40 (interacts with) Rpn2
6745	interacts with	RpL40 (interacts with) Rpt5	P18101	7227.FBpp0079606	Q9V3V6	7227.FBpp0083843	false	interacts with	RpL40 (interacts with) Rpt5
6746	interacts with	RpL40 (interacts with) Rad23	P18101	7227.FBpp0079606	Q9V3W9	7227.FBpp0305835	false	interacts with	RpL40 (interacts with) Rad23
6747	interacts with	RpL40 (interacts with) IKKepsilon	P18101	7227.FBpp0079606	Q9V3Y8	7227.FBpp0080920	false	interacts with	RpL40 (interacts with) IKKepsilon
6748	interacts with	RpL40 (interacts with) Axn	P18101	7227.FBpp0079606	Q9V407	7227.FBpp0084919	false	interacts with	RpL40 (interacts with) Axn
6749	interacts with	RpL40 (interacts with) Smg5	P18101	7227.FBpp0079606	Q9V414	7227.FBpp0080138	false	interacts with	RpL40 (interacts with) Smg5
6750	interacts with	RpL40 (interacts with) Hrd3	P18101	7227.FBpp0079606	Q9V415	7227.FBpp0302807	false	interacts with	RpL40 (interacts with) Hrd3
6751	interacts with	RpL40 (interacts with) Chrac-14	P18101	7227.FBpp0079606	Q9V444	7227.FBpp0099655	false	interacts with	RpL40 (interacts with) Chrac-14
6752	interacts with	RpL40 (interacts with) Hcf	P18101	7227.FBpp0079606	Q9V4C8	7227.FBpp0088193	false	interacts with	RpL40 (interacts with) Hcf
6753	interacts with	RpL40 (interacts with) CSN7	P18101	7227.FBpp0079606	Q9V4S8	7227.FBpp0087821	false	interacts with	RpL40 (interacts with) CSN7
6754	interacts with	RpL40 (interacts with) tsu	P18101	7227.FBpp0079606	Q9V535	7227.FBpp0087648	false	interacts with	RpL40 (interacts with) tsu
6755	interacts with	RpL40 (interacts with) RpL31	P18101	7227.FBpp0079606	Q9V597	7227.FBpp0087608	false	interacts with	RpL40 (interacts with) RpL31
6756	interacts with	RpL40 (interacts with) Prosalpha7	P18101	7227.FBpp0079606	Q9V5C6	7227.FBpp0089041	false	interacts with	RpL40 (interacts with) Prosalpha7
6757	interacts with	RpL40 (interacts with) SEC61G1	P18101	7227.FBpp0079606	Q9V668	7227.FBpp0087119	false	interacts with	RpL40 (interacts with) SEC61G1
6758	interacts with	RpL40 (interacts with) Kdm4B	P18101	7227.FBpp0079606	Q9V6L0	7227.FBpp0302636	false	interacts with	RpL40 (interacts with) Kdm4B
6759	interacts with	RpL40 (interacts with) Uba3	P18101	7227.FBpp0079606	Q9V6U8	7227.FBpp0086711	false	interacts with	RpL40 (interacts with) Uba3
6760	interacts with	RpL40 (interacts with) wcd	P18101	7227.FBpp0079606	Q9V7P1	7227.FBpp0086314	false	interacts with	RpL40 (interacts with) wcd
6761	interacts with	RpL40 (interacts with) APC10	P18101	7227.FBpp0079606	Q9V831	7227.FBpp0086107	false	interacts with	RpL40 (interacts with) APC10
6762	interacts with	RpL40 (interacts with) Smurf	P18101	7227.FBpp0079606	Q9V853	7227.FBpp0305371	false	interacts with	RpL40 (interacts with) Smurf
6763	interacts with	RpL40 (interacts with) RpL21	P18101	7227.FBpp0079606	Q9V9M7	7227.FBpp0303728	false	interacts with	RpL40 (interacts with) RpL21
6764	interacts with	RpL40 (interacts with) Cul2	P18101	7227.FBpp0079606	Q9V9R2	7227.FBpp0085254	false	interacts with	RpL40 (interacts with) Cul2
6765	interacts with	RpL40 (interacts with) RpL6	P18101	7227.FBpp0079606	Q9V9W3	7227.FBpp0085166	false	interacts with	RpL40 (interacts with) RpL6
6766	interacts with	RpL40 (interacts with) AMSH	P18101	7227.FBpp0079606	Q9VA71	7227.FBpp0303776	false	interacts with	RpL40 (interacts with) AMSH
6767	interacts with	RpL40 (interacts with) Dmel\CG2218	P18101	7227.FBpp0079606	Q9VA79	7227.FBpp0084991	false	interacts with	RpL40 (interacts with) Dmel\CG2218
6768	interacts with	RpL40 (interacts with) Tace	P18101	7227.FBpp0079606	Q9VAC5	7227.FBpp0084917	false	interacts with	RpL40 (interacts with) Tace
6769	interacts with	RpL40 (interacts with) Bub3	P18101	7227.FBpp0079606	Q9VAJ2	7227.FBpp0084831	false	interacts with	RpL40 (interacts with) Bub3
6770	interacts with	RpL40 (interacts with) Spase12	P18101	7227.FBpp0079606	Q9VAL0	7227.FBpp0084801	false	interacts with	RpL40 (interacts with) Spase12
6771	interacts with	RpL40 (interacts with) Cul5	P18101	7227.FBpp0079606	Q9VAQ0	7227.FBpp0084786	false	interacts with	RpL40 (interacts with) Cul5
6772	interacts with	RpL40 (interacts with) Apc	P18101	7227.FBpp0079606	Q9VAS9	7227.FBpp0084720	false	interacts with	RpL40 (interacts with) Apc
6773	interacts with	RpL40 (interacts with) WASp	P18101	7227.FBpp0079606	Q9VAT0	7227.FBpp0084721	false	interacts with	RpL40 (interacts with) WASp
6774	interacts with	RpL40 (interacts with) btz	P18101	7227.FBpp0079606	Q9VB04	7227.FBpp0303118	false	interacts with	RpL40 (interacts with) btz
6775	interacts with	RpL40 (interacts with) wdb	P18101	7227.FBpp0079606	Q9VB23	7227.FBpp0084574	false	interacts with	RpL40 (interacts with) wdb
6776	interacts with	RpL40 (interacts with) Vps2	P18101	7227.FBpp0079606	Q9VBI3	7227.FBpp0084340	false	interacts with	RpL40 (interacts with) Vps2
6777	interacts with	RpL40 (interacts with) RpL27	P18101	7227.FBpp0079606	Q9VBN5	7227.FBpp0303780	false	interacts with	RpL40 (interacts with) RpL27
6778	interacts with	RpL40 (interacts with) Tnks	P18101	7227.FBpp0079606	Q9VBP3	7227.FBpp0303409	false	interacts with	RpL40 (interacts with) Tnks
6779	interacts with	RpL40 (interacts with) Npl4	P18101	7227.FBpp0079606	Q9VBP9	7227.FBpp0084267	false	interacts with	RpL40 (interacts with) Npl4
6780	interacts with	RpL40 (interacts with) RIOK2	P18101	7227.FBpp0079606	Q9VBU2	7227.FBpp0084191	false	interacts with	RpL40 (interacts with) RIOK2
6781	interacts with	RpL40 (interacts with) RpS27	P18101	7227.FBpp0079606	Q9VBU9	7227.FBpp0084242	false	interacts with	RpL40 (interacts with) RpS27
6782	interacts with	RpL40 (interacts with) CG11920-RA	P18101	7227.FBpp0079606	Q9VBY2	7227.FBpp0084144	false	interacts with	RpL40 (interacts with) CG11920-RA
6783	interacts with	RpL40 (interacts with) Smg6	P18101	7227.FBpp0079606	Q9VBZ6	7227.FBpp0084171	false	interacts with	RpL40 (interacts with) Smg6
6784	interacts with	RpL40 (interacts with) Rpb10	P18101	7227.FBpp0079606	Q9VC49	7227.FBpp0084067	false	interacts with	RpL40 (interacts with) Rpb10
6785	interacts with	RpL40 (interacts with) Dmel\CG5728	P18101	7227.FBpp0079606	Q9VC94	7227.FBpp0084016	false	interacts with	RpL40 (interacts with) Dmel\CG5728
6786	interacts with	RpL40 (interacts with) Spase22-23	P18101	7227.FBpp0079606	Q9VCA9	7227.FBpp0293581	false	interacts with	RpL40 (interacts with) Spase22-23
6787	interacts with	RpL40 (interacts with) eIF3d1	P18101	7227.FBpp0079606	Q9VCK0	7227.FBpp0088565	false	interacts with	RpL40 (interacts with) eIF3d1
6788	interacts with	RpL40 (interacts with) DNApol-epsilon255	P18101	7227.FBpp0079606	Q9VCN1	7227.FBpp0083800	false	interacts with	RpL40 (interacts with) DNApol-epsilon255
6789	interacts with	RpL40 (interacts with) Cdc16	P18101	7227.FBpp0079606	Q9VCN6	7227.FBpp0083769	false	interacts with	RpL40 (interacts with) Cdc16
6790	interacts with	RpL40 (interacts with) CSN6	P18101	7227.FBpp0079606	Q9VCY3	7227.FBpp0083658	false	interacts with	RpL40 (interacts with) CSN6
6791	interacts with	RpL40 (interacts with) lsn	P18101	7227.FBpp0079606	Q9VD72	7227.FBpp0083533	false	interacts with	RpL40 (interacts with) lsn
6792	interacts with	RpL40 (interacts with) Fancm	P18101	7227.FBpp0079606	Q9VDA0	7227.FBpp0083508	false	interacts with	RpL40 (interacts with) Fancm
6793	interacts with	RpL40 (interacts with) AP-2sigma	P18101	7227.FBpp0079606	Q9VDC3	7227.FBpp0083502	false	interacts with	RpL40 (interacts with) AP-2sigma
6794	interacts with	RpL40 (interacts with) Usp8	P18101	7227.FBpp0079606	Q9VDD8	7227.FBpp0083419	false	interacts with	RpL40 (interacts with) Usp8
6795	interacts with	RpL40 (interacts with) slmb	P18101	7227.FBpp0079606	Q9VDE3	7227.FBpp0303082	false	interacts with	RpL40 (interacts with) slmb
6796	interacts with	RpL40 (interacts with) Cortactin	P18101	7227.FBpp0079606	Q9VDF4	7227.FBpp0297441	false	interacts with	RpL40 (interacts with) Cortactin
6797	interacts with	RpL40 (interacts with) RpS30	P18101	7227.FBpp0079606	Q9VDH8	7227.FBpp0083376	false	interacts with	RpL40 (interacts with) RpS30
6798	interacts with	RpL40 (interacts with) Synd	P18101	7227.FBpp0079606	Q9VDI1	7227.FBpp0083373	false	interacts with	RpL40 (interacts with) Synd
6799	interacts with	RpL40 (interacts with) Srp72	P18101	7227.FBpp0079606	Q9VDK7	7227.FBpp0083319	false	interacts with	RpL40 (interacts with) Srp72
6800	interacts with	RpL40 (interacts with) Srp14	P18101	7227.FBpp0079606	Q9VDL0	7227.FBpp0271779	false	interacts with	RpL40 (interacts with) Srp14
6801	interacts with	RpL40 (interacts with) Dmel\CG8064	P18101	7227.FBpp0079606	Q9VE98	7227.FBpp0082995	false	interacts with	RpL40 (interacts with) Dmel\CG8064
6802	interacts with	RpL40 (interacts with) eIF1A	P18101	7227.FBpp0079606	Q9VEA1	7227.FBpp0082994	false	interacts with	RpL40 (interacts with) eIF1A
6803	interacts with	RpL40 (interacts with) Rpb4	P18101	7227.FBpp0079606	Q9VEA5	7227.FBpp0302530	false	interacts with	RpL40 (interacts with) Rpb4
6804	interacts with	RpL40 (interacts with) l(3)07882	P18101	7227.FBpp0079606	Q9VEJ2	7227.FBpp0082928	false	interacts with	RpL40 (interacts with) l(3)07882
6805	interacts with	RpL40 (interacts with) Der-2	P18101	7227.FBpp0079606	Q9VEU2	7227.FBpp0082758	false	interacts with	RpL40 (interacts with) Der-2
6806	interacts with	RpL40 (interacts with) IKKbeta	P18101	7227.FBpp0079606	Q9VEZ5	7227.FBpp0293344	false	interacts with	RpL40 (interacts with) IKKbeta
6807	interacts with	RpL40 (interacts with) Hel89B	P18101	7227.FBpp0079606	Q9VF02	7227.FBpp0290929	false	interacts with	RpL40 (interacts with) Hel89B
6808	interacts with	RpL40 (interacts with) Arpc3A	P18101	7227.FBpp0079606	Q9VF28	7227.FBpp0289797	false	interacts with	RpL40 (interacts with) Arpc3A
6809	interacts with	RpL40 (interacts with) Rpb7	P18101	7227.FBpp0079606	Q9VFB5	7227.FBpp0082591	false	interacts with	RpL40 (interacts with) Rpb7
6810	interacts with	RpL40 (interacts with) GlyS	P18101	7227.FBpp0079606	Q9VFC8	7227.FBpp0082496	false	interacts with	RpL40 (interacts with) GlyS
6811	interacts with	RpL40 (interacts with) Dmel\CG8461	P18101	7227.FBpp0079606	Q9VFJ1	7227.FBpp0082445	false	interacts with	RpL40 (interacts with) Dmel\CG8461
6812	interacts with	RpL40 (interacts with) rdx	P18101	7227.FBpp0079606	Q9VFP2	7227.FBpp0099767	false	interacts with	RpL40 (interacts with) rdx
6813	interacts with	RpL40 (interacts with) CG9588	P18101	7227.FBpp0079606	Q9VFS8	7227.FBpp0082314	false	interacts with	RpL40 (interacts with) CG9588
6814	interacts with	RpL40 (interacts with) Dmel\CG9799	P18101	7227.FBpp0079606	Q9VFV8	7227.FBpp0082231	false	interacts with	RpL40 (interacts with) Dmel\CG9799
6815	interacts with	RpL40 (interacts with) Dmel\CG5961	P18101	7227.FBpp0079606	Q9VG61	7227.FBpp0292148	false	interacts with	RpL40 (interacts with) Dmel\CG5961
6816	interacts with	RpL40 (interacts with) DNAlig3	P18101	7227.FBpp0079606	Q9VG84	7227.FBpp0082071	false	interacts with	RpL40 (interacts with) DNAlig3
6817	interacts with	RpL40 (interacts with) aurA	P18101	7227.FBpp0079606	Q9VGF9	7227.FBpp0081957	false	interacts with	RpL40 (interacts with) aurA
6818	interacts with	RpL40 (interacts with) Blm	P18101	7227.FBpp0079606	Q9VGI8	7227.FBpp0081910	false	interacts with	RpL40 (interacts with) Blm
6819	interacts with	RpL40 (interacts with) Tctp	P18101	7227.FBpp0079606	Q9VGS2	7227.FBpp0081820	false	interacts with	RpL40 (interacts with) Tctp
6820	interacts with	RpL40 (interacts with) Mcm5	P18101	7227.FBpp0079606	Q9VGW6	7227.FBpp0081756	false	interacts with	RpL40 (interacts with) Mcm5
6821	interacts with	RpL40 (interacts with) FBXO11	P18101	7227.FBpp0079606	Q9VH60	7227.FBpp0081633	false	interacts with	RpL40 (interacts with) FBXO11
6822	interacts with	RpL40 (interacts with) RpS29	P18101	7227.FBpp0079606	Q9VH69	7227.FBpp0081614	false	interacts with	RpL40 (interacts with) RpS29
6823	interacts with	RpL40 (interacts with) RnpS1	P18101	7227.FBpp0079606	Q9VHC0	7227.FBpp0081544	false	interacts with	RpL40 (interacts with) RnpS1
6824	interacts with	RpL40 (interacts with) mura	P18101	7227.FBpp0079606	Q9VHC2	7227.FBpp0081596	false	interacts with	RpL40 (interacts with) mura
6825	interacts with	RpL40 (interacts with) RpL34b	P18101	7227.FBpp0079606	Q9VHE5	7227.FBpp0081527	false	interacts with	RpL40 (interacts with) RpL34b
6826	interacts with	RpL40 (interacts with) Kdm2	P18101	7227.FBpp0079606	Q9VHH9	7227.FBpp0289915	false	interacts with	RpL40 (interacts with) Kdm2
6827	interacts with	RpL40 (interacts with) Dmel\CG11982	P18101	7227.FBpp0079606	Q9VHI7	7227.FBpp0081445	false	interacts with	RpL40 (interacts with) Dmel\CG11982
6828	interacts with	RpL40 (interacts with) CG31100	P18101	7227.FBpp0079606	Q9VHI9	7227.FBpp0081489	false	interacts with	RpL40 (interacts with) CG31100
6829	interacts with	RpL40 (interacts with) Cks85A	P18101	7227.FBpp0079606	Q9VHN1	7227.FBpp0293882	false	interacts with	RpL40 (interacts with) Cks85A
6830	interacts with	RpL40 (interacts with) CG7483	P18101	7227.FBpp0079606	Q9VHS8	7227.FBpp0081324	false	interacts with	RpL40 (interacts with) CG7483
6831	interacts with	RpL40 (interacts with) DNApol-iota	P18101	7227.FBpp0079606	Q9VHV1	7227.FBpp0081293	false	interacts with	RpL40 (interacts with) DNApol-iota
6832	interacts with	RpL40 (interacts with) Dmel\CG9667	P18101	7227.FBpp0079606	Q9VHV6	7227.FBpp0081305	false	interacts with	RpL40 (interacts with) Dmel\CG9667
6833	interacts with	RpL40 (interacts with) Pak	P18101	7227.FBpp0079606	Q9VI13	7227.FBpp0113099	false	interacts with	RpL40 (interacts with) Pak
6834	interacts with	RpL40 (interacts with) Ufl1	P18101	7227.FBpp0079606	Q9VI55	7227.FBpp0293859	false	interacts with	RpL40 (interacts with) Ufl1
6835	interacts with	RpL40 (interacts with) CG9253-RA	P18101	7227.FBpp0079606	Q9VIF6	7227.FBpp0080997	false	interacts with	RpL40 (interacts with) CG9253-RA
6836	interacts with	RpL40 (interacts with) l(2)05287	P18101	7227.FBpp0079606	Q9VIG1	7227.FBpp0113107	false	interacts with	RpL40 (interacts with) l(2)05287
6837	interacts with	RpL40 (interacts with) RPA2	P18101	7227.FBpp0079606	Q9VIH1	7227.FBpp0080967	false	interacts with	RpL40 (interacts with) RPA2
6838	interacts with	RpL40 (interacts with) Arpc2	P18101	7227.FBpp0079606	Q9VIM5	7227.FBpp0080890	false	interacts with	RpL40 (interacts with) Arpc2
6839	interacts with	RpL40 (interacts with) Dmel\CG10188	P18101	7227.FBpp0079606	Q9VIV0	7227.FBpp0302998	false	interacts with	RpL40 (interacts with) Dmel\CG10188
6840	interacts with	RpL40 (interacts with) mib2	P18101	7227.FBpp0079606	Q9VJ14	7227.FBpp0080686	false	interacts with	RpL40 (interacts with) mib2
6841	interacts with	RpL40 (interacts with) RpL30	P18101	7227.FBpp0079606	Q9VJ19	7227.FBpp0291653	false	interacts with	RpL40 (interacts with) RpL30
6842	interacts with	RpL40 (interacts with) Nak	P18101	7227.FBpp0079606	Q9VJ30	7227.FBpp0080729	false	interacts with	RpL40 (interacts with) Nak
6843	interacts with	RpL40 (interacts with) Rpb11	P18101	7227.FBpp0079606	Q9VJE4	7227.FBpp0080564	false	interacts with	RpL40 (interacts with) Rpb11
6844	interacts with	RpL40 (interacts with) Prosbeta4	P18101	7227.FBpp0079606	Q9VJJ0	7227.FBpp0080490	false	interacts with	RpL40 (interacts with) Prosbeta4
6845	interacts with	RpL40 (interacts with) kuz	P18101	7227.FBpp0079606	Q9VJW9	7227.FBpp0111799	false	interacts with	RpL40 (interacts with) kuz
6846	interacts with	RpL40 (interacts with) RpL24	P18101	7227.FBpp0079606	Q9VJY6	7227.FBpp0080102	false	interacts with	RpL40 (interacts with) RpL24
6847	interacts with	RpL40 (interacts with) Tor	P18101	7227.FBpp0079606	Q9VK45	7227.FBpp0080003	false	interacts with	RpL40 (interacts with) Tor
6848	interacts with	RpL40 (interacts with) eRF3	P18101	7227.FBpp0079606	Q9VK85	7227.FBpp0305302	false	interacts with	RpL40 (interacts with) eRF3
6849	interacts with	RpL40 (interacts with) CG6766-RA	P18101	7227.FBpp0079606	Q9VKC7	7227.FBpp0079892	false	interacts with	RpL40 (interacts with) CG6766-RA
6850	interacts with	RpL40 (interacts with) CG4751	P18101	7227.FBpp0079606	Q9VKJ1	7227.FBpp0079789	false	interacts with	RpL40 (interacts with) CG4751
6851	interacts with	RpL40 (interacts with) CG6729	P18101	7227.FBpp0079606	Q9VKQ6	7227.FBpp0079708	false	interacts with	RpL40 (interacts with) CG6729
6852	interacts with	RpL40 (interacts with) RfC3	P18101	7227.FBpp0079606	Q9VKW3	7227.FBpp0079609	false	interacts with	RpL40 (interacts with) RfC3
6853	interacts with	RpL40 (interacts with) mRpS7	P18101	7227.FBpp0079606	Q9VKX4	7227.FBpp0304503	false	interacts with	RpL40 (interacts with) mRpS7
6854	interacts with	RpL40 (interacts with) Ufd4	P18101	7227.FBpp0079606	Q9VL06	7227.FBpp0079663	false	interacts with	RpL40 (interacts with) Ufd4
6855	interacts with	RpL40 (interacts with) RpL37A	P18101	7227.FBpp0079606	Q9VMU4	7227.FBpp0291726	false	interacts with	RpL40 (interacts with) RpL37A
6856	interacts with	RpL40 (interacts with) ctrip	P18101	7227.FBpp0079606	Q9VN58	7227.FBpp0292914	false	interacts with	RpL40 (interacts with) ctrip
6857	interacts with	RpL40 (interacts with) 7227.FBpp0305649	P18101	7227.FBpp0079606	Q9VP17	7227.FBpp0305649	false	interacts with	RpL40 (interacts with) 7227.FBpp0305649
6858	interacts with	RpL40 (interacts with) Dmel\CG4238	P18101	7227.FBpp0079606	Q9VQ67	7227.FBpp0290288	false	interacts with	RpL40 (interacts with) Dmel\CG4238
6859	interacts with	RpL40 (interacts with) HERC2	P18101	7227.FBpp0079606	Q9VR91	7227.FBpp0290558	false	interacts with	RpL40 (interacts with) HERC2
6860	interacts with	RpL40 (interacts with) Cdc27	P18101	7227.FBpp0079606	Q9VS37	7227.FBpp0305561	false	interacts with	RpL40 (interacts with) Cdc27
6861	interacts with	RpL40 (interacts with) CG13684	P18101	7227.FBpp0079606	Q9VSB2	7227.FBpp0293529	false	interacts with	RpL40 (interacts with) CG13684
6862	interacts with	RpL40 (interacts with) Ubc12	P18101	7227.FBpp0079606	Q9VSF3	7227.FBpp0304449	false	interacts with	RpL40 (interacts with) Ubc12
6863	interacts with	RpL40 (interacts with) SrpRbeta	P18101	7227.FBpp0079606	Q9VSN9	7227.FBpp0306023	false	interacts with	RpL40 (interacts with) SrpRbeta
6864	interacts with	RpL40 (interacts with) Gbs-70E	P18101	7227.FBpp0079606	Q9VUF3	7227.FBpp0305251	false	interacts with	RpL40 (interacts with) Gbs-70E
6865	interacts with	RpL40 (interacts with) CG7656-RA	P18101	7227.FBpp0079606	Q9VUR4	7227.FBpp0289558	false	interacts with	RpL40 (interacts with) CG7656-RA
6866	interacts with	RpL40 (interacts with) Nedd4	P18101	7227.FBpp0079606	Q9VVI3	7227.FBpp0289746	false	interacts with	RpL40 (interacts with) Nedd4
6867	interacts with	RpL40 (interacts with) Vps60	P18101	7227.FBpp0079606	Q9VVI9	7227.FBpp0305334	false	interacts with	RpL40 (interacts with) Vps60
6868	interacts with	RpL40 (interacts with) not	P18101	7227.FBpp0079606	Q9VVR1	7227.FBpp0288698	false	interacts with	RpL40 (interacts with) not
6869	interacts with	RpL40 (interacts with) RpL26	P18101	7227.FBpp0079606	Q9VVU2	7227.FBpp0305858	false	interacts with	RpL40 (interacts with) RpL26
6870	interacts with	RpL40 (interacts with) Ell	P18101	7227.FBpp0079606	Q9VW51	7227.FBpp0291257	false	interacts with	RpL40 (interacts with) Ell
6871	interacts with	RpL40 (interacts with) Clc	P18101	7227.FBpp0079606	Q9VWA1	7227.FBpp0290037	false	interacts with	RpL40 (interacts with) Clc
6872	interacts with	RpL40 (interacts with) Ada3	P18101	7227.FBpp0079606	Q9VWZ1	7227.FBpp0303581	false	interacts with	RpL40 (interacts with) Ada3
6873	interacts with	RpL40 (interacts with) CG8188	P18101	7227.FBpp0079606	Q9VX25	7227.FBpp0099891	false	interacts with	RpL40 (interacts with) CG8188
6874	interacts with	RpL40 (interacts with) Cip4	P18101	7227.FBpp0079606	Q9VZD7	7227.FBpp0112051	false	interacts with	RpL40 (interacts with) Cip4
6875	interacts with	RpL40 (interacts with) eIF5B	P18101	7227.FBpp0079606	Q9VZP5	7227.FBpp0301570	false	interacts with	RpL40 (interacts with) eIF5B
6876	interacts with	RpL40 (interacts with) Vps20	P18101	7227.FBpp0079606	Q9W236	7227.FBpp0300826	false	interacts with	RpL40 (interacts with) Vps20
6877	interacts with	RpL40 (interacts with) rad50	P18101	7227.FBpp0079606	Q9W252	7227.FBpp0290882	false	interacts with	RpL40 (interacts with) rad50
6878	interacts with	RpL40 (interacts with) Mes4	P18101	7227.FBpp0079606	Q9W256	7227.FBpp0290461	false	interacts with	RpL40 (interacts with) Mes4
6879	interacts with	RpL40 (interacts with) mahj	P18101	7227.FBpp0079606	Q9W2F2	7227.FBpp0293270	false	interacts with	RpL40 (interacts with) mahj
6880	interacts with	RpL40 (interacts with) BT058014.1	P18101	7227.FBpp0079606	Q9W326	7227.FBpp0292725	false	interacts with	RpL40 (interacts with) BT058014.1
6881	interacts with	RpL40 (interacts with) Rpt4	P18101	7227.FBpp0079606	Q9W414	7227.FBpp0293948	false	interacts with	RpL40 (interacts with) Rpt4
6882	interacts with	RpL40 (interacts with) RpL38	P18101	7227.FBpp0079606	Q9W5N2	7227.FBpp0110412	false	interacts with	RpL40 (interacts with) RpL38
6883	interacts with	RpL40 (interacts with) RpL5	P18101	7227.FBpp0079606	Q9W5R8	7227.FBpp0304879	false	interacts with	RpL40 (interacts with) RpL5
6884	interacts with	RpL40 (interacts with) Stam	P18101	7227.FBpp0079606	Q9XTL2	7227.FBpp0079732	false	interacts with	RpL40 (interacts with) Stam
6885	interacts with	RpL40 (interacts with) Prosbeta3	P18101	7227.FBpp0079606	Q9XYN7	7227.FBpp0081488	false	interacts with	RpL40 (interacts with) Prosbeta3
6886	interacts with	RpL40 (interacts with) STUB1	P18101	7227.FBpp0079606	Q9XYW6	7227.FBpp0079617	false	interacts with	RpL40 (interacts with) STUB1
6887	interacts with	RpL40 (interacts with) mre11	P18101	7227.FBpp0079606	Q9XYZ4	7227.FBpp0300931	false	interacts with	RpL40 (interacts with) mre11
6888	interacts with	RpL40 (interacts with) pic	P18101	7227.FBpp0079606	Q9XYZ5	7227.FBpp0082177	false	interacts with	RpL40 (interacts with) pic
6889	interacts with	RpL40 (interacts with) BcDNA:LD22087	P18101	7227.FBpp0079606	Q9XZ32	7227.FBpp0083867	false	interacts with	RpL40 (interacts with) BcDNA:LD22087
6890	interacts with	RpL40 (interacts with) CSN5	P18101	7227.FBpp0079606	Q9XZ58	7227.FBpp0082743	false	interacts with	RpL40 (interacts with) CSN5
6891	interacts with	RpL40 (interacts with) Prosalpha1	P18101	7227.FBpp0079606	Q9XZJ4	7227.FBpp0291433	false	interacts with	RpL40 (interacts with) Prosalpha1
6892	interacts with	RpL40 (interacts with) dnk	P18101	7227.FBpp0079606	Q9XZT6	7227.FBpp0302815	false	interacts with	RpL40 (interacts with) dnk
6893	interacts with	RpL40 (interacts with) KLHL20	P18101	7227.FBpp0079606	Q9Y2M5	9606.ENSP00000209884	false	interacts with	RpL40 (interacts with) KLHL20
6894	interacts with	RpS6 (interacts with) CG30349-RA	P29327	7227.FBpp0071087	A1Z7K2	7227.FBpp0087731	false	interacts with	RpS6 (interacts with) CG30349-RA
6895	interacts with	RpS6 (interacts with) shot	P29327	7227.FBpp0071087	A1Z9J0	7227.FBpp0086747	false	interacts with	RpS6 (interacts with) shot
6896	interacts with	RpS6 (interacts with) CG8414	P29327	7227.FBpp0071087	A1ZA92	7227.FBpp0086393	false	interacts with	RpS6 (interacts with) CG8414
6897	interacts with	RpS6 (interacts with) eIF3c	P29327	7227.FBpp0071087	A1ZAX1	7227.FBpp0086013	false	interacts with	RpS6 (interacts with) eIF3c
6898	interacts with	RpS6 (interacts with) l(3)72Dn	P29327	7227.FBpp0071087	M9PFG1	7227.FBpp0305742	false	interacts with	RpS6 (interacts with) l(3)72Dn
6899	interacts with	RpS6 (interacts with) eRF1	P29327	7227.FBpp0071087	M9PFR9	7227.FBpp0304202	false	interacts with	RpS6 (interacts with) eRF1
6900	interacts with	RpS6 (interacts with) eIF3i	P29327	7227.FBpp0071087	O02195	7227.FBpp0078689	false	interacts with	RpS6 (interacts with) eIF3i
6901	interacts with	RpS6 (interacts with) RpL39	P29327	7227.FBpp0071087	O16130	7227.FBpp0072094	false	interacts with	RpS6 (interacts with) RpL39
6902	interacts with	RpS6 (interacts with) RpL3	P29327	7227.FBpp0071087	O16797	7227.FBpp0081822	false	interacts with	RpS6 (interacts with) RpL3
6903	interacts with	RpS6 (interacts with) RpL15	P29327	7227.FBpp0071087	O17445	7227.FBpp0300652	false	interacts with	RpS6 (interacts with) RpL15
6904	interacts with	RpS6 (interacts with) Rack1	P29327	7227.FBpp0071087	O18640	7227.FBpp0303680	false	interacts with	RpS6 (interacts with) Rack1
6905	interacts with	RpS6 (interacts with) RpL10	P29327	7227.FBpp0071087	O61231	7227.FBpp0306039	false	interacts with	RpS6 (interacts with) RpL10
6906	interacts with	RpS6 (interacts with) eIF4G1	P29327	7227.FBpp0071087	O61380	7227.FBpp0111817	false	interacts with	RpS6 (interacts with) eIF4G1
6907	interacts with	RpS6 (interacts with) dco	P29327	7227.FBpp0071087	O76324	7227.FBpp0085104	false	interacts with	RpS6 (interacts with) dco
6908	interacts with	RpS6 (interacts with) RpS21	P29327	7227.FBpp0071087	O76927	7227.FBpp0077309	false	interacts with	RpS6 (interacts with) RpS21
6909	interacts with	RpS6 (interacts with) Ip259	P29327	7227.FBpp0071087	O76994	7227.FBpp0079607	false	interacts with	RpS6 (interacts with) Ip259
6910	interacts with	RpS6 (interacts with) eIF3e	P29327	7227.FBpp0071087	O77410	7227.FBpp0075104	false	interacts with	RpS6 (interacts with) eIF3e
6911	interacts with	RpS6 (interacts with) eEF1beta	P29327	7227.FBpp0071087	O96827	7227.FBpp0305165	false	interacts with	RpS6 (interacts with) eEF1beta
6912	interacts with	RpS6 (interacts with) twr	P29327	7227.FBpp0071087	O97066	7227.FBpp0081185	false	interacts with	RpS6 (interacts with) twr
6913	interacts with	RpS6 (interacts with) RpL32	P29327	7227.FBpp0071087	P04359	7227.FBpp0084959	false	interacts with	RpS6 (interacts with) RpL32
6914	interacts with	RpS6 (interacts with) RpLP2	P29327	7227.FBpp0071087	P05389	7227.FBpp0089424	false	interacts with	RpS6 (interacts with) RpLP2
6915	interacts with	RpS6 (interacts with) RpLP1	P29327	7227.FBpp0071087	P08570	7227.FBpp0304265	false	interacts with	RpS6 (interacts with) RpLP1
6916	interacts with	RpS6 (interacts with) eEF1alpha1	P29327	7227.FBpp0071087	P08736	7227.FBpp0304260	false	interacts with	RpS6 (interacts with) eEF1alpha1
[truncated: 98,777 more rows]
