# Supplementary material for: The Protein–Protein Interaction Network of Litopenaeus vannamei Haemocytes
Source: Front Physiol. 2019 Feb 25;10:156. doi: 10.3389/fphys.2019.00156 (PMC6399580; doi:10.3389/fphys.2019.00156)
Supplement: TABLE S3 — The interactions in immune-specific sub-network of L.vannamei. [file Table_3.XLS]

## Sheet: Sheet1
protein A ID	protein B ID	protein A name	protein B name	Species source of interaction	Species source of Protein A	Species source of Protein B	pathway	evolution of protein A	evolution of interaction	evolution of protein B		pathway ID	pathway name
7227.FBpp0075275	7227.FBpp0080560	mib1	dl	ag;	dm;ag;ce;mm;rn;hs;	dm;ag;mm;rn;hs;		G2	G2	G2		04014	Ras signaling pathway
7227.FBpp0086578	7227.FBpp0301208	Ercc1	spel1	dm;ag;mm;rn;hs;	dm;ag;mm;rn;hs;	dm;ag;mm;rn;hs;sc;		G2	G2	G1		04015	Rap1 signaling pathway
7227.FBpp0088416	7227.FBpp0301847	Vamp7	Sec22	dm;ag;mm;rn;hs;	dm;ag;mm;rn;hs;	dm;ag;ce;mm;rn;hs;sc;	04066;04151	G2	G2	G1		04010	MAPK signaling pathway
7227.FBpp0075275	7227.FBpp0293344	mib1	IKKbeta	ag;	dm;ag;ce;mm;rn;hs;	dm;ag;mm;rn;hs;	04064	G2	G2	G2		04064	NF-kappa B signaling pathway
7227.FBpp0078721	7227.FBpp0304648	tkv	Mad	dm;ag;mm;rn;hs;	dm;ag;mm;rn;hs;	dm;ag;ce;mm;rn;hs;	04066	G2	G2	G2		04066	HIF-1 signaling pathway
7227.FBpp0070208	7227.FBpp0080003	AMPKalpha	Tor	dm;ag;mm;rn;hs;	dm;ag;ce;mm;rn;hs;sc;	dm;ag;ce;mm;rn;hs;sc;		G1	G2	G1		04151	PI3K-Akt signaling pathway
7165.AGAP012192-PA	7227.FBpp0075399	1280495	Msh6	ag;mm;rn;hs;sc;	ag;mm;rn;hs;sc;	dm;ag;ce;mm;rn;hs;sc;		G1	G1	G1
7165.AGAP012192-PA	7227.FBpp0301208	1280495	spel1	ag;mm;rn;hs;sc;	ag;mm;rn;hs;sc;	dm;ag;mm;rn;hs;sc;		G1	G1	G1
7227.FBpp0080003	7227.FBpp0082682	Tor	Akt1	dm;ag;ce;mm;rn;hs;sc;	dm;ag;ce;mm;rn;hs;sc;	dm;ag;ce;mm;rn;hs;sc;	04015	G1	G1	G1
7227.FBpp0080003	7227.FBpp0305462	Tor	S6k	dm;ag;ce;mm;rn;hs;sc;	dm;ag;ce;mm;rn;hs;sc;	dm;ag;ce;mm;rn;hs;sc;	04014;04010;04064;04066;04151	G1	G1	G1
7227.FBpp0075399	7227.FBpp0301208	Msh6	spel1	dm;ag;mm;rn;hs;sc;	dm;ag;ce;mm;rn;hs;sc;	dm;ag;mm;rn;hs;sc;		G1	G1	G1
7227.FBpp0082682	7227.FBpp0305462	Akt1	S6k	dm;ce;mm;rn;sc;	dm;ag;ce;mm;rn;hs;sc;	dm;ag;ce;mm;rn;hs;sc;	04014;04015;04010;04064;04066;04151	G1	G1	G1
7227.FBpp0085320	7227.FBpp0112228	Src42A	Vav	ce;mm;rn;hs;	dm;ag;ce;mm;rn;hs;	dm;ag;ce;mm;rn;hs;	04151	G2	G2	G2
7227.FBpp0081493	7227.FBpp0087094	Dmel\CG11964	SmD3	dm;ce;mm;rn;hs;	dm;ce;mm;rn;hs;	dm;ag;ce;mm;rn;hs;sc;	04014;04015;04010;04066;04151	G2	G2	G1
7227.FBpp0075543	7227.FBpp0086158	CG8745	Sply	ce;	dm;ag;ce;mm;rn;hs;	dm;ag;ce;mm;rn;hs;sc;		G2	G2	G1
7227.FBpp0072602	7227.FBpp0293527	Ptp61F	Src64B	dm;	dm;ag;mm;rn;hs;	dm;ag;	04014;04010;04064;04066;04151	G2	G2	G2
7227.FBpp0071140	7227.FBpp0087739	Smox	babo	dm;	dm;ag;	dm;mm;rn;hs;	04010;04064;04151	G2	G2	G2
7227.FBpp0080560	7227.FBpp0293344	dl	IKKbeta	dm;mm;rn;hs;	dm;ag;mm;rn;hs;	dm;ag;mm;rn;hs;	04064	G2	G2	G2
7227.FBpp0112228	7227.FBpp0293527	Vav	Src64B	dm;	dm;ag;ce;mm;rn;hs;	dm;ag;		G2	G2	G2
7227.FBpp0084721	7227.FBpp0293527	WASp	Src64B	dm;	dm;ag;mm;rn;hs;	dm;ag;		G2	G2	G2
7227.FBpp0073313	7227.FBpp0293527	hop	Src64B	dm;	dm;ag;mm;rn;hs;	dm;ag;		G2	G2	G2
7227.FBpp0291358	7227.FBpp0293527	Pvr	Src64B	dm;	dm;ag;mm;rn;hs;	dm;ag;		G2	G2	G2
7227.FBpp0112228	7227.FBpp0291358	Vav	Pvr	dm;hs;	dm;ag;ce;mm;rn;hs;	dm;ag;mm;rn;hs;		G2	G2	G2
7227.FBpp0070633	7227.FBpp0293527	Fas2	Src64B	dm;	dm;mm;hs;	dm;ag;		G2	G2	G2
7227.FBpp0073313	7227.FBpp0291358	hop	Pvr	dm;mm;rn;hs;	dm;ag;mm;rn;hs;	dm;ag;mm;rn;hs;		G2	G2	G2
7227.FBpp0072602	7227.FBpp0085320	Ptp61F	Src42A	dm;mm;rn;hs;	dm;ag;mm;rn;hs;	dm;ag;ce;mm;rn;hs;	04014;04010;04064;04066;04151	G2	G2	G2
7227.FBpp0073313	7227.FBpp0303278	hop	par-1	dm;	dm;ag;mm;rn;hs;	dm;ag;ce;mm;hs;		G2	G2	G2
7227.FBpp0293527	7227.FBpp0303278	Src64B	par-1	dm;	dm;ag;	dm;ag;ce;mm;hs;		G2	G2	G2
7227.FBpp0070208	7227.FBpp0081466	AMPKalpha	Vps15	dm;mm;hs;	dm;ag;ce;mm;rn;hs;sc;	dm;ag;mm;rn;hs;sc;		G1	G2	G1
7227.FBpp0082682	7227.FBpp0293344	Akt1	IKKbeta	dm;mm;rn;hs;	dm;ag;ce;mm;rn;hs;sc;	dm;ag;mm;rn;hs;	04015;04064	G1	G2	G2
7227.FBpp0071140	7227.FBpp0110277	Smox	Mnn1	dm;	dm;ag;	dm;mm;rn;hs;	04151	G2	G2	G2
7227.FBpp0084721	7227.FBpp0088416	WASp	Vamp7	dm;	dm;ag;mm;rn;hs;	dm;ag;mm;rn;hs;		G2	G2	G2
7227.FBpp0087739	7227.FBpp0304648	babo	Mad	mm;rn;hs;	dm;mm;rn;hs;	dm;ag;ce;mm;rn;hs;	04010;04064	G2	G4	G2
6239.C09D8.1d	7227.FBpp0085320	ptp-3	Src42A	mm;hs;	mm;rn;hs;	dm;ag;ce;mm;rn;hs;	04010;04151	G4	G4	G2
7227.FBpp0073678	7227.FBpp0080003	DNAlig4	Tor	mm;hs;	dm;ag;mm;rn;hs;sc;	dm;ag;ce;mm;rn;hs;sc;		G1	G4	G1
7227.FBpp0075399	7227.FBpp0086578	Msh6	Ercc1	mm;hs;	dm;ag;ce;mm;rn;hs;sc;	dm;ag;mm;rn;hs;		G1	G3	G2
7227.FBpp0085320	7227.FBpp0303681	Src42A	Lar	mm;hs;	dm;ag;ce;mm;rn;hs;	dm;ce;mm;rn;hs;	04010;04064;04151	G2	G4	G2
7227.FBpp0075399	7227.FBpp0080003	Msh6	Tor	hs;	dm;ag;ce;mm;rn;hs;sc;	dm;ag;ce;mm;rn;hs;sc;		G1	G5	G1
7227.FBpp0110277	7227.FBpp0304648	Mnn1	Mad	mm;rn;hs;	dm;mm;rn;hs;	dm;ag;ce;mm;rn;hs;		G2	G4	G2
7227.FBpp0072602	7227.FBpp0073313	Ptp61F	hop	mm;rn;hs;	dm;ag;mm;rn;hs;	dm;ag;mm;rn;hs;	04014;04010;04064;04066;04151	G2	G4	G2
7227.FBpp0071136	7227.FBpp0293344	Traf6	IKKbeta	mm;rn;hs;	dm;mm;rn;hs;	dm;ag;mm;rn;hs;	04064	G2	G4	G2
7227.FBpp0080560	7227.FBpp0085320	dl	Src42A	hs;	dm;ag;mm;rn;hs;	dm;ag;ce;mm;rn;hs;	04151	G2	G5	G2
7227.FBpp0073678	7227.FBpp0086578	DNAlig4	Ercc1	mm;hs;	dm;ag;mm;rn;hs;sc;	dm;ag;mm;rn;hs;		G1	G4	G2
7227.FBpp0071136	7227.FBpp0303681	Traf6	Lar	hs;	dm;mm;rn;hs;	dm;ce;mm;rn;hs;	04010;04064;04151	G2	G5	G2
7227.FBpp0071136	7227.FBpp0080560	Traf6	dl	mm;rn;hs;	dm;mm;rn;hs;	dm;ag;mm;rn;hs;		G2	G4	G2
7227.FBpp0070633	7227.FBpp0085320	Fas2	Src42A	mm;hs;	dm;mm;hs;	dm;ag;ce;mm;rn;hs;	04151	G2	G4	G2
7227.FBpp0293344	7227.FBpp0303681	IKKbeta	Lar	hs;	dm;ag;mm;rn;hs;	dm;ce;mm;rn;hs;	04010;04064;04151	G2	G5	G2
7227.FBpp0072602	7227.FBpp0291358	Ptp61F	Pvr	hs;	dm;ag;mm;rn;hs;	dm;ag;mm;rn;hs;	04014;04010;04064;04066;04151	G2	G5	G2
7227.FBpp0071136	7227.FBpp0289484	Traf6	Ask1	mm;hs;	dm;mm;rn;hs;	dm;ag;ce;mm;rn;hs;sc;	04015	G2	G3	G1
7227.FBpp0080003	7227.FBpp0080560	Tor	dl	hs;	dm;ag;ce;mm;rn;hs;sc;	dm;ag;mm;rn;hs;		G1	G5	G2
7227.FBpp0085320	7227.FBpp0086483	Src42A	Cdk5	mm;rn;hs;	dm;ag;ce;mm;rn;hs;	dm;ag;ce;mm;rn;hs;sc;	04151	G2	G4	G1
7227.FBpp0289484	7227.FBpp0293344	Ask1	IKKbeta	mm;hs;	dm;ag;ce;mm;rn;hs;sc;	dm;ag;mm;rn;hs;	04015;04064	G1	G4	G2
7227.FBpp0080003	7227.FBpp0086578	Tor	Ercc1	hs;	dm;ag;ce;mm;rn;hs;sc;	dm;ag;mm;rn;hs;		G1	G5	G2
7227.FBpp0080003	7227.FBpp0301208	Tor	spel1	hs;	dm;ag;ce;mm;rn;hs;sc;	dm;ag;mm;rn;hs;sc;		G1	G5	G1
7227.FBpp0073678	7227.FBpp0075399	DNAlig4	Msh6	mm;hs;	dm;ag;mm;rn;hs;sc;	dm;ag;ce;mm;rn;hs;sc;		G1	G4	G1
7227.FBpp0085320	7227.FBpp0291358	Src42A	Pvr	mm;rn;hs;	dm;ag;ce;mm;rn;hs;	dm;ag;mm;rn;hs;	04151	G2	G4	G2
7227.FBpp0073678	7227.FBpp0301208	DNAlig4	spel1	mm;hs;	dm;ag;mm;rn;hs;sc;	dm;ag;mm;rn;hs;sc;		G1	G4	G1
7227.FBpp0091154	7227.FBpp0303193	His4	brm	mm;rn;hs;	dm;ag;mm;rn;hs;	dm;ag;ce;mm;rn;hs;sc;	04014;04010;04064;04066;04151	G2	G4	G1
7227.FBpp0080560	7227.FBpp0303681	dl	Lar	hs;	dm;ag;mm;rn;hs;	dm;ce;mm;rn;hs;	04010;04064;04151	G2	G5	G2
6239.W02C12.3c.1	7227.FBpp0305462	hlh-30	S6k	hs;	ce;mm;rn;hs;	dm;ag;ce;mm;rn;hs;sc;	04014;04010;04064;04066;04151	G2	G5	G1
7227.FBpp0082682	7227.FBpp0289484	Akt1	Ask1	mm;rn;hs;sc;	dm;ag;ce;mm;rn;hs;sc;	dm;ag;ce;mm;rn;hs;sc;	04015	G1	G1	G1
7227.FBpp0082682	7227.FBpp0085320	Akt1	Src42A	mm;rn;hs;	dm;ag;ce;mm;rn;hs;sc;	dm;ag;ce;mm;rn;hs;	04015;04151	G1	G4	G2
7227.FBpp0073313	7227.FBpp0112228	hop	Vav	hs;	dm;ag;mm;rn;hs;	dm;ag;ce;mm;rn;hs;		G2	G5	G2
7227.FBpp0073313	7227.FBpp0289484	hop	Ask1	hs;	dm;ag;mm;rn;hs;	dm;ag;ce;mm;rn;hs;sc;	04015	G2	G5	G1
7227.FBpp0080003	7227.FBpp0081466	Tor	Vps15	hs;	dm;ag;ce;mm;rn;hs;sc;	dm;ag;mm;rn;hs;sc;		G1	G5	G1
7227.FBpp0073313	7227.FBpp0085320	hop	Src42A	hs;	dm;ag;mm;rn;hs;	dm;ag;ce;mm;rn;hs;	04151	G2	G5	G2
7227.FBpp0112228	7227.FBpp0289484	Vav	Ask1	mm;hs;	dm;ag;ce;mm;rn;hs;	dm;ag;ce;mm;rn;hs;sc;	04015	G2	G4	G1
7165.AGAP008813-PA	7227.FBpp0085320	AgaP_AGAP008813	Src42A	hs;	mm;hs;	dm;ag;ce;mm;rn;hs;	04014;04015;04010;04066;04151	G4	G5	G2
6239.W02C12.3c.1	7227.FBpp0073313	hlh-30	hop	hs;	ce;mm;rn;hs;	dm;ag;mm;rn;hs;		G2	G5	G2
6239.F58A3.2c	7227.FBpp0070633	egl-15	Fas2	hs;	ce;mm;rn;hs;	dm;mm;hs;		G2	G5	G2
7227.FBpp0291358	7227.FBpp0305462	Pvr	S6k	hs;	dm;ag;mm;rn;hs;	dm;ag;ce;mm;rn;hs;sc;	04014;04010;04064;04066;04151	G2	G5	G1
7227.FBpp0073313	7227.FBpp0082682	hop	Akt1	rn;hs;	dm;ag;mm;rn;hs;	dm;ag;ce;mm;rn;hs;sc;	04015	G2	G4	G1
7227.FBpp0080003	7227.FBpp0081533	Tor	Aduk	mm;rn;hs;sc;	dm;ag;ce;mm;rn;hs;sc;	dm;ag;mm;rn;hs;sc;	04014;04015;04010;04151	G1	G1	G1
7227.FBpp0070633	7227.FBpp0303681	Fas2	Lar	mm;hs;	dm;mm;hs;	dm;ce;mm;rn;hs;	04010;04064;04151	G2	G4	G2
7165.AGAP008813-PA	7227.FBpp0082682	AgaP_AGAP008813	Akt1	hs;	mm;hs;	dm;ag;ce;mm;rn;hs;sc;	04014;04015;04010;04066;04151	G4	G5	G1
7227.FBpp0075275	7227.FBpp0303278	mib1	par-1	hs;	dm;ag;ce;mm;rn;hs;	dm;ag;ce;mm;hs;		G2	G5	G2
7165.AGAP006403-PA	7227.FBpp0075071	4576272	l(3)73Ah	hs;	ag;mm;rn;hs;	dm;ag;ce;mm;hs;	04064	G2	G5	G2
7227.FBpp0080003	7227.FBpp0293344	Tor	IKKbeta	hs;	dm;ag;ce;mm;rn;hs;sc;	dm;ag;mm;rn;hs;	04064	G1	G5	G2
7227.FBpp0085954	7227.FBpp0087094	Nup75	SmD3	mm;rn;hs;	dm;ag;mm;rn;hs;	dm;ag;ce;mm;rn;hs;sc;	04014;04015;04010;04066;04151	G2	G3	G1
7227.FBpp0087739	7227.FBpp0305462	babo	S6k	hs;	dm;mm;rn;hs;	dm;ag;ce;mm;rn;hs;sc;	04014;04010;04064;04066;04151	G2	G5	G1
7227.FBpp0071052	7227.FBpp0074129	7227.FBpp0071052	Rrp45	mm;hs;sc;	dm;ag;ce;mm;rn;hs;sc;	dm;ag;ce;mm;rn;hs;sc;		G1	G1	G1
10090.ENSMUSP00000032779	7227.FBpp0301847	Ctsc	Sec22	rn;hs;	rn;hs;	dm;ag;ce;mm;rn;hs;sc;	04066;04151	G3	G4	G1
6239.D1037.3	7227.FBpp0088416	ftn-2	Vamp7	hs;	ce;hs;	dm;ag;mm;rn;hs;		G2	G5	G2
6239.F58A3.2c	7227.FBpp0112228	egl-15	Vav	mm;	ce;mm;rn;hs;	dm;ag;ce;mm;rn;hs;		G2	G4	G2
6239.F58A3.2c	7227.FBpp0085320	egl-15	Src42A	mm;rn;	ce;mm;rn;hs;	dm;ag;ce;mm;rn;hs;	04151	G2	G4	G2
7227.FBpp0085320	7227.FBpp0303278	Src42A	par-1	mm;	dm;ag;ce;mm;rn;hs;	dm;ag;ce;mm;hs;	04151	G2	G4	G2
7165.AGAP012192-PA	7227.FBpp0073678	1280495	DNAlig4	mm;	ag;mm;rn;hs;sc;	dm;ag;mm;rn;hs;sc;		G1	G4	G1
7227.FBpp0080560	7227.FBpp0082682	dl	Akt1	mm;	dm;ag;mm;rn;hs;	dm;ag;ce;mm;rn;hs;sc;	04015	G2	G4	G1
6239.C25B8.3a	7227.FBpp0301847	cpr-6	Sec22	mm;	mm;	dm;ag;ce;mm;rn;hs;sc;	04066;04151	G4	G4	G1
6239.F22D3.6	7227.FBpp0071136	malt-1	Traf6	rn;	ce;rn;	dm;mm;rn;hs;		G2	G4	G2
6239.F22D3.6	7227.FBpp0293344	malt-1	IKKbeta	rn;	ce;rn;	dm;ag;mm;rn;hs;	04064	G2	G4	G2
7227.FBpp0083099	7227.FBpp0293344	Mekk1	IKKbeta	rn;	dm;mm;rn;hs;sc;	dm;ag;mm;rn;hs;	04010;04064	G1	G4	G2
6239.F22D3.6	7227.FBpp0080560	malt-1	dl	rn;	ce;rn;	dm;ag;mm;rn;hs;		G2	G4	G2
7227.FBpp0071136	7227.FBpp0083099	Traf6	Mekk1	rn;	dm;mm;rn;hs;	dm;mm;rn;hs;sc;	04010	G2	G4	G1
7227.FBpp0071052	7227.FBpp0080003	7227.FBpp0071052	Tor	sc;	dm;ag;ce;mm;rn;hs;sc;	dm;ag;ce;mm;rn;hs;sc;		G1	G1	G1
7165.AGAP012885-PA	7227.FBpp0303193	7165.AGAP012885-PA	brm	sc;	sc;	dm;ag;ce;mm;rn;hs;sc;	04066	G1	G1	G1
7227.FBpp0289484	7227.FBpp0305462	Ask1	S6k	sc;	dm;ag;ce;mm;rn;hs;sc;	dm;ag;ce;mm;rn;hs;sc;	04014;04015;04010;04064;04066;04151	G1	G1	G1
7227.FBpp0082682	7227.FBpp0082682	Akt1	Akt1	ce;rn;hs;sc;	dm;ag;ce;mm;rn;hs;sc;	dm;ag;ce;mm;rn;hs;sc;	04015	G1	G1	G1
7227.FBpp0073669	7227.FBpp0073669	CtsB1	CtsB1	ce;	dm;ce;mm;rn;hs;	dm;ce;mm;rn;hs;		G2	G2	G2
7227.FBpp0301208	7227.FBpp0301208	spel1	spel1	mm;rn;hs;	dm;ag;mm;rn;hs;sc;	dm;ag;mm;rn;hs;sc;		G1	G4	G1
7227.FBpp0303193	7227.FBpp0303193	brm	brm	hs;	dm;ag;ce;mm;rn;hs;sc;	dm;ag;ce;mm;rn;hs;sc;	04066	G1	G5	G1
7227.FBpp0080560	7227.FBpp0080560	dl	dl	mm;rn;hs;	dm;ag;mm;rn;hs;	dm;ag;mm;rn;hs;		G2	G4	G2
7227.FBpp0081524	7227.FBpp0081524	betaTub85D	betaTub85D	mm;rn;hs;	dm;ag;ce;mm;rn;hs;sc;	dm;ag;ce;mm;rn;hs;sc;		G1	G4	G1
7227.FBpp0293344	7227.FBpp0293344	IKKbeta	IKKbeta	rn;hs;	dm;ag;mm;rn;hs;	dm;ag;mm;rn;hs;	04064	G2	G4	G2
7227.FBpp0291358	7227.FBpp0291358	Pvr	Pvr	mm;rn;hs;	dm;ag;mm;rn;hs;	dm;ag;mm;rn;hs;		G2	G4	G2
7165.AGAP008813-PA	7165.AGAP008813-PA	AgaP_AGAP008813	AgaP_AGAP008813	hs;	mm;hs;	mm;hs;	04014;04015;04010;04066;04151	G4	G5	G4
7227.FBpp0085320	7227.FBpp0085320	Src42A	Src42A	mm;rn;hs;	dm;ag;ce;mm;rn;hs;	dm;ag;ce;mm;rn;hs;	04151	G2	G4	G2
7227.FBpp0078721	7227.FBpp0078721	tkv	tkv	mm;hs;	dm;ag;mm;rn;hs;	dm;ag;mm;rn;hs;	04066	G2	G4	G2
7227.FBpp0304648	7227.FBpp0304648	Mad	Mad	mm;hs;	dm;ag;ce;mm;rn;hs;	dm;ag;ce;mm;rn;hs;		G2	G4	G2
7227.FBpp0112228	7227.FBpp0112228	Vav	Vav	mm;rn;hs;	dm;ag;ce;mm;rn;hs;	dm;ag;ce;mm;rn;hs;		G2	G4	G2
7227.FBpp0072583	7227.FBpp0072583	Psa	Psa	sc;	dm;sc;	dm;sc;	04014;04010;04064;04151	G1	G1	G1
7227.FBpp0080003	7227.FBpp0080003	Tor	Tor	sc;	dm;ag;ce;mm;rn;hs;sc;	dm;ag;ce;mm;rn;hs;sc;		G1	G1	G1
7227.FBpp0075399	7227.FBpp0075399	Msh6	Msh6	sc;	dm;ag;ce;mm;rn;hs;sc;	dm;ag;ce;mm;rn;hs;sc;		G1	G1	G1
7227.FBpp0289484	7227.FBpp0289484	Ask1	Ask1	sc;	dm;ag;ce;mm;rn;hs;sc;	dm;ag;ce;mm;rn;hs;sc;	04015	G1	G1	G1
7227.FBpp0305462	7227.FBpp0305462	S6k	S6k	sc;	dm;ag;ce;mm;rn;hs;sc;	dm;ag;ce;mm;rn;hs;sc;	04014;04010;04064;04066;04151	G1	G1	G1
