# Supplementary material for: The Protein–Protein Interaction Network of Litopenaeus vannamei Haemocytes
Source: Front Physiol. 2019 Feb 25;10:156. doi: 10.3389/fphys.2019.00156 (PMC6399580; doi:10.3389/fphys.2019.00156)
Supplement: TABLE S4 — Functional assignment of unclassified proteins and unigenes. [file Table_4.XLS]

## Sheet: Sheet1
protein ID	unigene	GO annotation
4932.YNL111C	Unigene41057_1_1;	GO:0000038;GO:0000096;GO:0008652;GO:0031647;GO:0006144;GO:0019856;GO:0031667;GO:0009174;GO:0048511;GO:0031960;GO:0046104;GO:0006208;GO:0006536;GO:0031589;
7165.AGAP005834-PA	Unigene19426_1_1;	GO:0000038;GO:0008152;
7165.AGAP008686-PA	Unigene23237_1_1;Unigene27080_1_1;	GO:0000038;GO:0008152;
6239.ZK856.11	Unigene41964_1_1;	GO:0000041;GO:0006879;GO:0002376;GO:0048193;GO:0008152;GO:0008283;
7227.FBpp0089135	Unigene18937_1_1;Unigene18936_1_1;	GO:0000070;
7227.FBpp0082521	Unigene7941_1_1;	GO:0000070;
10090.ENSMUSP00000074139	Unigene41124_1_1;Unigene41125_1_1;	GO:0000070;
7227.FBpp0082333	Unigene7646_1_1;	GO:0000070;GO:0006473;GO:0006355;GO:0032502;
7227.FBpp0071688	Unigene7870_1_1;Unigene29601_1_1;Unigene35693_1_1;Unigene41118_1_1;Unigene17983_1_1;Unigene11961_1_1;Unigene26954_1_1;Unigene26381_1_1;	GO:0000084;GO:0006355;GO:0019941;GO:0016567;GO:0051384;GO:0032870;
7227.FBpp0304007	Unigene9383_1_1;	GO:0000084;GO:0006355;GO:0019941;GO:0016567;GO:0051384;GO:0032870;GO:0043161;GO:0046532;GO:0001745;GO:0042078;GO:0042551;GO:0019827;GO:0006996;GO:0007126;GO:0007292;GO:0010608;GO:0000087;GO:0060255;GO:0006464;GO:0032446;
7165.AGAP001358-PA	Unigene6187_1_1;Unigene9987_1_1;	GO:0000084;GO:0006355;GO:0019941;GO:0016567;GO:0051384;GO:0032870;GO:0043161;GO:0046532;GO:0001745;GO:0042078;GO:0042551;GO:0019827;GO:0006996;GO:0007126;GO:0007292;GO:0010608;GO:0000087;GO:0060255;GO:0006464;GO:0032446;GO:0050896;GO:0051276;GO:0022613;GO:0006351;GO:0043412;
7227.FBpp0084140	Unigene18211_1_1;	GO:0000087;GO:0000398;
7227.FBpp0291772	Unigene19565_1_1;Unigene19563_1_1;Unigene19564_1_1;Unigene19561_1_1;Unigene19562_1_1;	GO:0000087;GO:0007017;
9606.ENSP00000257915	Unigene43075_1_1;Unigene43076_1_1;	GO:0000122;GO:0009880;GO:0006476;GO:0016458;GO:0048812;GO:0010259;GO:0048513;GO:0022900;GO:0007292;GO:0009060;
7227.FBpp0110466	Unigene43487_1_1;	GO:0000122;GO:0009987;
7227.FBpp0071779	Unigene44450_1_1;	GO:0000122;GO:0009987;GO:0050789;GO:0010467;GO:0065008;GO:0048869;GO:0007049;GO:0032501;GO:0009653;GO:0016043;GO:0001501;GO:0033080;GO:0017145;GO:0007417;GO:0006357;GO:0016570;GO:0048562;GO:0009952;GO:0031398;GO:0006955;GO:0030888;GO:0043009;GO:0008284;GO:0006915;
7227.FBpp0083356	Unigene51063_1_1;	GO:0000154;
7227.FBpp0078586	Unigene48848_1_1;	GO:0000154;
7227.FBpp0300529	Unigene41923_1_1;	GO:0000154;
7227.FBpp0303200	Unigene13698_1_1;Unigene50999_1_1;Unigene8344_1_1;Unigene8343_1_1;	GO:0000154;
7227.FBpp0099503	Unigene24440_1_1;	GO:0000154;GO:0009211;GO:0010467;
7227.FBpp0080647	Unigene23612_1_1;	GO:0000154;GO:0010467;
10090.ENSMUSP00000020580	Unigene50279_1_1;Unigene32512_1_1;Unigene11760_1_1;	GO:0000154;GO:0010468;GO:0006730;GO:0006364;
7227.FBpp0075932	Unigene23093_1_1;	GO:0000226;
10090.ENSMUSP00000037557	Unigene43275_1_1;Unigene43274_1_1;	GO:0000226;
7227.FBpp0303478	Unigene9436_1_1;Unigene9437_1_1;	GO:0000245;
6239.T21G5.5d	Unigene40991_1_1;Unigene40989_1_1;	GO:0000245;GO:0044057;
6239.T22B2.4a	Unigene50421_1_1;	GO:0000245;GO:0044057;
7165.AGAP011155-PA	Unigene44509_1_1;	GO:0000278;GO:0006355;GO:0006366;
7227.FBpp0073739	Unigene7831_1_1;	GO:0000278;GO:0006355;GO:0006366;GO:0006352;
7227.FBpp0303402	Unigene24217_1_1;Unigene23073_1_1;Unigene2630_1_1;	GO:0000278;GO:0006355;GO:0006366;GO:0006352;
10090.ENSMUSP00000107297	Unigene22769_1_1;	GO:0000278;GO:0006909;GO:0016059;GO:0051294;GO:0032412;GO:0051276;GO:0040009;GO:0048870;GO:0009790;GO:0006915;GO:0006464;GO:0009593;GO:0042993;GO:0007166;GO:0003012;GO:0032414;GO:0014808;GO:0010038;GO:0032413;GO:0000910;GO:0006959;GO:0007297;GO:0030036;GO:0044087;GO:0019094;GO:0051235;GO:0010212;GO:0031570;GO:0008629;GO:0006974;
7227.FBpp0111893	Unigene19309_1_1;	GO:0000278;GO:0006909;GO:0016059;GO:0051294;GO:0032412;GO:0051276;GO:0040009;GO:0048870;GO:0009790;GO:0006915;GO:0006464;GO:0009593;GO:0042993;GO:0007166;GO:0003012;GO:0032414;GO:0014808;GO:0010038;GO:0032413;GO:0000910;GO:0010467;
7227.FBpp0086222	Unigene8226_1_1;	GO:0000278;GO:0007017;GO:0031647;GO:0001745;GO:0003006;GO:0006587;GO:0044267;GO:0008306;GO:0007264;
7165.AGAP007478-PA	Unigene7800_1_1;	GO:0000278;GO:0016246;GO:0050658;GO:0048812;GO:0007365;GO:0007281;GO:0035196;GO:0006396;GO:0035195;GO:0009653;GO:0003006;GO:0048468;GO:0009790;GO:0016043;GO:0007276;GO:0048610;GO:0010467;GO:0007275;GO:0048856;GO:0030326;GO:0001763;GO:0030323;GO:0055001;GO:0048646;
7227.FBpp0080076	Unigene17599_1_1;	GO:0000278;GO:0016246;GO:0050658;GO:0048812;GO:0007365;GO:0007281;GO:0035196;GO:0006396;GO:0035195;GO:0009653;GO:0003006;GO:0048468;GO:0009790;GO:0016043;GO:0007276;GO:0048610;GO:0010467;GO:0007275;GO:0048856;GO:0030326;GO:0001763;GO:0030323;GO:0055001;GO:0048646;
10090.ENSMUSP00000083222	Unigene11621_1_1;Unigene26067_1_1;	GO:0000278;GO:0016246;GO:0050658;GO:0048812;GO:0007365;GO:0007281;GO:0035196;GO:0006396;GO:0035195;GO:0009653;GO:0003006;GO:0048468;GO:0009790;GO:0016043;GO:0007276;GO:0048610;GO:0010467;GO:0007275;GO:0048856;GO:0030326;GO:0001763;GO:0030323;GO:0055001;GO:0048646;
9606.ENSP00000295641	Unigene35280_1_1;	GO:0000278;GO:0045165;GO:0043408;GO:0019094;GO:0001700;GO:0030707;GO:0006915;GO:0006464;GO:0007179;GO:0006357;GO:0007369;GO:0010557;GO:0043009;GO:0010941;GO:0072075;GO:0016049;GO:0032906;GO:0009895;GO:0001837;GO:0001934;GO:0007165;GO:0065009;GO:0048646;GO:0072076;GO:0000578;GO:0008283;GO:0048754;GO:0003002;GO:0006950;GO:0033160;GO:0010468;GO:0006351;GO:0007178;
7227.FBpp0082996	Unigene19202_1_1;	GO:0000278;GO:0048812;GO:0010769;GO:0010970;
9606.ENSP00000325326	CL839.Contig1_1_1;Unigene42377_1_1;	GO:0000288;GO:0007292;
6239.F52C9.7.1	Unigene22790_1_1;	GO:0000377;
7165.AGAP012297-PA	Unigene31859_1_1;	GO:0000377;GO:0006139;GO:0010467;GO:0006396;
7227.FBpp0089381	Unigene20014_1_1;	GO:0000377;GO:0006139;GO:0010467;GO:0006396;
7227.FBpp0081367	Unigene19475_1_1;Unigene19474_1_1;	GO:0000377;GO:0006139;GO:0010467;GO:0006396;
7227.FBpp0290789	Unigene48321_1_1;Unigene36636_1_1;	GO:0000377;GO:0006139;GO:0010467;GO:0006396;
7227.FBpp0072486	Unigene19538_1_1;	GO:0000377;GO:0006139;GO:0010467;GO:0006396;GO:0006259;
7227.FBpp0082264	Unigene19644_1_1;	GO:0000377;GO:0006139;GO:0010467;GO:0006396;GO:0006259;
7227.FBpp0079565	Unigene8159_1_1;	GO:0000377;GO:0006396;GO:0006401;GO:0010467;
7227.FBpp0072132	Unigene41632_1_1;	GO:0000377;GO:0006396;GO:0006401;GO:0010467;
7227.FBpp0074970	Unigene13828_1_1;	GO:0000377;GO:0006396;GO:0006401;GO:0010467;
7227.FBpp0079818	Unigene12648_1_1;Unigene33740_1_1;	GO:0000377;GO:0006396;GO:0006401;GO:0010467;
7227.FBpp0082833	Unigene7248_1_1;	GO:0000377;GO:0006396;GO:0006401;GO:0010467;
7227.FBpp0293514	Unigene32753_1_1;Unigene30871_1_1;	GO:0000377;GO:0006396;GO:0010467;GO:0006401;
10090.ENSMUSP00000075094	Unigene24071_1_1;	GO:0000377;GO:0044267;GO:0006396;GO:0048102;GO:0032446;
7227.FBpp0086010	Unigene7546_1_1;	GO:0000398;
7165.AGAP002690-PA	Unigene40717_1_1;	GO:0000724;GO:0032392;GO:0006259;GO:0006468;GO:0033554;GO:0031570;GO:0051098;GO:0007165;GO:0009314;GO:0048523;GO:0006260;GO:0007049;GO:0010332;GO:0009411;GO:0009967;GO:0032501;
9606.ENSP00000466834	Unigene7674_1_1;Unigene7675_1_1;	GO:0000725;GO:0044237;GO:0009314;GO:0042221;GO:0010467;
7227.FBpp0271847	Unigene11502_1_1;	GO:0000819;GO:0000087;GO:0006259;GO:0033554;GO:0009987;
4932.YOL115W	Unigene2308_1_1;Unigene43213_1_1;	GO:0000956;GO:0007049;GO:0044237;GO:0031123;GO:0000377;GO:0006396;
7227.FBpp0084614	Unigene36474_1_1;	GO:0001501;GO:0033080;GO:0017145;GO:0007417;GO:0006357;GO:0016570;GO:0048562;GO:0009952;GO:0031398;GO:0006955;GO:0030888;GO:0043009;GO:0008284;GO:0006915;
7165.AGAP006097-PA	Unigene41716_1_1;Unigene2370_1_1;	GO:0001505;
10090.ENSMUSP00000003910	Unigene13877_1_1;	GO:0001505;
10090.ENSMUSP00000069429	Unigene45422_1_1;	GO:0001505;GO:0006904;
7227.FBpp0304417	Unigene19515_1_1;	GO:0001700;GO:0007033;GO:0006614;GO:0006914;GO:0006984;GO:0006810;GO:0006468;GO:0006915;GO:0032501;GO:0043392;GO:0031657;GO:0023014;GO:0007169;GO:0006464;
7227.FBpp0304504	Unigene19451_1_1;Unigene36704_1_1;Unigene9442_1_1;Unigene9443_1_1;	GO:0001700;GO:0007281;GO:0006464;GO:0050896;GO:0000165;
7227.FBpp0073918	Unigene19491_1_1;Unigene19490_1_1;	GO:0001703;GO:0010927;
7165.AGAP000516-PA	Unigene17971_1_1;	GO:0001751;GO:0019856;GO:0008360;GO:0006220;GO:0043408;GO:0006929;GO:0009064;GO:0019827;GO:0001700;GO:0000904;GO:0008152;GO:0014074;GO:0010243;GO:0048545;GO:0006468;GO:0009887;GO:0022414;
7165.AGAP005856-PA	Unigene43196_1_1;	GO:0001751;GO:0019856;GO:0008360;GO:0006220;GO:0043408;GO:0006929;GO:0009064;GO:0019827;GO:0001700;GO:0000904;GO:0008152;GO:0014074;GO:0010243;GO:0048545;GO:0006468;GO:0009887;GO:0022414;
10090.ENSMUSP00000046079	Unigene45889_1_1;Unigene45227_1_1;	GO:0001751;GO:0019856;GO:0008360;GO:0006220;GO:0043408;GO:0006929;GO:0009064;GO:0019827;GO:0001700;GO:0000904;GO:0008152;GO:0014074;GO:0010243;GO:0048545;GO:0006468;GO:0009887;GO:0022414;
7227.FBpp0305840	Unigene40456_1_1;Unigene40457_1_1;	GO:0001751;GO:0019856;GO:0008360;GO:0006220;GO:0043408;GO:0006929;GO:0009064;GO:0019827;GO:0001700;GO:0000904;GO:0008152;GO:0014074;GO:0010243;GO:0048545;GO:0006468;GO:0009887;GO:0022414;
7227.FBpp0087292	Unigene34067_1_1;Unigene28710_1_1;	GO:0001751;GO:0019856;GO:0008360;GO:0006220;GO:0043408;GO:0006929;GO:0009064;GO:0019827;GO:0001700;GO:0000904;GO:0008152;GO:0014074;GO:0010243;GO:0048545;GO:0006468;GO:0009887;GO:0022414;GO:0007043;
7227.FBpp0071226	Unigene18566_1_1;	GO:0001751;GO:0019856;GO:0008360;GO:0006220;GO:0043408;GO:0006929;GO:0009064;GO:0019827;GO:0001700;GO:0000904;GO:0008152;GO:0014074;GO:0010243;GO:0048545;GO:0006468;GO:0009887;GO:0022414;GO:0044267;
7227.FBpp0075072	Unigene46452_1_1;Unigene12894_1_1;Unigene1466_1_1;Unigene33922_1_1;	GO:0001751;GO:0019856;GO:0008360;GO:0006220;GO:0043408;GO:0006929;GO:0009064;GO:0019827;GO:0001700;GO:0000904;GO:0008152;GO:0014074;GO:0010243;GO:0048545;GO:0006468;GO:0009887;GO:0022414;GO:0051704;GO:0006606;GO:0010467;
7227.FBpp0070809	Unigene1938_1_1;Unigene12759_1_1;	GO:0001822;GO:0044267;GO:0003008;GO:0048513;GO:0005977;GO:0003011;GO:0008016;GO:0005984;GO:0007033;GO:0051651;GO:0007610;GO:0055008;GO:0019725;GO:0050905;GO:0008152;GO:0009725;GO:0007584;GO:0009743;GO:0009987;GO:0044238;GO:0010033;GO:0031667;
10090.ENSMUSP00000074113	Unigene22323_1_1;Unigene22324_1_1;	GO:0001909;GO:0043623;GO:0009207;GO:0007017;GO:0006412;GO:0032502;GO:0045841;
7165.AGAP000380-PA	Unigene26107_1_1;Unigene47989_1_1;	GO:0002164;GO:0009790;GO:0006753;GO:0006909;GO:0006935;GO:0009168;GO:0006139;
7227.FBpp0078053	Unigene13125_1_1;Unigene15297_1_1;	GO:0003002;GO:0000375;
7227.FBpp0077318	Unigene43422_1_1;Unigene43423_1_1;	GO:0003002;GO:0006352;
7227.FBpp0074613	Unigene4620_1_1;	GO:0003002;GO:0007472;GO:0010468;GO:0032501;GO:0006351;GO:0006325;GO:0016458;GO:0048812;GO:0033301;GO:0009058;GO:0048513;GO:0006935;GO:0034968;GO:0006464;GO:0010467;
10090.ENSMUSP00000047385	Unigene24534_1_1;	GO:0003006;
10090.ENSMUSP00000041002	Unigene11483_1_1;	GO:0003006;
7227.FBpp0083050	Unigene31688_1_1;	GO:0003008;GO:0048513;GO:0005977;GO:0003011;GO:0008016;GO:0005984;GO:0007033;GO:0051651;GO:0007610;GO:0055008;GO:0019725;GO:0050905;GO:0008152;GO:0009725;GO:0007584;GO:0009743;GO:0009987;GO:0044238;GO:0010033;GO:0031667;
7227.FBpp0074831	Unigene7401_1_1;	GO:0003008;GO:0048513;GO:0005977;GO:0003011;GO:0008016;GO:0005984;GO:0007033;GO:0051651;GO:0007610;GO:0055008;GO:0019725;GO:0050905;GO:0008152;GO:0009725;GO:0007584;GO:0009743;GO:0009987;GO:0044238;GO:0010033;GO:0031667;
7227.FBpp0088688	Unigene48408_1_1;Unigene32156_1_1;Unigene27289_1_1;	GO:0003012;GO:0006464;
7227.FBpp0304920	CL170.Contig1_1_1;Unigene7492_1_1;CL836.Contig1_1_1;Unigene40016_1_1;	GO:0003012;GO:0006464;
6239.R31.2a	Unigene32335_1_1;	GO:0003012;GO:0014866;GO:0007424;GO:0006464;
7227.FBpp0084565	Unigene21088_1_1;Unigene46049_1_1;Unigene50918_1_1;Unigene30462_1_1;	GO:0003012;GO:0031032;GO:0010927;GO:0006464;
7227.FBpp0082490	Unigene21744_1_1;	GO:0003012;GO:0031032;GO:0010927;GO:0006464;
10090.ENSMUSP00000065835	Unigene10856_1_1;	GO:0003015;GO:0006915;GO:0006259;GO:0003143;GO:0009987;GO:0033554;
7227.FBpp0305856	Unigene32551_1_1;	GO:0003015;GO:0006915;GO:0006259;GO:0003143;GO:0009987;GO:0033554;
7227.FBpp0081609	Unigene23430_1_1;	GO:0005975;GO:0006007;
7227.FBpp0297903	Unigene20187_1_1;Unigene20186_1_1;	GO:0005975;GO:0006007;
7227.FBpp0290783	Unigene43927_1_1;	GO:0005975;GO:0006007;
7227.FBpp0303328	Unigene26073_1_1;	GO:0005975;GO:0006007;
7227.FBpp0075120	Unigene42983_1_1;	GO:0005975;GO:0006012;GO:0006875;GO:0005991;GO:0005977;
7227.FBpp0076145	Unigene7681_1_1;Unigene44507_1_1;Unigene40226_1_1;	GO:0005975;GO:0006012;GO:0006875;GO:0005991;GO:0005977;
7227.FBpp0291761	Unigene44507_1_1;Unigene40226_1_1;	GO:0005975;GO:0006012;GO:0006875;GO:0005991;GO:0005977;
7227.FBpp0304571	Unigene12767_1_1;Unigene1647_1_1;Unigene24030_1_1;	GO:0005975;GO:0006796;GO:0006006;
7227.FBpp0087827	CL738.Contig1_1_1;	GO:0005975;GO:0031667;GO:0031960;GO:0005977;GO:0006007;
7165.AGAP004376-PA	Unigene46406_1_1;	GO:0005975;GO:0044237;GO:0006059;GO:0016310;GO:0019318;GO:0006012;GO:0048102;GO:0044238;GO:0006007;GO:0008152;
7227.FBpp0077121	Unigene7714_1_1;Unigene8051_1_1;	GO:0005977;
7227.FBpp0086845	Unigene43188_1_1;	GO:0005977;
7227.FBpp0304261	Unigene18231_1_1;	GO:0005977;
7227.FBpp0099884	Unigene17995_1_1;Unigene50135_1_1;Unigene24504_1_1;Unigene21963_1_1;Unigene12249_1_1;	GO:0005977;
9606.ENSP00000376349	Unigene48133_1_1;	GO:0005977;
7227.FBpp0079859	Unigene24366_1_1;CL738.Contig1_1_1;	GO:0005977;GO:0005975;GO:0006007;
7165.AGAP012962-PA	Unigene42776_1_1;Unigene43243_1_1;	GO:0005977;GO:0005991;
7165.AGAP011050-PA	Unigene18928_1_1;Unigene18930_1_1;Unigene18929_1_1;Unigene18927_1_1;Unigene8373_1_1;Unigene8374_1_1;Unigene50315_1_1;Unigene35761_1_1;Unigene36585_1_1;Unigene35762_1_1;Unigene16629_1_1;	GO:0005977;GO:0005991;
6239.W02H5.8	Unigene27641_1_1;	GO:0005996;GO:0006006;GO:0006629;GO:0032787;GO:0006007;
7227.FBpp0074816	Unigene12425_1_1;Unigene47891_1_1;	GO:0006006;GO:0006464;
7227.FBpp0305251	Unigene7833_1_1;	GO:0006006;GO:0006464;GO:0005977;
7227.FBpp0111848	Unigene44084_1_1;	GO:0006006;GO:0006464;GO:0032386;
7227.FBpp0304465	Unigene21115_1_1;Unigene33917_1_1;	GO:0006006;GO:0006464;GO:0032386;GO:0005977;
7227.FBpp0078819	Unigene42837_1_1;	GO:0006006;GO:0006464;GO:0032386;GO:0010467;GO:0006915;
7165.AGAP005809-PA	Unigene44084_1_1;	GO:0006006;GO:0006464;GO:0032386;GO:0010467;GO:0006915;
7227.FBpp0087038	Unigene7356_1_1;	GO:0006007;
7227.FBpp0072050	Unigene17622_1_1;	GO:0006007;
7227.FBpp0302781	Unigene19906_1_1;Unigene19907_1_1;Unigene19401_1_1;	GO:0006007;
7227.FBpp0077572	Unigene19368_1_1;Unigene19369_1_1;	GO:0006007;
7227.FBpp0081370	Unigene18492_1_1;	GO:0006007;
7227.FBpp0080854	Unigene7333_1_1;	GO:0006007;
7227.FBpp0087760	Unigene18361_1_1;	GO:0006007;
7227.FBpp0070368	Unigene18631_1_1;	GO:0006007;
7227.FBpp0084753	Unigene18141_1_1;Unigene5818_1_1;	GO:0006007;
7227.FBpp0087506	Unigene7593_1_1;Unigene7594_1_1;	GO:0006007;
7227.FBpp0074517	Unigene7561_1_1;	GO:0006007;
7165.AGAP001420-PA	Unigene18141_1_1;	GO:0006007;
10090.ENSMUSP00000048643	Unigene5818_1_1;	GO:0006007;
7227.FBpp0303562	Unigene19454_1_1;	GO:0006007;
7227.FBpp0301729	Unigene9397_1_1;	GO:0006007;
7227.FBpp0086530	Unigene23072_1_1;	GO:0006007;GO:0005975;
7165.AGAP011208-PA	Unigene23072_1_1;Unigene8438_1_1;Unigene44797_1_1;	GO:0006007;GO:0005977;
7227.FBpp0288673	Unigene23909_1_1;	GO:0006007;GO:0006012;GO:0006875;GO:0005991;GO:0005977;GO:0000377;GO:0006396;GO:0006401;GO:0010467;
10116.ENSRNOP00000060397	Unigene50926_1_1;Unigene50925_1_1;	GO:0006007;GO:0006012;GO:0006875;GO:0005991;GO:0005977;GO:0000377;GO:0006396;GO:0006401;GO:0010467;
10090.ENSMUSP00000005364	Unigene26971_1_1;	GO:0006012;
4932.YLR251W	Unigene47962_1_1;Unigene48169_1_1;	GO:0006012;GO:0006875;GO:0005991;GO:0005977;
7227.FBpp0078510	Unigene28292_1_1;Unigene12455_1_1;	GO:0006013;
7227.FBpp0078685	Unigene40258_1_1;Unigene40259_1_1;	GO:0006013;
7227.FBpp0071816	Unigene44278_1_1;	GO:0006013;
7227.FBpp0086475	Unigene12455_1_1;	GO:0006013;
10090.ENSMUSP00000068939	Unigene15305_1_1;	GO:0006013;
7227.FBpp0073091	Unigene23411_1_1;Unigene9429_1_1;Unigene32682_1_1;	GO:0006026;
7227.FBpp0078442	Unigene40142_1_1;Unigene41760_1_1;	GO:0006045;GO:0006487;
7227.FBpp0071516	Unigene43385_1_1;Unigene45514_1_1;	GO:0006045;GO:0006487;
6239.C42C1.10d.1	Unigene42359_1_1;	GO:0006045;GO:0006487;
6239.C32C4.2c	Unigene18629_1_1;Unigene18630_1_1;	GO:0006071;GO:0006796;GO:0006464;GO:0007472;GO:0009653;GO:0005977;GO:0010212;GO:0031570;GO:0008629;GO:0006974;GO:0032655;GO:0003006;
9606.ENSP00000263578	Unigene5146_1_1;Unigene24906_1_1;	GO:0006091;
7227.FBpp0084901	Unigene19570_1_1;	GO:0006091;GO:0006635;GO:0051234;GO:0006950;GO:0009062;GO:0051260;GO:0006399;GO:0007568;GO:0003006;
7227.FBpp0076459	Unigene3726_1_1;	GO:0006105;GO:0018065;GO:0007268;GO:0006536;GO:0048741;GO:0043112;GO:0042133;GO:0007626;GO:0007399;GO:0009448;GO:0009605;GO:0008152;
10090.ENSMUSP00000095976	Unigene41552_1_1;Unigene41551_1_1;Unigene41553_1_1;	GO:0006139;
7227.FBpp0303995	Unigene23381_1_1;	GO:0006139;GO:0006796;GO:0009174;GO:0009132;
7227.FBpp0288723	Unigene49370_1_1;Unigene16130_1_1;Unigene3696_1_1;Unigene51065_1_1;	GO:0006139;GO:0006796;GO:0009174;GO:0009132;GO:0009888;GO:0007267;GO:0006909;GO:0010468;GO:0001700;GO:0007399;GO:0048513;GO:0007424;GO:0061061;GO:0033554;GO:0006259;GO:0043161;GO:0007050;GO:0006289;GO:0016567;
7165.AGAP013048-PA	Unigene19474_1_1;Unigene19475_1_1;	GO:0006139;GO:0010467;GO:0006396;
7227.FBpp0081541	Unigene18843_1_1;Unigene8381_1_1;	GO:0006144;GO:0006188;GO:0048856;GO:0042221;GO:0009058;
7227.FBpp0084135	Unigene8287_1_1;	GO:0006144;GO:0019856;GO:0031667;GO:0009174;GO:0048511;GO:0031960;GO:0046104;GO:0006208;GO:0006536;
6239.T04F3.1a	Unigene48108_1_1;	GO:0006144;GO:0019856;GO:0031667;GO:0009174;GO:0048511;GO:0031960;GO:0046104;GO:0006208;GO:0006536;
6239.C26D10.3	Unigene44595_1_1;Unigene44594_1_1;	GO:0006144;GO:0019856;GO:0031667;GO:0009174;GO:0048511;GO:0031960;GO:0046104;GO:0006208;GO:0006536;
7165.AGAP001815-PA	Unigene10245_1_1;Unigene13245_1_1;	GO:0006144;GO:0019856;GO:0031667;GO:0009174;GO:0048511;GO:0031960;GO:0046104;GO:0006208;GO:0006536;GO:0001751;GO:0008360;GO:0006220;GO:0043408;GO:0006929;GO:0009064;GO:0019827;GO:0001700;GO:0000904;GO:0008152;GO:0014074;GO:0010243;GO:0048545;GO:0006468;GO:0009887;GO:0022414;
7227.FBpp0085713	Unigene8835_1_1;Unigene8834_1_1;	GO:0006144;GO:0019856;GO:0031667;GO:0009174;GO:0048511;GO:0031960;GO:0046104;GO:0006208;GO:0006536;GO:0001751;GO:0008360;GO:0006220;GO:0043408;GO:0006929;GO:0009064;GO:0019827;GO:0001700;GO:0000904;GO:0008152;GO:0014074;GO:0010243;GO:0048545;GO:0006468;GO:0009887;GO:0022414;
10090.ENSMUSP00000022462	Unigene45987_1_1;	GO:0006144;GO:0019856;GO:0031667;GO:0009174;GO:0048511;GO:0031960;GO:0046104;GO:0006208;GO:0006536;GO:0001751;GO:0008360;GO:0006220;GO:0043408;GO:0006929;GO:0009064;GO:0019827;GO:0001700;GO:0000904;GO:0008152;GO:0014074;GO:0010243;GO:0048545;GO:0006468;GO:0009887;GO:0022414;
7227.FBpp0081763	Unigene18532_1_1;	GO:0006144;GO:0019856;GO:0031667;GO:0009174;GO:0048511;GO:0031960;GO:0046104;GO:0006208;GO:0006536;GO:0001909;GO:0043623;GO:0009207;GO:0007017;GO:0006412;GO:0032502;GO:0044267;
7227.FBpp0077143	Unigene41889_1_1;Unigene41890_1_1;Unigene41891_1_1;	GO:0006144;GO:0019856;GO:0031667;GO:0009174;GO:0048511;GO:0031960;GO:0046104;GO:0006208;GO:0006536;GO:0006045;GO:0006006;GO:0048232;GO:0048534;GO:0044238;
7227.FBpp0303808	Unigene18630_1_1;Unigene18629_1_1;CL801.Contig1_1_1;	GO:0006144;GO:0019856;GO:0031667;GO:0009174;GO:0048511;GO:0031960;GO:0046104;GO:0006208;GO:0006536;GO:0006071;GO:0006796;
7227.FBpp0076960	Unigene46136_1_1;	GO:0006144;GO:0019856;GO:0031667;GO:0009174;GO:0048511;GO:0031960;GO:0046104;GO:0006208;GO:0006536;GO:0006631;GO:0010468;GO:0048878;GO:0019538;GO:0006732;GO:0048871;GO:0010033;GO:0008152;
7227.FBpp0074020	Unigene9504_1_1;	GO:0006144;GO:0019856;GO:0031667;GO:0009174;GO:0048511;GO:0031960;GO:0046104;GO:0006208;GO:0006536;GO:0019725;
7227.FBpp0075810	Unigene17677_1_1;Unigene17676_1_1;Unigene22499_1_1;Unigene13245_1_1;Unigene8835_1_1;Unigene8834_1_1;	GO:0006144;GO:0019856;GO:0031667;GO:0009174;GO:0048511;GO:0031960;GO:0046104;GO:0006208;GO:0006536;GO:0031589;
7227.FBpp0075212	Unigene43981_1_1;Unigene43980_1_1;	GO:0006144;GO:0019856;GO:0031667;GO:0009174;GO:0048511;GO:0031960;GO:0046104;GO:0006208;GO:0006536;GO:0031589;
7227.FBpp0087979	Unigene41057_1_1;	GO:0006144;GO:0019856;GO:0031667;GO:0009174;GO:0048511;GO:0031960;GO:0046104;GO:0006208;GO:0006536;GO:0031589;
7227.FBpp0076429	Unigene40629_1_1;Unigene44221_1_1;	GO:0006144;GO:0019856;GO:0031667;GO:0009174;GO:0048511;GO:0031960;GO:0046104;GO:0006208;GO:0006536;GO:0050896;
7227.FBpp0081568	Unigene8960_1_1;Unigene44156_1_1;	GO:0006144;GO:0019856;GO:0031667;GO:0009174;GO:0048511;GO:0031960;GO:0046104;GO:0006208;GO:0006536;GO:0050896;GO:0051276;GO:0022613;GO:0019941;GO:0006351;GO:0043412;
7165.AGAP006225-PA	Unigene39699_1_1;Unigene25927_1_1;Unigene29234_1_1;Unigene10004_1_1;Unigene50200_1_1;Unigene14954_1_1;Unigene6366_1_1;	GO:0006145;GO:0007589;GO:0030855;
7165.AGAP006224-PA	Unigene15993_1_1;	GO:0006145;GO:0007589;GO:0030855;
7165.AGAP006220-PA	Unigene33245_1_1;Unigene26660_1_1;Unigene25925_1_1;Unigene38602_1_1;Unigene42261_1_1;Unigene16181_1_1;Unigene29376_1_1;	GO:0006145;GO:0007589;GO:0030855;
7165.AGAP006221-PA	Unigene13336_1_1;	GO:0006145;GO:0007589;GO:0030855;
7227.FBpp0078625	Unigene9097_1_1;Unigene22834_1_1;Unigene10658_1_1;Unigene18653_1_1;	GO:0006145;GO:0007589;GO:0030855;
7227.FBpp0082605	Unigene13337_1_1;Unigene13336_1_1;Unigene29234_1_1;Unigene25927_1_1;Unigene31625_1_1;	GO:0006145;GO:0007589;GO:0030855;
7227.FBpp0082604	Unigene33245_1_1;Unigene25925_1_1;Unigene50200_1_1;	GO:0006145;GO:0007589;GO:0030855;
7227.FBpp0082607	Unigene31625_1_1;Unigene16181_1_1;	GO:0006145;GO:0007589;GO:0030855;
7227.FBpp0082608	Unigene39699_1_1;Unigene26660_1_1;Unigene27889_1_1;Unigene15993_1_1;Unigene10004_1_1;Unigene38602_1_1;Unigene42261_1_1;	GO:0006145;GO:0007589;GO:0030855;
6239.R09H10.3a	Unigene45037_1_1;	GO:0006145;GO:0007589;GO:0030855;GO:0009887;GO:0001501;GO:0009888;GO:0009987;GO:0051216;GO:0018988;GO:0048870;GO:0002164;GO:0010927;GO:0010259;GO:0007169;GO:0040009;GO:0006897;GO:0009790;GO:0050896;GO:0035090;
10090.ENSMUSP00000021958	Unigene19878_1_1;Unigene19877_1_1;	GO:0006164;GO:0002118;GO:0006188;GO:0050881;GO:0042558;GO:0035264;GO:0006586;GO:0044271;GO:0009072;GO:0006584;GO:0000904;GO:0006558;
10116.ENSRNOP00000064907	Unigene16372_1_1;	GO:0006164;GO:0009124;GO:0007166;
7227.FBpp0306028	Unigene35441_1_1;Unigene13361_1_1;Unigene848_1_1;Unigene36162_1_1;	GO:0006164;GO:0048193;
7227.FBpp0081356	Unigene19473_1_1;	GO:0006259;
7165.AGAP002580-PA	Unigene309_1_1;Unigene50215_1_1;	GO:0006259;
7227.FBpp0071350	Unigene3579_1_1;Unigene29393_1_1;	GO:0006259;
7227.FBpp0080827	Unigene8107_1_1;Unigene8106_1_1;	GO:0006259;
7227.FBpp0083800	Unigene37232_1_1;Unigene4538_1_1;	GO:0006259;
7227.FBpp0290461	Unigene16092_1_1;	GO:0006259;
7227.FBpp0078348	Unigene13447_1_1;	GO:0006259;
7227.FBpp0099655	Unigene11727_1_1;	GO:0006259;
7227.FBpp0099511	Unigene23555_1_1;Unigene37044_1_1;Unigene37045_1_1;	GO:0006259;
7227.FBpp0078516	Unigene33010_1_1;	GO:0006259;
7227.FBpp0077327	Unigene36848_1_1;	GO:0006259;
10090.ENSMUSP00000041035	Unigene44958_1_1;Unigene4139_1_1;	GO:0006259;
10090.ENSMUSP00000023171	Unigene2548_1_1;Unigene2549_1_1;	GO:0006259;
7227.FBpp0080396	Unigene7475_1_1;	GO:0006259;GO:0006270;
10090.ENSMUSP00000033938	Unigene10979_1_1;	GO:0006259;GO:0006281;
7227.FBpp0298281	Unigene27030_1_1;Unigene4910_1_1;	GO:0006259;GO:0006281;GO:0040008;GO:0032868;GO:0006351;GO:0016485;GO:0006464;GO:0044260;GO:0090304;GO:0065007;
9606.ENSP00000354487	Unigene37532_1_1;	GO:0006259;GO:0006281;GO:0040008;GO:0032868;GO:0006351;GO:0016485;GO:0006464;GO:0044260;GO:0090304;GO:0065007;GO:0009880;GO:0006476;GO:0016458;GO:0048812;GO:0010259;GO:0048513;GO:0022900;GO:0007292;GO:0009060;
7227.FBpp0111905	Unigene3078_1_1;	GO:0006259;GO:0006355;GO:0033554;GO:0009952;GO:0009790;GO:0044260;GO:0090304;GO:0008152;GO:0006631;
7227.FBpp0073822	Unigene19305_1_1;Unigene19306_1_1;	GO:0006259;GO:0010468;GO:0006270;GO:0006261;
10090.ENSMUSP00000132906	Unigene7475_1_1;	GO:0006259;GO:0010468;GO:0006270;GO:0051276;GO:0006261;GO:0007131;GO:0010467;
10090.ENSMUSP00000082490	Unigene9986_1_1;	GO:0006259;GO:0010468;GO:0016573;GO:0008283;
6239.R09E12.3	Unigene22657_1_1;Unigene40828_1_1;	GO:0006259;GO:0010468;GO:0016573;GO:0008283;
10090.ENSMUSP00000034432	Unigene43402_1_1;	GO:0006259;GO:0010468;GO:0016573;GO:0008283;
10090.ENSMUSP00000023104	Unigene22657_1_1;	GO:0006259;GO:0010468;GO:0016573;GO:0008283;
7227.FBpp0087974	Unigene35211_1_1;	GO:0006259;GO:0010468;GO:0016573;GO:0008283;
7227.FBpp0111977	Unigene11600_1_1;	GO:0006259;GO:0032446;GO:0033554;GO:0007088;GO:0048232;GO:0009987;GO:0015031;GO:0006464;GO:0043412;GO:0051234;GO:0006357;GO:0030518;GO:0008585;GO:0009967;GO:0006897;GO:0019941;GO:0048869;GO:0050896;GO:0051276;GO:0022613;GO:0006351;
7227.FBpp0083859	Unigene44875_1_1;	GO:0006259;GO:0032446;GO:0033554;GO:0007088;GO:0048232;GO:0060560;GO:0016055;GO:0007010;GO:0010557;GO:0001709;GO:0032989;GO:0046666;GO:0001708;GO:0002009;GO:0030182;GO:0003129;GO:0001700;GO:0007560;GO:0007281;GO:0035146;GO:0010004;GO:0065008;GO:0007043;GO:0007293;GO:0007365;GO:0019827;GO:0022408;GO:0014016;
7227.FBpp0086732	Unigene31078_1_1;	GO:0006259;GO:0051276;GO:0010468;GO:0006270;GO:0006261;
7227.FBpp0076822	Unigene42947_1_1;	GO:0006259;GO:0060255;GO:0032446;GO:0002164;GO:0043161;GO:0010993;GO:0000087;GO:0016567;GO:0006464;GO:0034968;GO:0006351;
7227.FBpp0075441	Unigene26840_1_1;Unigene26839_1_1;	GO:0006261;GO:0006351;GO:0006952;GO:0032481;GO:0051707;GO:0010467;
10090.ENSMUSP00000097692	Unigene4139_1_1;	GO:0006261;GO:0044237;GO:0000724;GO:0032392;GO:0006259;
10090.ENSMUSP00000026239	Unigene49723_1_1;	GO:0006266;GO:0030154;GO:0050794;GO:0048856;GO:0006281;
7227.FBpp0288856	Unigene3014_1_1;Unigene32820_1_1;Unigene13057_1_1;	GO:0006270;GO:0006996;GO:0000084;GO:0007165;GO:0034728;
7227.FBpp0078978	Unigene2235_1_1;Unigene50545_1_1;Unigene49548_1_1;	GO:0006270;GO:0010468;GO:0006261;GO:0006259;GO:0051276;GO:0007131;GO:0060255;GO:0034728;GO:0010467;
7227.FBpp0073475	Unigene7854_1_1;	GO:0006281;
7227.FBpp0081861	Unigene40717_1_1;	GO:0006281;
7227.FBpp0304876	Unigene24357_1_1;	GO:0006281;
10090.ENSMUSP00000064155	Unigene2522_1_1;Unigene48083_1_1;	GO:0006281;
9606.ENSP00000300145	Unigene11402_1_1;	GO:0006281;
10090.ENSMUSP00000017694	Unigene42293_1_1;	GO:0006281;GO:0006261;GO:0017085;GO:0006259;
6239.C54G10.2a	Unigene42293_1_1;	GO:0006281;GO:0006261;GO:0017085;GO:0006259;
9606.ENSP00000381290	Unigene4063_1_1;	GO:0006281;GO:0006261;GO:0017085;GO:0006259;GO:0048856;GO:0009207;
6239.F21D5.5.1	Unigene44302_1_1;	GO:0006281;GO:0006266;GO:0002562;GO:0030154;GO:0050794;GO:0048856;
7227.FBpp0080138	Unigene44648_1_1;Unigene22608_1_1;	GO:0006281;GO:0006396;GO:0009987;GO:0048232;GO:0003006;GO:0035194;GO:0000956;GO:0010467;
7227.FBpp0084171	Unigene39224_1_1;Unigene38739_1_1;Unigene24195_1_1;Unigene49371_1_1;	GO:0006281;GO:0006396;GO:0009987;GO:0048232;GO:0003006;GO:0035194;GO:0000956;GO:0010467;
9606.ENSP00000305502	Unigene46422_1_1;Unigene37032_1_1;	GO:0006281;GO:0035511;
9606.ENSP00000339404	Unigene2365_1_1;Unigene2366_1_1;	GO:0006281;GO:0035511;
7165.AGAP011887-PA	Unigene47881_1_1;	GO:0006351;
7227.FBpp0112013	Unigene41423_1_1;Unigene43761_1_1;	GO:0006351;GO:0006952;GO:0032481;GO:0051707;GO:0010467;
9606.ENSP00000319977	Unigene19529_1_1;	GO:0006351;GO:0010468;
9606.ENSP00000357625	Unigene8435_1_1;Unigene8434_1_1;	GO:0006351;GO:0010468;GO:0009987;GO:0035556;GO:0006464;
7165.AGAP012894-PA	Unigene25796_1_1;	GO:0006351;GO:0034728;GO:0006952;
7227.FBpp0071543	Unigene23117_1_1;	GO:0006352;
7227.FBpp0070723	Unigene40128_1_1;Unigene36101_1_1;	GO:0006352;
7227.FBpp0289804	Unigene43455_1_1;	GO:0006352;
7227.FBpp0072249	Unigene23960_1_1;	GO:0006352;
7227.FBpp0072561	Unigene40432_1_1;	GO:0006352;
7227.FBpp0072151	Unigene7730_1_1;Unigene40587_1_1;	GO:0006352;
7227.FBpp0082893	Unigene12905_1_1;	GO:0006352;
7227.FBpp0083779	Unigene27158_1_1;	GO:0006352;
7227.FBpp0074237	Unigene8372_1_1;	GO:0006352;
7227.FBpp0072743	Unigene9058_1_1;Unigene9059_1_1;	GO:0006352;
7227.FBpp0073090	Unigene40116_1_1;Unigene8108_1_1;	GO:0006352;
7227.FBpp0080620	Unigene1010_1_1;	GO:0006352;
7227.FBpp0081916	Unigene8128_1_1;Unigene8127_1_1;	GO:0006352;
7227.FBpp0288698	Unigene10570_1_1;Unigene50786_1_1;Unigene14702_1_1;Unigene50664_1_1;Unigene22694_1_1;	GO:0006352;
7227.FBpp0070793	Unigene22495_1_1;	GO:0006352;
7227.FBpp0081253	CL489.Contig1_1_1;	GO:0006352;
7227.FBpp0070115	Unigene43102_1_1;Unigene43103_1_1;	GO:0006352;
7227.FBpp0071848	Unigene40688_1_1;	GO:0006352;
7227.FBpp0078508	Unigene22540_1_1;	GO:0006352;
7227.FBpp0079091	Unigene44500_1_1;Unigene44499_1_1;	GO:0006352;
7227.FBpp0074288	Unigene23179_1_1;	GO:0006352;
7227.FBpp0075982	Unigene13748_1_1;Unigene44217_1_1;	GO:0006352;
7227.FBpp0085295	Unigene23969_1_1;	GO:0006352;
7227.FBpp0072788	Unigene37062_1_1;Unigene1010_1_1;	GO:0006352;
7227.FBpp0081786	Unigene7753_1_1;	GO:0006352;
7227.FBpp0078353	Unigene45397_1_1;	GO:0006352;
7227.FBpp0112092	Unigene36599_1_1;	GO:0006352;
7227.FBpp0084525	Unigene17659_1_1;Unigene8160_1_1;	GO:0006352;
7227.FBpp0075348	Unigene45035_1_1;Unigene24329_1_1;Unigene11580_1_1;	GO:0006352;
7227.FBpp0081650	Unigene40875_1_1;	GO:0006352;
7227.FBpp0083912	Unigene18147_1_1;	GO:0006352;
7227.FBpp0088179	Unigene40008_1_1;	GO:0006352;
7227.FBpp0303178	Unigene40085_1_1;Unigene40084_1_1;	GO:0006352;
7227.FBpp0078425	Unigene10814_1_1;	GO:0006352;
7165.AGAP010407-PA	Unigene49390_1_1;Unigene11360_1_1;	GO:0006352;
7227.FBpp0071731	Unigene44541_1_1;	GO:0006352;
7227.FBpp0074080	Unigene36253_1_1;Unigene29464_1_1;	GO:0006352;
7227.FBpp0086676	Unigene23139_1_1;Unigene13636_1_1;	GO:0006352;
6239.C11G6.1a	Unigene40008_1_1;	GO:0006352;
6239.ZK353.1b	Unigene43108_1_1;	GO:0006352;
6239.T02C12.2	Unigene45264_1_1;	GO:0006352;
7227.FBpp0073385	Unigene19112_1_1;	GO:0006352;
7227.FBpp0073007	Unigene45603_1_1;Unigene45929_1_1;Unigene5334_1_1;	GO:0006352;
7227.FBpp0075250	Unigene45166_1_1;Unigene32097_1_1;Unigene6264_1_1;	GO:0006352;
7227.FBpp0079871	Unigene13955_1_1;	GO:0006352;
7227.FBpp0074254	Unigene35242_1_1;Unigene23997_1_1;Unigene45457_1_1;Unigene25153_1_1;Unigene29003_1_1;Unigene1622_1_1;Unigene35968_1_1;Unigene35220_1_1;	GO:0006352;
7227.FBpp0076132	Unigene50033_1_1;Unigene44309_1_1;	GO:0006352;
7227.FBpp0075661	Unigene35933_1_1;	GO:0006352;
7227.FBpp0084157	Unigene37526_1_1;Unigene10531_1_1;	GO:0006352;
7227.FBpp0070806	Unigene23045_1_1;	GO:0006352;
7227.FBpp0084433	Unigene49393_1_1;	GO:0006352;
7227.FBpp0075554	Unigene39289_1_1;Unigene39720_1_1;	GO:0006352;
7227.FBpp0082313	Unigene41300_1_1;	GO:0006352;
7227.FBpp0111291	Unigene13107_1_1;	GO:0006352;
7227.FBpp0289644	Unigene7847_1_1;Unigene7848_1_1;	GO:0006352;
7227.FBpp0110478	Unigene43292_1_1;Unigene7814_1_1;Unigene16419_1_1;	GO:0006352;
7227.FBpp0291257	Unigene13375_1_1;	GO:0006352;
7227.FBpp0305335	Unigene7520_1_1;Unigene7519_1_1;	GO:0006352;
7227.FBpp0088079	Unigene41615_1_1;	GO:0006352;
7165.AGAP003109-PA	Unigene34694_1_1;	GO:0006352;
10090.ENSMUSP00000030206	Unigene45264_1_1;	GO:0006352;
10090.ENSMUSP00000067337	Unigene28141_1_1;	GO:0006352;
10090.ENSMUSP00000028911	Unigene7058_1_1;	GO:0006352;
10090.ENSMUSP00000027846	Unigene13955_1_1;	GO:0006352;
10090.ENSMUSP00000101706	Unigene13592_1_1;Unigene46910_1_1;	GO:0006352;
10090.ENSMUSP00000078539	Unigene8166_1_1;Unigene8167_1_1;	GO:0006352;
7227.FBpp0087756	Unigene41178_1_1;Unigene24083_1_1;Unigene49036_1_1;	GO:0006352;
7227.FBpp0305673	Unigene9326_1_1;	GO:0006352;
10090.ENSMUSP00000081778	Unigene11023_1_1;	GO:0006352;
10090.ENSMUSP00000059211	Unigene36478_1_1;	GO:0006352;
4932.YDR005C	Unigene42984_1_1;	GO:0006352;
7165.AGAP003891-PA	Unigene36863_1_1;	GO:0006352;
7227.FBpp0303581	Unigene8281_1_1;Unigene8280_1_1;	GO:0006352;
9606.ENSP00000306123	Unigene9637_1_1;Unigene48503_1_1;	GO:0006352;
7165.AGAP012880-PA	Unigene11580_1_1;	GO:0006354;GO:0006352;
10090.ENSMUSP00000069017	Unigene22984_1_1;	GO:0006355;
7227.FBpp0070418	Unigene7924_1_1;Unigene20040_1_1;	GO:0006355;GO:0006366;GO:0006352;
7227.FBpp0083045	Unigene11499_1_1;	GO:0006355;GO:0006366;GO:0006352;
4932.YKL110C	Unigene8990_1_1;Unigene8991_1_1;	GO:0006355;GO:0043954;GO:0048667;GO:0006354;GO:0043623;GO:0002376;GO:0065003;GO:0006464;
4932.YLL013C	Unigene18888_1_1;	GO:0006355;GO:0048513;GO:0048468;GO:0000288;GO:0006357;
7227.FBpp0288679	Unigene48574_1_1;Unigene10083_1_1;Unigene29384_1_1;Unigene38721_1_1;	GO:0006355;GO:0048513;GO:0048468;GO:0000288;GO:0006357;GO:0010467;
7227.FBpp0290929	Unigene50512_1_1;Unigene27856_1_1;Unigene3150_1_1;Unigene15654_1_1;Unigene16038_1_1;Unigene35047_1_1;Unigene33496_1_1;Unigene28872_1_1;Unigene11964_1_1;Unigene13665_1_1;Unigene10875_1_1;Unigene31073_1_1;Unigene7620_1_1;Unigene7621_1_1;Unigene43032_1_1;	GO:0006357;GO:0006352;
10116.ENSRNOP00000026148	Unigene41888_1_1;Unigene10930_1_1;	GO:0006357;GO:0010557;GO:0007179;GO:0016049;GO:0032906;GO:0001837;GO:0006950;GO:0010468;GO:0006351;GO:0007178;GO:0007166;GO:0006464;
7227.FBpp0088489	Unigene7497_1_1;Unigene7498_1_1;	GO:0006357;GO:0010557;GO:0048232;GO:0051149;GO:0034622;GO:0016477;
7165.AGAP005881-PA	Unigene13378_1_1;Unigene41496_1_1;Unigene38546_1_1;	GO:0006357;GO:0010557;GO:0048232;GO:0051149;GO:0034622;GO:0032446;
7227.FBpp0305523	Unigene43458_1_1;Unigene11537_1_1;	GO:0006357;GO:0040007;GO:0007128;GO:0007281;GO:0007129;GO:0034968;GO:0009987;
7165.AGAP004686-PA	Unigene16558_1_1;Unigene46387_1_1;	GO:0006396;
7227.FBpp0070765	Unigene18430_1_1;Unigene19166_1_1;Unigene13215_1_1;	GO:0006396;
7227.FBpp0083025	Unigene28256_1_1;Unigene36263_1_1;	GO:0006396;
7227.FBpp0303824	Unigene8393_1_1;	GO:0006396;
9606.ENSP00000300213	Unigene23217_1_1;	GO:0006396;
7165.AGAP001943-PA	Unigene49605_1_1;Unigene27335_1_1;Unigene10214_1_1;Unigene23677_1_1;	GO:0006396;GO:0006412;GO:0006730;GO:0017182;GO:0008152;
7165.AGAP000934-PA	Unigene35404_1_1;Unigene20875_1_1;Unigene16518_1_1;	GO:0006396;GO:0006412;GO:0006730;GO:0017182;GO:0008152;
7227.FBpp0075861	Unigene35404_1_1;Unigene16182_1_1;	GO:0006396;GO:0006412;GO:0006730;GO:0017182;GO:0008152;
7165.AGAP011288-PA	Unigene10315_1_1;	GO:0006396;GO:0006412;GO:0006730;GO:0017182;GO:0008152;
7165.AGAP010609-PA	Unigene10442_1_1;	GO:0006396;GO:0006412;GO:0050896;
9606.ENSP00000308466	Unigene3596_1_1;	GO:0006396;GO:0007472;
10116.ENSRNOP00000007190	Unigene17418_1_1;	GO:0006396;GO:0008033;GO:0010467;
10090.ENSMUSP00000031728	Unigene27332_1_1;	GO:0006396;GO:0008033;GO:0010467;
7227.FBpp0071256	CL809.Contig1_1_1;Unigene35069_1_1;Unigene37737_1_1;	GO:0006396;GO:0010467;
7227.FBpp0075754	Unigene18139_1_1;	GO:0006396;GO:0010467;
7227.FBpp0291292	Unigene50362_1_1;Unigene41238_1_1;Unigene36161_1_1;Unigene24359_1_1;Unigene19255_1_1;	GO:0006396;GO:0010467;
9606.ENSP00000337512	Unigene37107_1_1;	GO:0006397;
9606.ENSP00000362550	Unigene35180_1_1;Unigene35477_1_1;	GO:0006397;
9606.ENSP00000373657	Unigene35742_1_1;Unigene35741_1_1;Unigene23442_1_1;	GO:0006397;GO:0006413;GO:0006417;
4932.YGL122C	Unigene2743_1_1;	GO:0006397;GO:0016458;GO:0006606;GO:0051704;GO:0015031;
4932.YOL093W	Unigene11243_1_1;Unigene13434_1_1;	GO:0006399;
7165.AGAP003084-PA	Unigene50060_1_1;	GO:0006400;GO:0018198;GO:0009108;GO:0002097;GO:0044260;GO:0034641;GO:0044238;GO:0016226;GO:0000096;GO:0065003;GO:0031163;
7227.FBpp0073099	Unigene37072_1_1;	GO:0006401;GO:0000387;GO:0006399;GO:0042254;GO:0006396;GO:0000377;
7227.FBpp0079211	Unigene8014_1_1;Unigene8013_1_1;Unigene8012_1_1;Unigene8011_1_1;	GO:0006401;GO:0006396;
7227.FBpp0304166	Unigene7987_1_1;	GO:0006405;GO:0006406;GO:0006810;GO:0033036;GO:0010951;GO:0007094;GO:0048534;GO:0006915;GO:0016071;
10116.ENSRNOP00000024016	Unigene43471_1_1;	GO:0006412;GO:0006464;GO:0007166;GO:0001751;GO:0006582;GO:0043407;GO:0042742;GO:0005977;GO:0007297;GO:0009886;GO:0007391;GO:0006468;GO:0044319;GO:0006935;GO:0048858;GO:0048588;GO:0001738;GO:0000165;GO:0050896;GO:0023014;
7227.FBpp0083213	Unigene43155_1_1;Unigene44786_1_1;	GO:0006412;GO:0006464;GO:0010467;
7227.FBpp0080648	Unigene36828_1_1;	GO:0006412;GO:0006464;GO:0010467;
7227.FBpp0087084	Unigene8667_1_1;	GO:0006412;GO:0006464;GO:0010467;
6239.C02F5.13	Unigene43110_1_1;	GO:0006412;GO:0006464;GO:0010467;
7227.FBpp0074708	Unigene22947_1_1;	GO:0006412;GO:0006464;GO:0010467;
7227.FBpp0112471	Unigene19006_1_1;Unigene43867_1_1;	GO:0006412;GO:0006464;GO:0010467;
7227.FBpp0083959	Unigene23917_1_1;	GO:0006412;GO:0006464;GO:0010467;
7165.AGAP003063-PA	Unigene23917_1_1;	GO:0006412;GO:0006464;GO:0010467;
7227.FBpp0087806	Unigene7659_1_1;	GO:0006412;GO:0006464;GO:0010467;
9606.ENSP00000360222	Unigene22612_1_1;	GO:0006412;GO:0006464;GO:0010467;
7227.FBpp0076652	Unigene40091_1_1;	GO:0006412;GO:0010467;
7227.FBpp0073367	CL234.Contig1_1_1;	GO:0006412;GO:0010467;
7227.FBpp0079444	Unigene8250_1_1;	GO:0006412;GO:0016070;GO:0040007;GO:0043066;GO:0010467;
7227.FBpp0083842	Unigene37970_1_1;	GO:0006412;GO:0080090;GO:0006084;GO:0009889;GO:0006720;GO:0006694;GO:0008203;GO:0009719;
9606.ENSP00000328103	Unigene2427_1_1;	GO:0006413;GO:0006417;GO:0009790;GO:0006412;
7227.FBpp0290107	Unigene40463_1_1;Unigene40462_1_1;	GO:0006413;GO:0006417;GO:0009987;GO:0016049;GO:0043248;GO:0042994;GO:0043433;GO:0000122;GO:0043161;GO:0009968;GO:0001836;GO:0031331;GO:0051439;GO:0000165;GO:0000079;GO:0048513;
7227.FBpp0082916	Unigene43926_1_1;	GO:0006413;GO:0022613;GO:0000398;GO:0009792;
7165.AGAP001816-PA	Unigene43926_1_1;	GO:0006413;GO:0022613;GO:0000398;GO:0009792;
10090.ENSMUSP00000001834	Unigene22585_1_1;Unigene24715_1_1;	GO:0006413;GO:0022613;GO:0000398;GO:0009792;
10090.ENSMUSP00000120925	Unigene36245_1_1;	GO:0006413;GO:0022613;GO:0000398;GO:0009792;
7227.FBpp0084312	Unigene46429_1_1;Unigene46295_1_1;	GO:0006413;GO:0022613;GO:0000398;GO:0009792;
9606.ENSP00000371472	Unigene49553_1_1;	GO:0006413;GO:0022613;GO:0000398;GO:0009792;
7227.FBpp0071923	Unigene24209_1_1;	GO:0006413;GO:0050896;GO:0008366;GO:0008585;GO:0021782;GO:0006446;GO:0006950;GO:0006412;GO:0010467;
6239.F42H10.7b.2	Unigene36463_1_1;	GO:0006413;GO:0050896;GO:0008366;GO:0008585;GO:0021782;GO:0006464;
7227.FBpp0075168	Unigene44027_1_1;Unigene44026_1_1;Unigene44191_1_1;	GO:0006418;
7165.AGAP005418-PA	Unigene44650_1_1;	GO:0006418;
7227.FBpp0076871	Unigene17291_1_1;Unigene3640_1_1;	GO:0006418;
7227.FBpp0079578	Unigene18580_1_1;	GO:0006418;
7227.FBpp0073965	Unigene41940_1_1;Unigene43998_1_1;Unigene16212_1_1;	GO:0006418;
7165.AGAP004171-PA	Unigene35239_1_1;	GO:0006418;
10090.ENSMUSP00000019183	Unigene38631_1_1;	GO:0006418;
7227.FBpp0086706	Unigene3802_1_1;	GO:0006418;
9606.ENSP00000222284	Unigene9335_1_1;	GO:0006418;
9606.ENSP00000235521	Unigene15911_1_1;	GO:0006418;
7227.FBpp0079914	Unigene19240_1_1;	GO:0006418;GO:0010467;
7227.FBpp0084021	Unigene8387_1_1;Unigene39945_1_1;Unigene24086_1_1;Unigene2738_1_1;	GO:0006418;GO:0010467;
6239.Y80D3A.1	Unigene43943_1_1;Unigene43942_1_1;	GO:0006418;GO:0010467;
7227.FBpp0305939	Unigene43964_1_1;	GO:0006418;GO:0010467;
7227.FBpp0071024	Unigene16439_1_1;Unigene4775_1_1;	GO:0006457;GO:0001909;GO:0043623;GO:0009207;GO:0007017;GO:0006412;GO:0032502;GO:0044267;GO:0009201;GO:0046483;
10090.ENSMUSP00000034228	Unigene50751_1_1;	GO:0006457;GO:0001909;GO:0043623;GO:0009207;GO:0007017;GO:0006412;GO:0032502;GO:0044267;GO:0009201;GO:0046483;
7227.FBpp0081328	Unigene2233_1_1;	GO:0006457;GO:0001909;GO:0043623;GO:0009207;GO:0007017;GO:0006412;GO:0032502;GO:0044267;GO:0009201;GO:0046483;
9606.ENSP00000244625	Unigene44079_1_1;	GO:0006457;GO:0001909;GO:0043623;GO:0009207;GO:0007017;GO:0006412;GO:0032502;GO:0045841;
9606.ENSP00000221855	Unigene43082_1_1;	GO:0006457;GO:0043623;GO:0007017;GO:0045841;GO:0001909;GO:0009207;GO:0006412;GO:0032502;
7227.FBpp0085529	Unigene43730_1_1;Unigene43729_1_1;	GO:0006457;GO:0050896;
9606.ENSP00000370055	Unigene7399_1_1;	GO:0006457;GO:0050896;
7227.FBpp0081491	Unigene7283_1_1;	GO:0006464;
7227.FBpp0290803	Unigene8876_1_1;Unigene8872_1_1;Unigene8875_1_1;Unigene8871_1_1;Unigene8874_1_1;Unigene8873_1_1;	GO:0006464;
7227.FBpp0087705	Unigene13688_1_1;	GO:0006464;
7227.FBpp0070404	Unigene19187_1_1;	GO:0006464;
7227.FBpp0079979	Unigene8487_1_1;	GO:0006464;
7227.FBpp0078413	Unigene44630_1_1;Unigene44629_1_1;Unigene40186_1_1;	GO:0006464;
7227.FBpp0305520	Unigene18370_1_1;Unigene18371_1_1;	GO:0006464;
7227.FBpp0077213	Unigene19736_1_1;	GO:0006464;
7227.FBpp0074641	Unigene8316_1_1;	GO:0006464;
7227.FBpp0112426	Unigene18368_1_1;Unigene16264_1_1;Unigene17300_1_1;	GO:0006464;
7227.FBpp0080752	Unigene19136_1_1;Unigene19135_1_1;	GO:0006464;
7227.FBpp0297920	Unigene7171_1_1;Unigene44073_1_1;	GO:0006464;
7165.AGAP006683-PA	Unigene35701_1_1;	GO:0006464;
7227.FBpp0071303	Unigene23162_1_1;Unigene40140_1_1;	GO:0006464;
7227.FBpp0072103	Unigene8305_1_1;	GO:0006464;
7227.FBpp0082550	Unigene19991_1_1;	GO:0006464;
7227.FBpp0075117	Unigene18825_1_1;	GO:0006464;
7227.FBpp0305420	Unigene8847_1_1;Unigene8848_1_1;	GO:0006464;
7227.FBpp0081597	Unigene45657_1_1;Unigene13294_1_1;	GO:0006464;
7227.FBpp0075450	Unigene48793_1_1;Unigene4597_1_1;Unigene49894_1_1;	GO:0006464;
7227.FBpp0070842	Unigene19295_1_1;Unigene48408_1_1;	GO:0006464;
7227.FBpp0087524	Unigene18865_1_1;Unigene18866_1_1;Unigene18864_1_1;Unigene18795_1_1;Unigene18794_1_1;	GO:0006464;
7227.FBpp0088350	Unigene19656_1_1;Unigene19657_1_1;	GO:0006464;
7227.FBpp0088181	Unigene43377_1_1;	GO:0006464;
7165.AGAP002953-PA	Unigene8958_1_1;Unigene8957_1_1;	GO:0006464;
7227.FBpp0078162	Unigene9409_1_1;Unigene43473_1_1;	GO:0006464;
7227.FBpp0077962	Unigene19963_1_1;Unigene2385_1_1;	GO:0006464;
7227.FBpp0077679	Unigene12113_1_1;Unigene244_1_1;Unigene37950_1_1;Unigene25065_1_1;Unigene24009_1_1;	GO:0006464;
7227.FBpp0291777	Unigene18795_1_1;Unigene18794_1_1;Unigene18865_1_1;Unigene18864_1_1;Unigene18866_1_1;	GO:0006464;
7227.FBpp0074326	Unigene43971_1_1;Unigene43970_1_1;	GO:0006464;
7227.FBpp0289007	Unigene18162_1_1;Unigene49935_1_1;	GO:0006464;
6239.Y55D5A.5a	Unigene49407_1_1;	GO:0006464;
6239.C06A5.7b	Unigene20097_1_1;Unigene7768_1_1;Unigene7767_1_1;	GO:0006464;
6239.C42D8.4	Unigene19424_1_1;Unigene19764_1_1;Unigene19763_1_1;	GO:0006464;
6239.T08H4.3	Unigene50999_1_1;	GO:0006464;
6239.F33G12.2	Unigene34412_1_1;	GO:0006464;
6239.EEED8.16.1	Unigene35635_1_1;	GO:0006464;
7227.FBpp0078365	Unigene51261_1_1;Unigene39934_1_1;Unigene48075_1_1;Unigene11029_1_1;	GO:0006464;
7227.FBpp0087883	Unigene44926_1_1;Unigene41459_1_1;Unigene48432_1_1;	GO:0006464;
7227.FBpp0074573	Unigene23551_1_1;Unigene7119_1_1;	GO:0006464;
7227.FBpp0302981	Unigene9096_1_1;	GO:0006464;
7227.FBpp0290642	Unigene44078_1_1;	GO:0006464;
7227.FBpp0112713	Unigene2815_1_1;Unigene50269_1_1;Unigene48037_1_1;	GO:0006464;
7227.FBpp0293589	Unigene36193_1_1;	GO:0006464;
7227.FBpp0086616	Unigene49161_1_1;	GO:0006464;
7227.FBpp0297292	Unigene20046_1_1;	GO:0006464;
7227.FBpp0085703	Unigene18193_1_1;Unigene7722_1_1;	GO:0006464;
10090.ENSMUSP00000021077	Unigene44753_1_1;	GO:0006464;
10090.ENSMUSP00000001712	Unigene757_1_1;Unigene867_1_1;Unigene3459_1_1;	GO:0006464;
10090.ENSMUSP00000129012	Unigene19629_1_1;	GO:0006464;
7165.AGAP008909-PA	Unigene8487_1_1;Unigene42776_1_1;	GO:0006464;
7227.FBpp0300803	Unigene18713_1_1;Unigene21088_1_1;Unigene46049_1_1;	GO:0006464;
7227.FBpp0289753	Unigene19389_1_1;Unigene19390_1_1;	GO:0006464;
10116.ENSRNOP00000009623	Unigene20097_1_1;	GO:0006464;
10090.ENSMUSP00000063999	Unigene12762_1_1;Unigene1998_1_1;Unigene22599_1_1;	GO:0006464;
10116.ENSRNOP00000025009	Unigene22769_1_1;	GO:0006464;
7227.FBpp0305946	Unigene19276_1_1;Unigene19275_1_1;	GO:0006464;
7227.FBpp0293566	Unigene13735_1_1;Unigene7097_1_1;	GO:0006464;
7227.FBpp0291301	Unigene17798_1_1;	GO:0006464;
9606.ENSP00000365550	Unigene7741_1_1;	GO:0006464;
7227.FBpp0070037	Unigene22355_1_1;Unigene37033_1_1;Unigene2374_1_1;	GO:0006464;GO:0000165;
7227.FBpp0298348	Unigene40407_1_1;	GO:0006464;GO:0000165;
7227.FBpp0085427	Unigene18219_1_1;Unigene18217_1_1;Unigene18218_1_1;	GO:0006464;GO:0000165;
7227.FBpp0070802	Unigene24018_1_1;	GO:0006464;GO:0000165;GO:0050896;
10090.ENSMUSP00000129463	Unigene50850_1_1;	GO:0006464;GO:0006468;
7227.FBpp0076483	Unigene23165_1_1;Unigene23166_1_1;Unigene36179_1_1;	GO:0006464;GO:0006468;GO:0000165;GO:0050896;GO:0007391;
9606.ENSP00000347444	Unigene36884_1_1;	GO:0006464;GO:0006468;GO:0010608;GO:0043627;GO:0019932;GO:0000087;GO:0007052;GO:0007126;GO:0000741;GO:0007308;GO:0031023;GO:0050657;GO:0007049;
6239.C09B8.6a	Unigene27061_1_1;	GO:0006464;GO:0006468;GO:0050896;GO:0023014;GO:0000165;
7227.FBpp0082148	Unigene45363_1_1;CL629.Contig1_1_1;Unigene23922_1_1;	GO:0006464;GO:0006914;GO:0044248;
7227.FBpp0077133	Unigene23845_1_1;Unigene35300_1_1;Unigene16352_1_1;	GO:0006464;GO:0006914;GO:0044248;
7227.FBpp0085082	Unigene44032_1_1;Unigene8848_1_1;	GO:0006464;GO:0006915;
10090.ENSMUSP00000108455	Unigene12850_1_1;Unigene15411_1_1;Unigene15410_1_1;	GO:0006464;GO:0006915;
7227.FBpp0072830	Unigene18961_1_1;Unigene18962_1_1;Unigene18963_1_1;	GO:0006464;GO:0006915;GO:0016477;GO:0009653;GO:0030154;GO:0000165;
7227.FBpp0085094	Unigene36894_1_1;Unigene18270_1_1;Unigene18268_1_1;Unigene18272_1_1;Unigene18269_1_1;	GO:0006464;GO:0006915;GO:0042993;GO:0010467;
9606.ENSP00000349616	Unigene18776_1_1;	GO:0006464;GO:0006959;GO:0007297;GO:0030036;GO:0044087;GO:0019094;GO:0051235;GO:0010212;GO:0031570;GO:0008629;GO:0006974;
9606.ENSP00000441927	Unigene185_1_1;	GO:0006464;GO:0006959;GO:0007297;GO:0030036;GO:0044087;GO:0019094;GO:0051235;GO:0010212;GO:0031570;GO:0008629;GO:0006974;
7227.FBpp0297239	Unigene18188_1_1;Unigene17997_1_1;	GO:0006464;GO:0007049;GO:0010467;
4932.YKR028W	Unigene8522_1_1;Unigene8521_1_1;	GO:0006464;GO:0007049;GO:0046578;GO:0009888;GO:0006511;GO:0006915;GO:0000302;GO:0010467;
7227.FBpp0110413	Unigene7849_1_1;	GO:0006464;GO:0007166;
7165.AGAP003976-PA	Unigene11555_1_1;Unigene11556_1_1;	GO:0006464;GO:0007166;GO:0001751;GO:0006582;GO:0043407;GO:0042742;GO:0005977;GO:0007297;GO:0009886;GO:0007391;GO:0006468;GO:0044319;GO:0006935;GO:0048858;GO:0048588;GO:0001738;GO:0000165;GO:0050896;GO:0023014;
7165.AGAP009903-PA	Unigene10438_1_1;	GO:0006464;GO:0007166;GO:0001751;GO:0006582;GO:0043407;GO:0042742;GO:0005977;GO:0007297;GO:0009886;GO:0007391;GO:0006468;GO:0044319;GO:0006935;GO:0048858;GO:0048588;GO:0001738;GO:0000165;GO:0050896;GO:0023014;
7227.FBpp0077522	Unigene24062_1_1;Unigene45400_1_1;	GO:0006464;GO:0007166;GO:0001751;GO:0006582;GO:0043407;GO:0042742;GO:0005977;GO:0007297;GO:0009886;GO:0007391;GO:0006468;GO:0044319;GO:0006935;GO:0048858;GO:0048588;GO:0001738;GO:0000165;GO:0050896;GO:0023014;
7227.FBpp0303122	Unigene2346_1_1;Unigene28035_1_1;Unigene28034_1_1;	GO:0006464;GO:0007166;GO:0001751;GO:0006582;GO:0043407;GO:0042742;GO:0005977;GO:0007297;GO:0009886;GO:0007391;GO:0006468;GO:0044319;GO:0006935;GO:0048858;GO:0048588;GO:0001738;GO:0000165;GO:0050896;GO:0023014;
7227.FBpp0072288	Unigene8120_1_1;Unigene9431_1_1;Unigene9432_1_1;	GO:0006464;GO:0007166;GO:0001751;GO:0006582;GO:0043407;GO:0042742;GO:0005977;GO:0007297;GO:0009886;GO:0007391;GO:0006468;GO:0044319;GO:0006935;GO:0048858;GO:0048588;GO:0001738;GO:0000165;GO:0050896;GO:0023014;GO:0016055;GO:0010038;GO:0010033;
9606.ENSP00000353731	Unigene2254_1_1;Unigene45118_1_1;	GO:0006464;GO:0007167;GO:0019538;
7227.FBpp0303260	Unigene1727_1_1;Unigene44483_1_1;	GO:0006464;GO:0007178;
7227.FBpp0080384	Unigene9982_1_1;Unigene29618_1_1;	GO:0006464;GO:0007472;GO:0009653;GO:0005977;GO:0010212;GO:0031570;GO:0008629;GO:0006974;GO:0032655;GO:0003006;
6239.Y39E4B.7	Unigene49424_1_1;Unigene46502_1_1;	GO:0006464;GO:0007472;GO:0009653;GO:0005977;GO:0010212;GO:0031570;GO:0008629;GO:0006974;GO:0032655;GO:0003006;GO:0006412;GO:0010467;
7227.FBpp0297618	Unigene35595_1_1;Unigene27405_1_1;Unigene45085_1_1;Unigene326_1_1;Unigene33827_1_1;Unigene28129_1_1;Unigene2858_1_1;Unigene32497_1_1;Unigene48748_1_1;Unigene50617_1_1;Unigene42107_1_1;Unigene49439_1_1;	GO:0006464;GO:0007472;GO:0009653;GO:0005977;GO:0010212;GO:0031570;GO:0008629;GO:0006974;GO:0032655;GO:0003006;GO:0006412;GO:0010467;
7227.FBpp0070761	Unigene36438_1_1;Unigene36409_1_1;	GO:0006464;GO:0007472;GO:0009653;GO:0005977;GO:0010212;GO:0031570;GO:0008629;GO:0006974;GO:0032655;GO:0003006;GO:0010468;GO:0048232;
10090.ENSMUSP00000048430	Unigene7389_1_1;Unigene50867_1_1;	GO:0006464;GO:0007589;GO:0002573;GO:0010033;GO:0001756;GO:0050673;GO:0042476;GO:0002009;GO:0006468;GO:0007249;GO:0006915;GO:0007399;GO:0007611;GO:0007043;GO:0045165;GO:0007405;GO:0008105;GO:0035088;GO:0007309;GO:0046666;GO:0023014;GO:0006796;GO:0050896;GO:0043066;GO:0010467;
10090.ENSMUSP00000105613	Unigene50827_1_1;	GO:0006464;GO:0007589;GO:0002573;GO:0010033;GO:0001756;GO:0050673;GO:0042476;GO:0002009;GO:0006468;GO:0007249;GO:0006915;GO:0007399;GO:0007611;GO:0007043;GO:0045165;GO:0007405;GO:0008105;GO:0035088;GO:0007309;GO:0046666;GO:0023014;GO:0006796;GO:0050896;GO:0043066;GO:0010467;
7227.FBpp0083799	Unigene19268_1_1;	GO:0006464;GO:0009653;
10090.ENSMUSP00000109087	Unigene22211_1_1;	GO:0006464;GO:0009653;GO:0007411;GO:0035107;GO:0007178;GO:0045597;GO:0016337;GO:0001547;GO:0003002;GO:0030282;GO:0001654;GO:0006952;GO:0048704;GO:0006915;GO:0001701;GO:0010557;GO:0048732;GO:0048534;GO:0016049;GO:0031346;GO:0001934;GO:0012502;GO:0033993;GO:0010740;GO:0007276;GO:0030198;GO:0045165;GO:0008283;GO:0048514;GO:0006928;GO:0010628;GO:0000165;GO:0033160;GO:0050896;
10090.ENSMUSP00000091301	Unigene17981_1_1;	GO:0006464;GO:0009653;GO:0035556;
4932.YOR353C	Unigene12819_1_1;	GO:0006464;GO:0009967;GO:0007173;GO:0030534;GO:0030307;GO:0051259;GO:0006605;GO:0019217;GO:0045860;
7227.FBpp0084543	Unigene41800_1_1;	GO:0006464;GO:0010212;GO:0031570;GO:0008629;GO:0006974;
7227.FBpp0290673	Unigene40540_1_1;	GO:0006464;GO:0010212;GO:0031570;GO:0008629;GO:0006974;
7165.AGAP001279-PA	Unigene18268_1_1;Unigene18270_1_1;Unigene18272_1_1;Unigene18269_1_1;	GO:0006464;GO:0010467;
7227.FBpp0076921	Unigene22788_1_1;	GO:0006464;GO:0010467;
7227.FBpp0072075	Unigene40634_1_1;	GO:0006464;GO:0010467;
7227.FBpp0079266	Unigene8773_1_1;	GO:0006464;GO:0010467;
7227.FBpp0084465	Unigene19549_1_1;Unigene19548_1_1;Unigene19547_1_1;Unigene19546_1_1;Unigene19545_1_1;Unigene19544_1_1;	GO:0006464;GO:0010467;
7227.FBpp0075984	Unigene23702_1_1;Unigene11501_1_1;	GO:0006464;GO:0010467;
7227.FBpp0071386	Unigene44889_1_1;	GO:0006464;GO:0010467;
7227.FBpp0290627	Unigene11742_1_1;Unigene5820_1_1;	GO:0006464;GO:0010467;
7227.FBpp0300535	Unigene8020_1_1;Unigene8021_1_1;Unigene8022_1_1;	GO:0006464;GO:0010467;
7227.FBpp0303085	Unigene19962_1_1;Unigene34328_1_1;	GO:0006464;GO:0010467;
9606.ENSP00000262709	Unigene46042_1_1;	GO:0006464;GO:0010467;
7227.FBpp0300985	Unigene27858_1_1;Unigene36978_1_1;Unigene48307_1_1;Unigene10218_1_1;Unigene11594_1_1;Unigene16877_1_1;	GO:0006464;GO:0010467;
7165.AGAP004629-PA	Unigene7514_1_1;	GO:0006464;GO:0010467;
7227.FBpp0305308	Unigene8437_1_1;Unigene45511_1_1;	GO:0006464;GO:0010467;
9606.ENSP00000305924	Unigene9874_1_1;Unigene14140_1_1;Unigene45587_1_1;	GO:0006464;GO:0010467;
7227.FBpp0082877	Unigene33202_1_1;Unigene9667_1_1;	GO:0006464;GO:0010467;GO:0006915;GO:0006006;
7165.AGAP005583-PA	Unigene44053_1_1;	GO:0006464;GO:0016477;GO:0006796;
7227.FBpp0072523	Unigene31801_1_1;	GO:0006464;GO:0042742;GO:0007391;GO:0006468;GO:0000165;GO:0023014;GO:0050896;GO:0009987;
7227.FBpp0301546	Unigene18268_1_1;Unigene18270_1_1;Unigene18272_1_1;Unigene18269_1_1;	GO:0006464;GO:0042993;GO:0006915;GO:0010467;
7227.FBpp0083975	Unigene23761_1_1;	GO:0006464;GO:0044248;
7227.FBpp0076331	Unigene12787_1_1;Unigene38968_1_1;	GO:0006464;GO:0044248;
7227.FBpp0072840	Unigene27950_1_1;Unigene48060_1_1;Unigene45674_1_1;Unigene15631_1_1;Unigene34196_1_1;	GO:0006464;GO:0044248;
7227.FBpp0084894	Unigene28523_1_1;Unigene1049_1_1;	GO:0006464;GO:0044248;
7227.FBpp0294057	Unigene13300_1_1;Unigene48080_1_1;Unigene24936_1_1;Unigene13932_1_1;Unigene23927_1_1;	GO:0006464;GO:0044248;
7227.FBpp0302863	Unigene16004_1_1;Unigene45819_1_1;	GO:0006464;GO:0044248;
7227.FBpp0302990	Unigene44929_1_1;Unigene36013_1_1;	GO:0006464;GO:0044248;
7227.FBpp0071264	Unigene16264_1_1;Unigene17300_1_1;	GO:0006464;GO:0048468;GO:0000187;
7227.FBpp0073551	Unigene43420_1_1;Unigene43418_1_1;Unigene43419_1_1;Unigene43421_1_1;	GO:0006464;GO:0050896;GO:0000165;
7227.FBpp0303551	Unigene18881_1_1;	GO:0006464;GO:0050896;GO:0000165;
7227.FBpp0083966	Unigene23421_1_1;Unigene23422_1_1;Unigene23423_1_1;Unigene17300_1_1;	GO:0006464;GO:0050896;GO:0000165;
7227.FBpp0073578	Unigene36829_1_1;Unigene24109_1_1;Unigene11649_1_1;Unigene24107_1_1;	GO:0006464;GO:0050896;GO:0009987;GO:0000165;GO:0007391;GO:0006468;
10090.ENSMUSP00000053097	Unigene6019_1_1;Unigene1900_1_1;Unigene20095_1_1;Unigene11545_1_1;	GO:0006464;GO:0051179;
10090.ENSMUSP00000066304	Unigene19335_1_1;Unigene23807_1_1;Unigene19703_1_1;CL76.Contig1_1_1;	GO:0006464;GO:0051179;
10116.ENSRNOP00000056630	Unigene7560_1_1;	GO:0006468;GO:0007369;GO:0042742;GO:0006874;GO:0006909;GO:0007173;GO:0007391;GO:0007015;GO:0001654;GO:0009060;GO:0007431;GO:0060541;GO:0007472;GO:0000165;GO:0007167;GO:0048232;GO:0010467;GO:0006817;GO:0006464;GO:0030832;GO:0051017;GO:0051276;GO:0008306;GO:0007420;GO:0001700;GO:0007300;GO:0007293;GO:0070848;GO:0007611;GO:0050851;GO:0023014;GO:0051179;GO:0007399;GO:0032870;GO:0007215;GO:0050974;GO:…
9606.ENSP00000371505	Unigene28099_1_1;	GO:0006468;GO:0007369;GO:0042742;GO:0006874;GO:0006909;GO:0007173;GO:0007391;GO:0007015;GO:0001654;GO:0009060;GO:0007431;GO:0060541;GO:0007472;GO:0000165;GO:0007167;GO:0048232;GO:0010467;GO:0006817;GO:0006464;GO:0030832;GO:0051017;GO:0051276;GO:0008306;GO:0007420;GO:0001700;GO:0007300;GO:0007293;GO:0070848;GO:0007611;GO:0050851;GO:0023014;GO:0051179;GO:0007399;GO:0032870;GO:0007215;GO:0050974;GO:…
7227.FBpp0070203	Unigene15883_1_1;	GO:0006473;GO:0006355;GO:0032502;GO:0006644;
7227.FBpp0076077	Unigene8564_1_1;	GO:0006473;GO:0006355;GO:0032502;GO:0006644;
9606.ENSP00000337477	Unigene9264_1_1;	GO:0006476;
9606.ENSP00000396976	Unigene16098_1_1;	GO:0006476;GO:0016458;GO:0048812;GO:0010259;GO:0048513;GO:0009987;GO:0006342;
7165.AGAP004086-PA	Unigene39828_1_1;	GO:0006479;GO:0010033;GO:0050794;GO:0008152;GO:0006720;
7227.FBpp0075877	Unigene4228_1_1;Unigene45377_1_1;	GO:0006486;GO:0031032;GO:0006493;GO:0061061;GO:0048513;GO:0030258;
7227.FBpp0072004	Unigene45199_1_1;Unigene13307_1_1;	GO:0006487;GO:0006013;
7227.FBpp0079234	Unigene1849_1_1;	GO:0006487;GO:0006013;
7227.FBpp0084183	Unigene33086_1_1;Unigene15935_1_1;Unigene11602_1_1;Unigene22014_1_1;	GO:0006487;GO:0006013;
7227.FBpp0082947	Unigene16464_1_1;Unigene26575_1_1;	GO:0006487;GO:0006013;GO:0016094;GO:0006461;GO:0006044;GO:0006486;
7227.FBpp0072887	Unigene49319_1_1;Unigene50479_1_1;Unigene50478_1_1;	GO:0006487;GO:0006013;GO:0016094;GO:0006461;GO:0006044;GO:0006486;
7227.FBpp0099388	Unigene35387_1_1;	GO:0006487;GO:0006013;GO:0016094;GO:0006461;GO:0006044;GO:0006486;
7227.FBpp0305584	Unigene49241_1_1;Unigene32579_1_1;Unigene24344_1_1;	GO:0006487;GO:0006013;GO:0016094;GO:0006461;GO:0006044;GO:0006486;
7227.FBpp0075946	Unigene5723_1_1;	GO:0006487;GO:0010467;
7227.FBpp0079324	Unigene19000_1_1;	GO:0006487;GO:0010467;
7227.FBpp0088796	Unigene21230_1_1;Unigene42191_1_1;	GO:0006487;GO:0010467;
7165.AGAP002666-PA	Unigene45504_1_1;Unigene22368_1_1;Unigene45505_1_1;	GO:0006487;GO:0010467;GO:0006013;
7227.FBpp0070795	Unigene32412_1_1;Unigene6303_1_1;Unigene50523_1_1;Unigene28186_1_1;	GO:0006497;
7227.FBpp0088455	Unigene44593_1_1;	GO:0006497;
10090.ENSMUSP00000072018	Unigene15476_1_1;	GO:0006497;GO:0006506;
7227.FBpp0071597	Unigene44428_1_1;Unigene10574_1_1;	GO:0006506;GO:0006013;
7165.AGAP009280-PA	Unigene659_1_1;	GO:0006506;GO:0006013;
10090.ENSMUSP00000093819	Unigene13982_1_1;	GO:0006506;GO:0006013;
7227.FBpp0084347	Unigene1983_1_1;	GO:0006506;GO:0006497;
6239.ZK688.3.1	Unigene49305_1_1;Unigene41803_1_1;	GO:0006520;GO:0006525;GO:0006558;GO:0006570;
7227.FBpp0082069	Unigene17720_1_1;	GO:0006544;GO:0019695;
7227.FBpp0087068	Unigene19170_1_1;Unigene45362_1_1;Unigene5491_1_1;Unigene617_1_1;Unigene27012_1_1;Unigene25365_1_1;	GO:0006544;GO:0019695;
7227.FBpp0081116	Unigene37816_1_1;	GO:0006544;GO:0019695;
6239.M01E5.2	Unigene25465_1_1;	GO:0006560;
7227.FBpp0076363	Unigene41895_1_1;Unigene18198_1_1;Unigene35176_1_1;	GO:0006560;GO:0008152;GO:0009987;GO:0006508;GO:0002376;GO:0045765;
7227.FBpp0085012	Unigene18941_1_1;Unigene35023_1_1;Unigene47289_1_1;	GO:0006560;GO:0008152;GO:0009987;GO:0006508;GO:0002376;GO:0045765;
9606.ENSP00000360270	Unigene10594_1_1;Unigene38972_1_1;	GO:0006560;GO:0008152;GO:0009987;GO:0006508;GO:0002376;GO:0045765;
7227.FBpp0075741	Unigene23709_1_1;	GO:0006596;
7227.FBpp0303028	Unigene24080_1_1;	GO:0006596;GO:0010467;GO:0009058;
10090.ENSMUSP00000090647	Unigene39001_1_1;	GO:0006596;GO:0044237;
7227.FBpp0085065	Unigene7396_1_1;	GO:0006605;
7227.FBpp0305890	Unigene7614_1_1;	GO:0006605;
7227.FBpp0099837	Unigene19200_1_1;	GO:0006605;
7227.FBpp0074684	Unigene22827_1_1;	GO:0006605;GO:0006754;GO:0006818;
7227.FBpp0085107	Unigene7761_1_1;	GO:0006605;GO:0006754;GO:0006818;
7227.FBpp0086555	Unigene22877_1_1;	GO:0006605;GO:0006754;GO:0006818;
7227.FBpp0288710	Unigene7503_1_1;Unigene7504_1_1;	GO:0006605;GO:0006754;GO:0006818;
9606.ENSP00000357360	Unigene36694_1_1;Unigene36693_1_1;	GO:0006605;GO:0006754;GO:0006818;
7227.FBpp0072128	Unigene17623_1_1;Unigene7941_1_1;	GO:0006605;GO:0006952;GO:0034728;GO:0040029;GO:0006325;GO:0009987;GO:0051259;
7227.FBpp0076329	Unigene27177_1_1;	GO:0006605;GO:0007031;GO:0006352;
7227.FBpp0304214	Unigene7339_1_1;	GO:0006605;GO:0007031;GO:0009207;GO:0006996;GO:0042221;GO:0015909;GO:0016558;GO:0016477;
10090.ENSMUSP00000028650	Unigene13425_1_1;	GO:0006605;GO:0007031;GO:0009207;GO:0006996;GO:0042221;GO:0015909;GO:0016558;GO:0016477;
6239.K06H7.3.1	Unigene28976_1_1;Unigene12445_1_1;	GO:0006605;GO:0043161;
6239.E02H1.2	Unigene48611_1_1;	GO:0006606;GO:0006412;GO:0007052;GO:0010467;
7227.FBpp0073338	Unigene24219_1_1;Unigene7339_1_1;	GO:0006612;
7227.FBpp0085836	Unigene37070_1_1;Unigene37071_1_1;	GO:0006625;GO:0007017;GO:0006984;GO:0043161;GO:0006886;GO:0022607;GO:0031331;GO:0043280;GO:0006281;GO:0019538;GO:0009987;
4932.YEL052W	Unigene50017_1_1;Unigene48200_1_1;	GO:0006625;GO:0007017;GO:0006984;GO:0043161;GO:0006886;GO:0022607;GO:0031331;GO:0043280;GO:0006281;GO:0019538;GO:0009987;
7227.FBpp0303184	Unigene576_1_1;	GO:0006625;GO:0007017;GO:0006984;GO:0043161;GO:0006886;GO:0022607;GO:0031331;GO:0043280;GO:0006281;GO:0019538;GO:0009987;
7227.FBpp0081313	Unigene5626_1_1;	GO:0006629;
4932.YBR041W	Unigene45328_1_1;Unigene49399_1_1;Unigene44327_1_1;Unigene44326_1_1;Unigene9555_1_1;Unigene1908_1_1;	GO:0006629;GO:0006631;GO:0006635;GO:0006692;GO:0048232;GO:0032787;GO:0008152;
6239.ZK550.6.2	Unigene22661_1_1;Unigene8371_1_1;	GO:0006629;GO:0006631;GO:0006635;GO:0006692;GO:0048232;GO:0032787;GO:0009062;
7165.AGAP005556-PA	Unigene28211_1_1;Unigene27368_1_1;Unigene27367_1_1;	GO:0006629;GO:0006810;
7227.FBpp0070589	Unigene19480_1_1;	GO:0006629;GO:0006810;
7227.FBpp0085075	Unigene19304_1_1;	GO:0006629;GO:0009987;GO:0008152;GO:0006810;GO:0044238;
10090.ENSMUSP00000112836	Unigene18314_1_1;Unigene18312_1_1;	GO:0006629;GO:0042306;GO:0019538;GO:0016125;
7165.AGAP011479-PA	Unigene22429_1_1;	GO:0006629;GO:0048545;GO:0009628;GO:0008544;GO:0022414;GO:0007610;GO:0008283;
7227.FBpp0072436	Unigene16046_1_1;Unigene15691_1_1;	GO:0006629;GO:0048545;GO:0009628;GO:0008544;GO:0022414;GO:0007610;GO:0008283;
7227.FBpp0072939	Unigene36927_1_1;Unigene23122_1_1;	GO:0006629;GO:0048545;GO:0009628;GO:0008544;GO:0022414;GO:0007610;GO:0008283;
7227.FBpp0074909	Unigene43341_1_1;	GO:0006629;GO:0048545;GO:0009628;GO:0008544;GO:0022414;GO:0007610;GO:0008283;
10116.ENSRNOP00000035783	Unigene17914_1_1;Unigene8303_1_1;	GO:0006629;GO:0048545;GO:0009628;GO:0008544;GO:0022414;GO:0007610;GO:0008283;
7227.FBpp0075044	Unigene50351_1_1;	GO:0006631;
4932.YML008C	Unigene13017_1_1;Unigene44688_1_1;	GO:0006631;
7227.FBpp0083398	Unigene1579_1_1;	GO:0006631;
7227.FBpp0292386	Unigene43612_1_1;Unigene17982_1_1;CL131.Contig1_1_1;Unigene737_1_1;Unigene20392_1_1;Unigene14801_1_1;Unigene4491_1_1;Unigene18546_1_1;Unigene36892_1_1;Unigene2430_1_1;Unigene32826_1_1;	GO:0006631;GO:0006629;GO:0006635;GO:0032787;GO:0006692;GO:0048232;GO:0008152;
6239.C01G10.7	Unigene35163_1_1;Unigene31530_1_1;	GO:0006631;GO:0006641;GO:0006084;GO:0005975;GO:0009207;GO:0008152;
6239.Y45G12B.3.2	Unigene48614_1_1;Unigene46962_1_1;Unigene11909_1_1;	GO:0006631;GO:0006641;GO:0006084;GO:0005975;GO:0009207;GO:0008152;
10090.ENSMUSP00000053971	Unigene20471_1_1;Unigene37309_1_1;	GO:0006631;GO:0006641;GO:0008152;GO:0009058;GO:0009108;
7227.FBpp0079472	Unigene7253_1_1;Unigene42267_1_1;Unigene21166_1_1;	GO:0006631;GO:0008152;
7227.FBpp0072135	Unigene17959_1_1;	GO:0006631;GO:0008152;
10090.ENSMUSP00000029877	Unigene9341_1_1;Unigene9340_1_1;	GO:0006631;GO:0008152;
7227.FBpp0083130	Unigene31046_1_1;	GO:0006631;GO:0010468;GO:0048878;GO:0019538;GO:0006732;GO:0048871;GO:0010033;GO:0008152;
7165.AGAP012063-PA	Unigene8099_1_1;Unigene8098_1_1;	GO:0006631;GO:0010468;GO:0048878;GO:0019538;GO:0006732;GO:0048871;GO:0010033;GO:0008152;GO:0006464;
7227.FBpp0292995	Unigene1707_1_1;Unigene50630_1_1;	GO:0006631;GO:0010468;GO:0048878;GO:0019538;GO:0006732;GO:0048871;GO:0010033;GO:0008152;GO:0006464;
10090.ENSMUSP00000066092	Unigene23062_1_1;	GO:0006635;GO:0003006;GO:0006665;GO:0009308;GO:0051260;GO:0006399;GO:0007568;GO:0006631;GO:0008152;
6239.F11A3.1.1	Unigene18546_1_1;Unigene43612_1_1;Unigene17982_1_1;Unigene36892_1_1;CL131.Contig1_1_1;	GO:0006635;GO:0003006;GO:0006665;GO:0009308;GO:0051260;GO:0006399;GO:0007568;GO:0032787;GO:0006629;GO:0006631;GO:0006692;GO:0048232;
7227.FBpp0080659	Unigene19723_1_1;Unigene9206_1_1;	GO:0006635;GO:0003006;GO:0006665;GO:0009308;GO:0051260;GO:0006399;GO:0007568;GO:0032787;GO:0009062;
9606.ENSP00000341681	Unigene30953_1_1;	GO:0006635;GO:0006639;GO:0010033;GO:0051259;GO:0019318;GO:0030073;GO:0006577;GO:0007631;GO:0019217;GO:0009062;GO:0050896;GO:0003333;GO:0019395;
9606.ENSP00000296127	Unigene46321_1_1;Unigene35911_1_1;Unigene33155_1_1;	GO:0006635;GO:0006639;GO:0010033;GO:0051259;GO:0019318;GO:0030073;GO:0006577;GO:0007631;GO:0019217;GO:0009062;GO:0050896;GO:0003333;GO:0019395;
7227.FBpp0077414	Unigene22820_1_1;	GO:0006635;GO:0006639;GO:0010033;GO:0051259;GO:0019318;GO:0030073;GO:0006577;GO:0007631;GO:0019217;GO:0009062;GO:0050896;GO:0003333;GO:0019395;GO:0006631;GO:0006732;GO:0032787;GO:0006629;GO:0009719;
7227.FBpp0081231	Unigene7923_1_1;Unigene44935_1_1;Unigene32961_1_1;Unigene45429_1_1;Unigene44936_1_1;	GO:0006635;GO:0006639;GO:0010033;GO:0051259;GO:0019318;GO:0030073;GO:0006577;GO:0007631;GO:0019217;GO:0009062;GO:0050896;GO:0003333;GO:0019395;GO:0006631;GO:0006732;GO:0032787;GO:0006629;GO:0009719;
7227.FBpp0082738	Unigene10843_1_1;Unigene27365_1_1;	GO:0006635;GO:0006639;GO:0010033;GO:0051259;GO:0019318;GO:0030073;GO:0006577;GO:0007631;GO:0019217;GO:0009062;GO:0050896;GO:0003333;GO:0019395;GO:0006631;GO:0010468;GO:0048878;GO:0019538;GO:0006732;GO:0048871;GO:0008152;GO:0032787;GO:0006629;GO:0009719;
6239.Y65B4BL.5	Unigene18669_1_1;CL131.Contig1_1_1;	GO:0006635;GO:0008152;
10090.ENSMUSP00000071351	Unigene18796_1_1;	GO:0006641;
7165.AGAP003815-PA	Unigene25412_1_1;	GO:0006641;GO:0008152;
7227.FBpp0079897	Unigene43675_1_1;	GO:0006641;GO:0008152;GO:0006635;GO:0003006;GO:0006665;GO:0009308;GO:0051260;GO:0006399;GO:0007568;GO:0006629;GO:0006631;GO:0006692;GO:0048232;GO:0032787;
6239.C26H9A.2c.2	Unigene33157_1_1;Unigene50445_1_1;Unigene29480_1_1;	GO:0006643;GO:0010467;
7227.FBpp0087635	Unigene9708_1_1;Unigene48704_1_1;Unigene519_1_1;	GO:0006644;
7227.FBpp0079576	Unigene36951_1_1;Unigene50328_1_1;	GO:0006644;
7227.FBpp0086966	Unigene48252_1_1;Unigene7081_1_1;	GO:0006644;
7165.AGAP000466-PA	Unigene48008_1_1;	GO:0006644;
7165.AGAP001356-PA	Unigene41286_1_1;Unigene39885_1_1;Unigene44440_1_1;Unigene19343_1_1;Unigene19427_1_1;Unigene20095_1_1;Unigene11545_1_1;Unigene18622_1_1;Unigene45882_1_1;Unigene48008_1_1;Unigene2581_1_1;Unigene44442_1_1;Unigene19703_1_1;CL76.Contig1_1_1;Unigene8467_1_1;Unigene44441_1_1;Unigene7785_1_1;Unigene19426_1_1;Unigene40592_1_1;	GO:0006644;
7227.FBpp0292618	Unigene23436_1_1;Unigene28096_1_1;Unigene42804_1_1;	GO:0006644;
7227.FBpp0291375	Unigene35737_1_1;Unigene13014_1_1;	GO:0006644;
7227.FBpp0078338	Unigene519_1_1;Unigene9708_1_1;	GO:0006644;
10090.ENSMUSP00000025680	Unigene26864_1_1;Unigene44149_1_1;Unigene44150_1_1;	GO:0006644;
10090.ENSMUSP00000127374	Unigene9171_1_1;	GO:0006644;
6239.W09B12.1.2	Unigene48008_1_1;	GO:0006644;
7227.FBpp0293955	Unigene26740_1_1;Unigene27671_1_1;Unigene35712_1_1;	GO:0006644;
7227.FBpp0305778	Unigene7530_1_1;Unigene7531_1_1;	GO:0006644;
7227.FBpp0303397	Unigene18972_1_1;Unigene18973_1_1;Unigene48252_1_1;	GO:0006644;
7227.FBpp0304758	Unigene9327_1_1;	GO:0006644;GO:0006473;GO:0006355;GO:0032502;
4932.YMR079W	Unigene43635_1_1;Unigene7712_1_1;Unigene7713_1_1;	GO:0006644;GO:0007264;GO:0042221;GO:0006996;GO:0050794;GO:0007275;GO:0009653;GO:0007165;GO:0001703;GO:0031340;GO:0016477;GO:0009725;GO:0042742;GO:0046394;GO:0016192;GO:0048522;GO:0016043;GO:0008152;
9606.ENSP00000268099	Unigene19679_1_1;	GO:0006644;GO:0007264;GO:0042221;GO:0006996;GO:0050794;GO:0007275;GO:0009653;GO:0007165;GO:0001703;GO:0031340;GO:0016477;GO:0009725;GO:0042742;GO:0046394;GO:0016192;GO:0048522;GO:0016043;GO:0008152;
7227.FBpp0084303	Unigene22424_1_1;	GO:0006644;GO:0008152;
7227.FBpp0074786	Unigene44883_1_1;	GO:0006644;GO:0008152;
7165.AGAP002482-PA	Unigene24879_1_1;Unigene29786_1_1;Unigene26889_1_1;	GO:0006644;GO:0008152;
7227.FBpp0080020	Unigene43375_1_1;	GO:0006644;GO:0008152;
4932.YOR175C	Unigene44883_1_1;Unigene48902_1_1;	GO:0006644;GO:0008152;
4932.YGR110W	Unigene27668_1_1;	GO:0006644;GO:0008152;
7227.FBpp0077226	Unigene40375_1_1;Unigene40374_1_1;	GO:0006650;GO:0006631;GO:0046519;GO:0006644;
7227.FBpp0080297	Unigene9151_1_1;Unigene1642_1_1;	GO:0006665;GO:0009308;
9606.ENSP00000349689	Unigene33588_1_1;	GO:0006665;GO:0009308;
7165.AGAP000402-PA	Unigene12863_1_1;	GO:0006720;
7227.FBpp0087266	Unigene8080_1_1;	GO:0006720;
7227.FBpp0082737	Unigene3273_1_1;	GO:0006720;
7227.FBpp0083457	Unigene9510_1_1;	GO:0006720;
7227.FBpp0076232	Unigene7763_1_1;	GO:0006720;
7227.FBpp0303850	Unigene43046_1_1;Unigene40863_1_1;	GO:0006720;
9606.ENSP00000379739	Unigene7709_1_1;	GO:0006720;
7227.FBpp0072723	Unigene35247_1_1;Unigene36840_1_1;	GO:0006720;GO:0009719;GO:0008203;GO:0006631;GO:0008152;
7227.FBpp0084847	Unigene29657_1_1;	GO:0006720;GO:0009719;GO:0008203;GO:0006631;GO:0008152;
7227.FBpp0085450	Unigene44498_1_1;	GO:0006720;GO:0019400;GO:0006743;GO:0006351;
7227.FBpp0078980	Unigene36610_1_1;Unigene36172_1_1;	GO:0006725;GO:0006779;GO:0008152;GO:0001101;GO:0051414;GO:0046677;GO:0043627;GO:0007584;GO:0009887;GO:0010001;GO:0046685;GO:0034097;GO:0010288;GO:0014075;GO:0018130;GO:0033013;GO:0045597;GO:0006605;GO:0008283;GO:0006449;GO:0006915;GO:0012502;GO:0018205;GO:0006405;GO:0006448;
7227.FBpp0082095	Unigene7535_1_1;	GO:0006732;GO:0006631;GO:0046459;GO:0008152;
7227.FBpp0073530	Unigene5286_1_1;	GO:0006743;GO:0006720;GO:0019400;GO:0006351;
7227.FBpp0070924	Unigene40348_1_1;	GO:0006743;GO:0006720;GO:0019400;GO:0006351;
7227.FBpp0073568	Unigene41898_1_1;	GO:0006743;GO:0006720;GO:0019400;GO:0006351;
7227.FBpp0078759	Unigene44949_1_1;	GO:0006743;GO:0006720;GO:0019400;GO:0006351;
7227.FBpp0081028	Unigene11648_1_1;	GO:0006743;GO:0006720;GO:0019400;GO:0006351;
7227.FBpp0087999	Unigene12688_1_1;	GO:0006743;GO:0006720;GO:0019400;GO:0006351;
7227.FBpp0082139	Unigene19068_1_1;Unigene19069_1_1;	GO:0006754;GO:0006818;
7227.FBpp0072250	Unigene19727_1_1;	GO:0006754;GO:0006818;
7227.FBpp0079999	Unigene19753_1_1;	GO:0006754;GO:0006818;
7227.FBpp0072246	Unigene19692_1_1;	GO:0006754;GO:0006818;
7227.FBpp0070584	Unigene9463_1_1;	GO:0006754;GO:0006818;
7227.FBpp0078349	Unigene19203_1_1;	GO:0006754;GO:0006818;
7227.FBpp0083214	Unigene18706_1_1;	GO:0006754;GO:0006818;
7227.FBpp0073963	Unigene19286_1_1;	GO:0006754;GO:0006818;
7227.FBpp0076134	Unigene18216_1_1;	GO:0006754;GO:0006818;
7227.FBpp0082464	Unigene18945_1_1;	GO:0006754;GO:0006818;
7227.FBpp0084907	Unigene18505_1_1;Unigene40008_1_1;	GO:0006754;GO:0006818;
7227.FBpp0081458	Unigene18045_1_1;	GO:0006754;GO:0006818;
7227.FBpp0297136	Unigene19666_1_1;	GO:0006754;GO:0006818;
7227.FBpp0071939	Unigene19003_1_1;	GO:0006754;GO:0006818;
7227.FBpp0080495	Unigene8301_1_1;	GO:0006754;GO:0006818;
7227.FBpp0083141	Unigene19446_1_1;	GO:0006754;GO:0006818;
7227.FBpp0082522	Unigene19189_1_1;	GO:0006754;GO:0006818;
7227.FBpp0292847	Unigene18740_1_1;	GO:0006754;GO:0006818;
7227.FBpp0305117	Unigene18531_1_1;	GO:0006754;GO:0006818;
7227.FBpp0085134	Unigene18821_1_1;	GO:0006754;GO:0006818;
7227.FBpp0086474	Unigene19085_1_1;	GO:0006754;GO:0006818;
7227.FBpp0099933	Unigene4612_1_1;	GO:0006754;GO:0006818;
7227.FBpp0077491	Unigene38975_1_1;Unigene32100_1_1;Unigene3877_1_1;Unigene16246_1_1;	GO:0006754;GO:0006818;
10090.ENSMUSP00000016396	Unigene19286_1_1;	GO:0006754;GO:0006818;
4932.YPL078C	Unigene18216_1_1;	GO:0006754;GO:0006818;
7227.FBpp0292404	Unigene46370_1_1;Unigene50941_1_1;Unigene51003_1_1;Unigene49340_1_1;Unigene35601_1_1;Unigene14097_1_1;Unigene16349_1_1;Unigene9984_1_1;Unigene12887_1_1;Unigene48635_1_1;	GO:0006754;GO:0006818;
7227.FBpp0083608	Unigene8185_1_1;	GO:0006754;GO:0006818;
7227.FBpp0305645	Unigene18175_1_1;	GO:0006754;GO:0006818;
9606.ENSP00000450995	Unigene48319_1_1;Unigene11381_1_1;Unigene46468_1_1;	GO:0006754;GO:0006818;
10116.ENSRNOP00000025325	Unigene50940_1_1;Unigene36235_1_1;Unigene50860_1_1;Unigene50861_1_1;Unigene50859_1_1;Unigene12822_1_1;Unigene45045_1_1;Unigene49376_1_1;Unigene26905_1_1;Unigene36076_1_1;	GO:0006754;GO:0006818;GO:0010467;GO:0006352;
6239.Y76A2B.5.2	Unigene36719_1_1;	GO:0006760;GO:0048731;GO:0000097;GO:0006730;GO:0008213;GO:0008652;GO:0000096;GO:0031647;
9606.ENSP00000255192	Unigene4846_1_1;	GO:0006760;GO:0048731;GO:0000097;GO:0006730;GO:0008213;GO:0008652;GO:0044237;
7227.FBpp0113059	Unigene49473_1_1;Unigene35436_1_1;	GO:0006779;GO:0006725;GO:0008152;GO:0001101;GO:0051414;GO:0046677;GO:0043627;GO:0007584;GO:0009887;GO:0010001;GO:0046685;GO:0034097;GO:0010288;GO:0014075;GO:0018130;GO:0033013;GO:0006605;
7227.FBpp0083583	Unigene423_1_1;Unigene14048_1_1;	GO:0006779;GO:0006783;
7227.FBpp0084849	Unigene46176_1_1;	GO:0006790;GO:0007599;GO:0048731;GO:0006796;
7227.FBpp0075739	Unigene50141_1_1;	GO:0006796;
7227.FBpp0288890	Unigene43648_1_1;Unigene3100_1_1;Unigene40398_1_1;Unigene40399_1_1;	GO:0006796;
7227.FBpp0089226	Unigene8352_1_1;Unigene8351_1_1;Unigene12561_1_1;Unigene10836_1_1;Unigene50125_1_1;	GO:0006796;
7227.FBpp0076085	Unigene7669_1_1;	GO:0006796;
7227.FBpp0089178	Unigene35266_1_1;Unigene35267_1_1;	GO:0006796;
10090.ENSMUSP00000097152	Unigene1927_1_1;Unigene1926_1_1;	GO:0006796;
7227.FBpp0070045	Unigene40720_1_1;Unigene27428_1_1;	GO:0006810;
7165.AGAP012868-PA	Unigene27371_1_1;	GO:0006810;
7227.FBpp0110435	Unigene19419_1_1;Unigene19420_1_1;	GO:0006810;
7227.FBpp0078842	Unigene44340_1_1;	GO:0006810;
7227.FBpp0076695	Unigene26413_1_1;Unigene672_1_1;Unigene13619_1_1;Unigene32674_1_1;Unigene25934_1_1;Unigene26091_1_1;	GO:0006810;
7227.FBpp0070259	Unigene24116_1_1;Unigene35473_1_1;Unigene40265_1_1;	GO:0006810;
7227.FBpp0291489	Unigene301_1_1;Unigene50120_1_1;	GO:0006810;
7227.FBpp0077724	Unigene40020_1_1;	GO:0006810;
10090.ENSMUSP00000033882	Unigene2023_1_1;	GO:0006810;
7227.FBpp0304207	Unigene8048_1_1;Unigene8050_1_1;	GO:0006810;
7227.FBpp0291049	Unigene2023_1_1;Unigene40020_1_1;	GO:0006810;
7227.FBpp0083450	Unigene11026_1_1;Unigene43320_1_1;Unigene46249_1_1;	GO:0006810;GO:0006259;
7227.FBpp0087603	Unigene43320_1_1;	GO:0006810;GO:0006259;
7227.FBpp0099909	Unigene11895_1_1;Unigene4124_1_1;	GO:0006810;GO:0006520;GO:0030097;
4932.YLR092W	Unigene4633_1_1;	GO:0006810;GO:0006790;GO:0007599;GO:0048731;GO:0006796;
7165.AGAP003092-PA	Unigene43338_1_1;	GO:0006810;GO:0006917;GO:0048667;GO:0010975;GO:0007266;GO:0007265;GO:0048675;GO:0007420;GO:0007010;GO:0006935;GO:0010769;GO:0050954;GO:0007476;GO:0030029;GO:0001700;GO:0009987;GO:0006464;GO:0007611;GO:0007043;GO:0045165;GO:0007405;GO:0008105;GO:0002009;GO:0035088;GO:0007309;GO:0046666;GO:0023014;GO:0050896;GO:0006468;GO:0007169;GO:0006351;GO:0016477;GO:0007015;GO:0000165;GO:0033554;GO:0007392;GO:…
7227.FBpp0079409	Unigene28369_1_1;Unigene557_1_1;	GO:0006810;GO:0007586;GO:0006996;GO:0009987;
7227.FBpp0077151	Unigene46462_1_1;Unigene36548_1_1;Unigene23961_1_1;Unigene22592_1_1;	GO:0006810;GO:0007586;GO:0006996;GO:0009987;
6239.T19B4.2.1	Unigene22297_1_1;Unigene43649_1_1;	GO:0006810;GO:0008608;GO:0000070;GO:0006997;
7165.AGAP007300-PA	Unigene11026_1_1;Unigene46249_1_1;	GO:0006810;GO:0008614;GO:0007399;
7165.AGAP003649-PA	Unigene17824_1_1;Unigene17825_1_1;	GO:0006810;GO:0009987;
7227.FBpp0072029	Unigene21007_1_1;Unigene27207_1_1;	GO:0006810;GO:0009987;GO:0035556;GO:0006464;GO:0009966;
7227.FBpp0072968	Unigene18739_1_1;	GO:0006810;GO:0010467;
4932.YCR009C	Unigene41554_1_1;	GO:0006810;GO:0030833;GO:0007015;GO:0048872;GO:0048522;GO:0006935;GO:0002376;GO:0071844;GO:0016477;GO:0009605;GO:0040007;GO:0060415;GO:0043501;GO:0012501;GO:0048747;GO:0030239;GO:0010038;GO:0009725;GO:0003015;GO:0048667;GO:0051179;GO:0050794;
6239.T25E12.4a	Unigene40934_1_1;Unigene40935_1_1;Unigene40936_1_1;Unigene40937_1_1;	GO:0006810;GO:0033554;GO:0043009;GO:0048878;GO:0003012;GO:0032989;GO:0009887;GO:0007005;GO:0046519;
7227.FBpp0077079	Unigene24007_1_1;Unigene13079_1_1;	GO:0006810;GO:0035556;
7227.FBpp0073036	Unigene16755_1_1;Unigene11303_1_1;Unigene1830_1_1;	GO:0006810;GO:0035556;
7165.AGAP002665-PA	Unigene40720_1_1;	GO:0006810;GO:0035556;GO:0016044;GO:0051875;GO:0033363;GO:0016192;GO:0048646;GO:0050793;
10116.ENSRNOP00000007825	Unigene11945_1_1;	GO:0006810;GO:0042221;GO:0009314;GO:0010035;GO:0007417;GO:0009725;GO:0007589;
10116.ENSRNOP00000018373	Unigene19524_1_1;Unigene18530_1_1;Unigene30314_1_1;	GO:0006811;GO:0006810;
9606.ENSP00000273258	Unigene8836_1_1;	GO:0006814;GO:0007267;GO:0051259;GO:0043090;GO:0015711;GO:0015800;
7165.AGAP003588-PA	Unigene18175_1_1;Unigene19177_1_1;	GO:0006818;GO:0006754;
7227.FBpp0112050	Unigene19177_1_1;Unigene18175_1_1;	GO:0006818;GO:0006754;
7165.AGAP002387-PA	Unigene13143_1_1;	GO:0006818;GO:0008152;GO:0019359;GO:0006644;GO:0046496;
7165.AGAP002016-PA	Unigene40788_1_1;	GO:0006818;GO:0008152;GO:0019359;GO:0006644;GO:0046496;
7165.AGAP011122-PA	Unigene36811_1_1;Unigene45906_1_1;Unigene45905_1_1;	GO:0006818;GO:0008152;GO:0019359;GO:0046496;
7227.FBpp0086803	Unigene36811_1_1;Unigene45906_1_1;Unigene45905_1_1;	GO:0006818;GO:0008152;GO:0019359;GO:0046496;
7165.AGAP004079-PA	Unigene22610_1_1;	GO:0006818;GO:0008152;GO:0060560;GO:0016055;GO:0007010;GO:0010557;GO:0001709;GO:0032989;GO:0046666;GO:0001708;GO:0002009;GO:0030182;GO:0003129;GO:0001700;GO:0007560;GO:0007281;GO:0035146;GO:0010004;GO:0065008;GO:0007043;GO:0007293;GO:0007365;GO:0019827;GO:0022408;GO:0014016;GO:0016477;GO:0000165;GO:0007431;GO:0006644;
4932.YMR058W	Unigene9020_1_1;	GO:0006825;
6239.F26D10.9a	Unigene18553_1_1;	GO:0006865;GO:0015820;GO:0023061;GO:0015804;GO:0015718;GO:0015711;GO:0007619;GO:0044238;
6239.ZK512.6	Unigene45201_1_1;	GO:0006887;GO:0044087;GO:0016079;
4932.YDR345C	Unigene13726_1_1;	GO:0006901;GO:0001505;GO:0015031;
7227.FBpp0099382	Unigene7713_1_1;Unigene7712_1_1;Unigene3018_1_1;Unigene35201_1_1;	GO:0006901;GO:0001505;GO:0015031;GO:0008152;
7227.FBpp0077625	Unigene40233_1_1;	GO:0006909;
7227.FBpp0070298	Unigene43128_1_1;	GO:0006909;
7227.FBpp0297300	Unigene41053_1_1;	GO:0006909;
7227.FBpp0085801	Unigene4900_1_1;	GO:0006909;GO:0006955;GO:0010468;GO:0009987;GO:0006644;GO:0006473;GO:0006355;GO:0032502;
9606.ENSP00000421922	Unigene44377_1_1;	GO:0006909;GO:0016055;GO:0044238;GO:0050794;GO:0010874;GO:0010517;GO:0007420;GO:0006897;GO:0044281;GO:0009987;GO:0023052;GO:0048513;GO:0009653;GO:0016043;GO:0050789;GO:0009725;GO:0007275;GO:0006810;GO:0008152;GO:0043170;GO:0016125;GO:0006464;
7227.FBpp0071298	Unigene2370_1_1;Unigene41442_1_1;	GO:0006909;GO:0016055;GO:0044238;GO:0050794;GO:0010874;GO:0010517;GO:0007420;GO:0006897;GO:0044281;GO:0009987;GO:0023052;GO:0048513;GO:0009653;GO:0016043;GO:0050789;GO:0009725;GO:0007275;GO:0035556;GO:0010927;GO:0009855;GO:0032401;GO:0048200;
7227.FBpp0072839	Unigene18301_1_1;Unigene18300_1_1;	GO:0006909;GO:0048812;GO:0010468;GO:0003002;GO:0048667;GO:0006338;GO:0007292;GO:0002376;GO:0007476;GO:0048048;GO:0006357;GO:0001824;GO:0044093;GO:0007420;GO:0021603;GO:0008544;GO:0000165;GO:0034728;GO:0003407;GO:0014031;
7227.FBpp0083988	Unigene1770_1_1;Unigene4782_1_1;Unigene45887_1_1;Unigene50333_1_1;Unigene32170_1_1;Unigene15975_1_1;Unigene3697_1_1;	GO:0006909;GO:0048812;GO:0010468;GO:0003002;GO:0048667;GO:0006338;GO:0007292;GO:0002376;GO:0007476;GO:0048048;GO:0006357;GO:0001824;GO:0044093;GO:0007420;GO:0021603;GO:0008544;GO:0000165;GO:0034728;GO:0003407;GO:0014031;GO:0010557;GO:0048232;GO:0051149;GO:0034622;GO:0016477;GO:0007411;GO:0048675;GO:0040025;GO:0007509;GO:0007015;GO:0033554;GO:0007392;GO:0007431;GO:0030031;GO:0035556;
7165.AGAP009832-PA	Unigene50306_1_1;	GO:0006915;
7227.FBpp0077504	Unigene44252_1_1;Unigene44253_1_1;	GO:0006915;GO:0000737;GO:0043009;GO:0034097;GO:0006144;GO:0019856;GO:0031667;GO:0009174;GO:0048511;GO:0031960;GO:0046104;GO:0006208;GO:0006536;GO:0006259;GO:0006281;GO:0040008;GO:0032868;GO:0006351;GO:0016485;GO:0006464;GO:0044260;GO:0090304;GO:0065007;GO:0050789;
7227.FBpp0099961	Unigene284_1_1;	GO:0006915;GO:0006923;GO:0030036;GO:0048102;GO:0007275;GO:0007300;GO:0009987;GO:0012501;GO:0010033;GO:0050794;GO:0008152;GO:0042981;GO:0043068;GO:0043065;
9606.ENSP00000358770	Unigene20176_1_1;	GO:0006915;GO:0006923;GO:0030036;GO:0048102;GO:0007275;GO:0007300;GO:0009987;GO:0012501;GO:0010033;GO:0050794;GO:0008152;GO:0042981;GO:0043068;GO:0043065;
7227.FBpp0080688	Unigene19504_1_1;	GO:0006915;GO:0006923;GO:0030036;GO:0048102;GO:0007275;GO:0007300;GO:0009987;GO:0043065;
7227.FBpp0080554	Unigene11406_1_1;Unigene36102_1_1;	GO:0006915;GO:0006923;GO:0030036;GO:0048102;GO:0007275;GO:0007300;GO:0009987;GO:0043065;
7227.FBpp0083749	Unigene12886_1_1;	GO:0006915;GO:0006923;GO:0030036;GO:0048102;GO:0007275;GO:0007300;GO:0009987;GO:0043065;GO:0006464;
7227.FBpp0070909	Unigene9144_1_1;	GO:0006915;GO:0006923;GO:0030036;GO:0048102;GO:0007275;GO:0007300;GO:0009987;GO:0043065;GO:0012501;GO:0010033;GO:0050794;GO:0008152;GO:0042981;GO:0043068;
10090.ENSMUSP00000035237	Unigene30193_1_1;	GO:0006915;GO:0010557;GO:0006955;GO:0016567;GO:0009653;GO:0031328;GO:0048513;GO:0002684;GO:0007165;GO:0030154;GO:0001817;GO:0007166;GO:0048584;GO:0051707;GO:0042108;GO:0006357;GO:0008284;GO:0044093;GO:0019221;GO:0002700;GO:0042981;GO:0048771;GO:0045321;GO:0007249;GO:0002573;GO:0002460;GO:0009887;GO:0031016;GO:0000398;GO:0002521;
7227.FBpp0113052	Unigene50306_1_1;	GO:0006915;GO:0042981;GO:0043068;GO:0050794;
6239.F55A8.2a.1	Unigene19656_1_1;Unigene19657_1_1;	GO:0006915;GO:0044255;GO:0048731;GO:0006650;GO:0006464;
6239.Y47D3A.6a	Unigene39339_1_1;	GO:0006915;GO:0060740;GO:0002070;GO:0043067;GO:0031396;
9606.ENSP00000290902	Unigene9072_1_1;Unigene9480_1_1;	GO:0006935;GO:0007631;GO:0008039;GO:0035272;GO:0007275;
9606.ENSP00000343002	Unigene34843_1_1;	GO:0006935;GO:0007631;GO:0008039;GO:0035272;GO:0007275;
10090.ENSMUSP00000019992	Unigene28297_1_1;	GO:0006935;GO:0009888;GO:0009887;GO:0009987;
7227.FBpp0271716	Unigene7694_1_1;	GO:0006944;GO:0048311;GO:0051301;GO:0007033;GO:0048488;GO:0006914;GO:0006281;GO:0048592;GO:0007166;
7227.FBpp0110594	Unigene43295_1_1;	GO:0006950;
9606.ENSP00000350071	Unigene40262_1_1;	GO:0006950;
9606.ENSP00000358810	Unigene42832_1_1;	GO:0006950;
9606.ENSP00000227251	Unigene27061_1_1;	GO:0006950;GO:0050789;GO:0048232;GO:0006351;GO:0008283;
7227.FBpp0073073	Unigene18353_1_1;	GO:0006950;GO:0050896;GO:0019725;
7227.FBpp0078583	Unigene27317_1_1;	GO:0006952;GO:0002237;
7227.FBpp0084507	Unigene18827_1_1;	GO:0006952;GO:0007589;GO:0002573;GO:0010033;GO:0001756;GO:0050673;GO:0042476;GO:0002009;GO:0006468;GO:0007249;GO:0006915;GO:0007399;GO:0009653;GO:0016310;GO:0048513;GO:0001101;GO:0030154;GO:0060429;
7227.FBpp0074801	Unigene1328_1_1;Unigene5859_1_1;	GO:0006952;GO:0050896;GO:0048546;GO:0044267;
7227.FBpp0074118	Unigene17306_1_1;	GO:0006952;GO:0050896;GO:0048546;GO:0044267;
7227.FBpp0086226	Unigene18802_1_1;Unigene43318_1_1;Unigene10984_1_1;	GO:0006979;GO:0048609;GO:0006801;GO:0040025;GO:0040009;GO:0006950;GO:0006464;
7227.FBpp0088069	Unigene17778_1_1;	GO:0006984;GO:0043161;GO:0006886;GO:0006625;GO:0007017;GO:0022607;GO:0031331;GO:0043280;GO:0006281;GO:0019538;GO:0009987;
10090.ENSMUSP00000027688	Unigene34556_1_1;	GO:0007010;GO:0048513;GO:0007264;
7227.FBpp0111515	Unigene8862_1_1;Unigene8353_1_1;Unigene22204_1_1;Unigene652_1_1;	GO:0007010;GO:0048513;GO:0007264;GO:0035556;GO:0019827;GO:0000278;GO:0007017;GO:0031647;GO:0001745;GO:0003006;GO:0006587;GO:0044267;GO:0008306;GO:0006464;GO:0007472;GO:0009653;GO:0005977;GO:0010212;GO:0031570;GO:0008629;GO:0006974;GO:0032655;
10116.ENSRNOP00000002502	Unigene8495_1_1;	GO:0007010;GO:0048513;GO:0007264;GO:0035556;GO:0019827;GO:0006464;GO:0007472;GO:0009653;GO:0005977;GO:0010212;GO:0031570;GO:0008629;GO:0006974;GO:0032655;GO:0003006;GO:0007589;GO:0002573;GO:0010033;GO:0001756;GO:0050673;GO:0042476;GO:0002009;GO:0006468;GO:0007249;GO:0006915;GO:0007399;GO:0007611;GO:0007043;GO:0045165;GO:0007405;GO:0008105;GO:0035088;GO:0007309;GO:0046666;GO:0023014;GO:0006796;GO:…
7227.FBpp0074386	Unigene7784_1_1;	GO:0007010;GO:0065003;GO:0000226;
7165.AGAP011563-PA	Unigene35626_1_1;	GO:0007010;GO:0065003;GO:0000226;
7227.FBpp0078015	Unigene27582_1_1;Unigene25123_1_1;Unigene34275_1_1;	GO:0007010;GO:0065003;GO:0000226;
7227.FBpp0071476	Unigene2397_1_1;Unigene25853_1_1;Unigene36775_1_1;	GO:0007010;GO:0065003;GO:0000226;
7165.AGAP006626-PA	Unigene45705_1_1;Unigene45706_1_1;	GO:0007010;GO:0065003;GO:0000226;
9606.ENSP00000323527	Unigene44421_1_1;Unigene44422_1_1;	GO:0007010;GO:0065003;GO:0000226;
7227.FBpp0074217	Unigene18016_1_1;Unigene18017_1_1;Unigene17973_1_1;	GO:0007015;
7227.FBpp0099391	Unigene19517_1_1;Unigene19516_1_1;	GO:0007015;
6239.H24G06.1a	Unigene23276_1_1;Unigene40503_1_1;	GO:0007015;
7227.FBpp0071008	Unigene18283_1_1;	GO:0007015;GO:0007431;GO:0000165;GO:0016477;GO:0006464;
7165.AGAP012520-PA	Unigene46755_1_1;	GO:0007017;GO:0007067;GO:0008088;GO:0009855;GO:0010970;GO:0044087;GO:0019094;GO:0006935;GO:0046530;GO:0007005;GO:0001505;GO:0007300;GO:0030182;GO:0051301;
10090.ENSMUSP00000106489	Unigene18042_1_1;	GO:0007017;GO:0012501;GO:0006810;GO:0030030;GO:0030041;GO:0048513;GO:0016601;
9606.ENSP00000351155	Unigene42847_1_1;	GO:0007019;GO:0050804;GO:0007610;GO:0032502;GO:0048869;GO:0048731;GO:0051259;GO:0000920;GO:0000226;GO:0009207;GO:0048193;
10090.ENSMUSP00000004686	Unigene32938_1_1;	GO:0007031;GO:0015031;
10090.ENSMUSP00000037962	Unigene92_1_1;	GO:0007031;GO:0015031;
10090.ENSMUSP00000099469	Unigene27042_1_1;	GO:0007031;GO:0016477;GO:0016558;GO:0006605;
7227.FBpp0290910	Unigene7572_1_1;	GO:0007043;
7227.FBpp0290878	Unigene43703_1_1;Unigene284_1_1;	GO:0007043;
6239.ZK822.5a.1	Unigene18908_1_1;	GO:0007043;
10090.ENSMUSP00000017904	Unigene8587_1_1;	GO:0007043;GO:0001745;GO:0050896;GO:0008285;GO:0051179;GO:0001736;GO:0061245;GO:0009790;GO:0030154;GO:0007560;GO:0006464;GO:0007167;GO:0019538;
10090.ENSMUSP00000047573	Unigene9792_1_1;	GO:0007043;GO:0001745;GO:0050896;GO:0008285;GO:0051179;GO:0001736;GO:0061245;GO:0009790;GO:0030154;GO:0007560;GO:0030709;GO:0007626;GO:0007267;GO:0008283;GO:0008105;GO:0002009;GO:0001700;GO:0035088;GO:0007619;GO:0042331;GO:0007399;GO:0051293;
9606.ENSP00000347301	Unigene41494_1_1;Unigene41493_1_1;	GO:0007043;GO:0001745;GO:0050896;GO:0008285;GO:0051179;GO:0001736;GO:0061245;GO:0009790;GO:0030154;GO:0007560;GO:0030709;GO:0007626;GO:0007267;GO:0008283;GO:0008105;GO:0002009;GO:0001700;GO:0035088;GO:0007619;GO:0042331;GO:0007399;GO:0051293;
7227.FBpp0083391	Unigene7551_1_1;Unigene7552_1_1;Unigene8188_1_1;Unigene38061_1_1;	GO:0007043;GO:0001745;GO:0050896;GO:0008285;GO:0051179;GO:0001736;GO:0061245;GO:0009790;GO:0030154;GO:0007560;GO:0030709;GO:0007626;GO:0007267;GO:0008283;GO:0008105;GO:0002009;GO:0001700;GO:0035088;GO:0007619;GO:0042331;GO:0007399;GO:0051293;GO:0000278;GO:0006909;GO:0016059;GO:0051294;GO:0032412;GO:0051276;GO:0040009;GO:0048870;GO:0006915;GO:0006464;GO:0009593;GO:0042993;GO:0007166;GO:0003012;GO:…
7227.FBpp0110206	Unigene38061_1_1;	GO:0007043;GO:0001745;GO:0050896;GO:0008285;GO:0051179;GO:0001736;GO:0061245;GO:0009790;GO:0030154;GO:0007560;GO:0030709;GO:0007626;GO:0007267;GO:0008283;GO:0008105;GO:0002009;GO:0001700;GO:0035088;GO:0007619;GO:0042331;GO:0007399;GO:0051293;GO:0000278;GO:0006909;GO:0016059;GO:0051294;GO:0032412;GO:0051276;GO:0040009;GO:0048870;GO:0006915;GO:0006464;GO:0009593;GO:0042993;GO:0007166;GO:0003012;GO:…
7227.FBpp0111740	Unigene50750_1_1;Unigene33023_1_1;Unigene34067_1_1;	GO:0007043;GO:0008105;
7165.AGAP009928-PA	Unigene18220_1_1;	GO:0007049;
7227.FBpp0086895	Unigene19728_1_1;	GO:0007052;GO:0010467;
6239.T10F2.3	Unigene41482_1_1;	GO:0007059;GO:0051169;
6239.Y43H11AL.3	Unigene7485_1_1;	GO:0007059;GO:0051276;
7227.FBpp0075979	Unigene28263_1_1;CL352.Contig1_1_1;	GO:0007088;GO:0007411;GO:0021538;GO:0010468;GO:0008045;GO:0008104;GO:0021955;GO:0033043;
7227.FBpp0082917	Unigene27429_1_1;	GO:0007097;GO:0000075;GO:0051297;GO:0048812;GO:0007051;GO:0010970;GO:0051276;GO:0015031;GO:0010769;GO:0006403;GO:0003002;GO:0007420;GO:0001709;GO:0019222;GO:0007300;GO:0007293;GO:0048134;
7227.FBpp0087728	Unigene19425_1_1;	GO:0007097;GO:0033057;GO:0040001;GO:0050795;GO:0040011;GO:0007275;
9606.ENSP00000343877	Unigene49688_1_1;Unigene12780_1_1;Unigene49508_1_1;Unigene23919_1_1;	GO:0007097;GO:0033057;GO:0040001;GO:0050795;GO:0040011;GO:0007275;
9606.ENSP00000359664	Unigene8018_1_1;	GO:0007097;GO:0033057;GO:0040001;GO:0050795;GO:0040011;GO:0007275;
7227.FBpp0075344	Unigene44075_1_1;	GO:0007097;GO:0033057;GO:0040001;GO:0050795;GO:0040011;GO:0007275;GO:0044267;
7227.FBpp0084281	Unigene49634_1_1;Unigene49633_1_1;	GO:0007126;GO:0033206;GO:0000087;GO:0007275;GO:0006944;GO:0006887;GO:0022607;GO:0071842;GO:0048856;GO:0007268;GO:0065007;
10090.ENSMUSP00000022100	Unigene45588_1_1;	GO:0007126;GO:0033206;GO:0000087;GO:0007275;GO:0006944;GO:0006887;GO:0022607;GO:0071842;GO:0048856;GO:0007268;GO:0065007;
7227.FBpp0074562	Unigene18144_1_1;	GO:0007160;GO:0006464;
7227.FBpp0080089	Unigene18049_1_1;	GO:0007160;GO:0006464;
7227.FBpp0081336	Unigene7410_1_1;	GO:0007160;GO:0006464;
7227.FBpp0086244	Unigene17336_1_1;	GO:0007163;GO:0007424;GO:0048168;GO:0048513;GO:0003002;GO:0019725;GO:0035146;GO:0048731;GO:0006518;GO:0006893;GO:0015031;GO:0051259;GO:0006997;GO:0044248;
7227.FBpp0084559	Unigene18983_1_1;	GO:0007166;
7227.FBpp0070813	Unigene19055_1_1;	GO:0007166;
7227.FBpp0305314	Unigene18349_1_1;Unigene19091_1_1;	GO:0007166;
9606.ENSP00000296411	Unigene40284_1_1;Unigene3926_1_1;	GO:0007166;
4932.YNR029C	Unigene51262_1_1;Unigene9559_1_1;	GO:0007166;
9606.ENSP00000325312	Unigene19827_1_1;CL246.Contig1_1_1;Unigene17924_1_1;	GO:0007166;
7227.FBpp0290365	Unigene10729_1_1;Unigene19158_1_1;Unigene19416_1_1;	GO:0007166;GO:0006464;
7227.FBpp0291583	Unigene19091_1_1;	GO:0007166;GO:0006464;
9606.ENSP00000357668	Unigene18600_1_1;Unigene17921_1_1;	GO:0007166;GO:0007160;GO:0007424;GO:0016337;GO:0006929;GO:0010259;GO:0019827;GO:0010669;GO:0008587;GO:0001700;GO:0006935;GO:0048805;GO:0048565;GO:0007606;GO:0031589;GO:0006464;GO:0009987;GO:0048513;
7227.FBpp0302767	Unigene27857_1_1;Unigene42049_1_1;Unigene4664_1_1;Unigene19360_1_1;	GO:0007166;GO:0007160;GO:0007424;GO:0016337;GO:0006929;GO:0010259;GO:0019827;GO:0010669;GO:0008587;GO:0001700;GO:0006935;GO:0048805;GO:0048565;GO:0007606;GO:0031589;GO:0009987;GO:0048513;GO:0006464;
7227.FBpp0078941	Unigene18363_1_1;Unigene18364_1_1;	GO:0007166;GO:0007160;GO:0007424;GO:0016337;GO:0006929;GO:0010259;GO:0019827;GO:0010669;GO:0008587;GO:0001700;GO:0006935;GO:0048805;GO:0048565;GO:0007606;GO:0031589;GO:0009987;GO:0048731;GO:0048513;GO:0007599;
6239.T17E9.2b	Unigene44557_1_1;	GO:0007166;GO:0010467;
7227.FBpp0072803	Unigene42933_1_1;	GO:0007167;GO:0048232;GO:0010467;GO:0006817;GO:0006464;
7227.FBpp0079488	Unigene33752_1_1;Unigene17077_1_1;Unigene38867_1_1;	GO:0007169;GO:0000165;
7227.FBpp0080637	Unigene36395_1_1;Unigene23658_1_1;	GO:0007169;GO:0000165;
7227.FBpp0080826	Unigene45083_1_1;Unigene45082_1_1;Unigene36230_1_1;	GO:0007169;GO:0060446;GO:0009987;
7227.FBpp0303105	Unigene40249_1_1;	GO:0007178;GO:0006464;
6239.ZK112.2	Unigene36085_1_1;Unigene23635_1_1;Unigene28136_1_1;Unigene50570_1_1;	GO:0007179;GO:0006357;GO:0007369;GO:0010557;GO:0043009;GO:0010941;GO:0072075;GO:0016049;GO:0032906;GO:0009895;GO:0001837;GO:0001934;GO:0007165;GO:0065009;GO:0048646;GO:0072076;GO:0000578;GO:0045165;GO:0008283;GO:0048754;GO:0003002;GO:0006950;GO:0033160;GO:0010468;GO:0006351;GO:0007178;GO:0048704;GO:0001704;GO:0007346;GO:0002682;GO:0014706;GO:0022402;GO:0045596;GO:0043280;GO:0012502;GO:0001649;GO:…
7227.FBpp0087056	Unigene36012_1_1;	GO:0007179;GO:0006357;GO:0007369;GO:0010557;GO:0043009;GO:0010941;GO:0072075;GO:0016049;GO:0032906;GO:0009895;GO:0001837;GO:0001934;GO:0007165;GO:0065009;GO:0048646;GO:0072076;GO:0000578;GO:0045165;GO:0008283;GO:0048754;GO:0003002;GO:0006950;GO:0033160;GO:0010468;GO:0006351;GO:0007178;GO:0048704;GO:0001704;GO:0007346;GO:0002682;GO:0014706;GO:0022402;GO:0045596;GO:0043280;GO:0012502;GO:0001649;GO:…
7227.FBpp0112453	Unigene1906_1_1;Unigene45813_1_1;	GO:0007179;GO:0006357;GO:0010557;GO:0016049;GO:0032906;GO:0001837;GO:0006950;GO:0010468;GO:0006351;GO:0007178;
9606.ENSP00000364895	Unigene45151_1_1;	GO:0007179;GO:0006357;GO:0016049;GO:0032906;GO:0001837;GO:0006950;GO:0010468;GO:0006351;GO:0007178;
10116.ENSRNOP00000025633	Unigene28136_1_1;Unigene50570_1_1;	GO:0007179;GO:0006357;GO:0016049;GO:0032906;GO:0001837;GO:0006950;GO:0010468;GO:0006351;GO:0007178;
9606.ENSP00000368632	Unigene19588_1_1;Unigene19589_1_1;Unigene19590_1_1;Unigene19591_1_1;	GO:0007179;GO:0006357;GO:0016049;GO:0032906;GO:0001837;GO:0006950;GO:0010468;GO:0006351;GO:0007178;
9606.ENSP00000273062	Unigene44424_1_1;	GO:0007179;GO:0048704;GO:0001704;GO:0006357;GO:0007346;GO:0002682;GO:0014706;GO:0022402;GO:0016049;GO:0032906;GO:0001837;GO:0045596;GO:0043280;GO:0012502;GO:0001649;GO:0042127;GO:0042307;GO:0035270;GO:0019048;GO:0009952;GO:0003143;GO:0034330;GO:0046649;GO:0006950;GO:0048332;GO:0010468;GO:0006351;GO:0007178;
7227.FBpp0071564	Unigene12454_1_1;Unigene23063_1_1;	GO:0007179;GO:0048704;GO:0001704;GO:0006357;GO:0007346;GO:0002682;GO:0014706;GO:0022402;GO:0016049;GO:0032906;GO:0001837;GO:0045596;GO:0043280;GO:0012502;GO:0001649;GO:0042127;GO:0042307;GO:0035270;GO:0019048;GO:0009952;GO:0003143;GO:0034330;GO:0046649;GO:0006950;GO:0048332;GO:0010468;GO:0006351;GO:0007178;GO:0003002;GO:0010557;GO:0001934;GO:0045165;GO:0008283;GO:0033160;GO:0006464;
10090.ENSMUSP00000096745	Unigene36012_1_1;	GO:0007179;GO:0048704;GO:0001704;GO:0006357;GO:0007346;GO:0002682;GO:0014706;GO:0022402;GO:0016049;GO:0032906;GO:0001837;GO:0045596;GO:0043280;GO:0012502;GO:0001649;GO:0042127;GO:0042307;GO:0035270;GO:0019048;GO:0009952;GO:0003143;GO:0034330;GO:0046649;GO:0006950;GO:0048332;GO:0010468;GO:0006351;GO:0007178;GO:0009880;GO:0006476;GO:0016458;GO:0048812;GO:0010259;GO:0048513;GO:0022900;GO:0007292;GO:…
7227.FBpp0087449	Unigene10619_1_1;Unigene10392_1_1;Unigene32462_1_1;	GO:0007187;GO:0034968;GO:0006915;GO:0000737;GO:0043009;GO:0034097;GO:0000462;GO:0010467;
7165.AGAP006235-PA	Unigene7264_1_1;Unigene45561_1_1;Unigene29751_1_1;Unigene15387_1_1;Unigene43581_1_1;Unigene49667_1_1;	GO:0007249;GO:0009134;
7165.AGAP003221-PA	Unigene10798_1_1;	GO:0007249;GO:0009134;
7165.AGAP003969-PA	Unigene15781_1_1;	GO:0007249;GO:0009134;
7165.AGAP001858-PA	Unigene34709_1_1;Unigene39325_1_1;Unigene725_1_1;Unigene30569_1_1;	GO:0007249;GO:0009134;
7165.AGAP002693-PA	Unigene18329_1_1;	GO:0007249;GO:0009134;
7227.FBpp0293948	Unigene19317_1_1;Unigene44947_1_1;	GO:0007249;GO:0009134;
7227.FBpp0078469	Unigene23753_1_1;Unigene41492_1_1;	GO:0007249;GO:0009134;GO:0005979;GO:0008630;GO:0006464;
7227.FBpp0086393	Unigene3237_1_1;	GO:0007249;GO:0009134;GO:0010467;
7227.FBpp0079537	Unigene3187_1_1;Unigene40666_1_1;	GO:0007249;GO:0009134;GO:0010468;GO:0009987;
7227.FBpp0083264	Unigene36850_1_1;Unigene17247_1_1;	GO:0007249;GO:0009134;GO:0019538;GO:0051259;GO:0006979;GO:0006996;GO:0019941;GO:0051131;GO:0000002;GO:0051603;GO:0010033;
7165.AGAP002717-PA	Unigene11553_1_1;Unigene11834_1_1;Unigene37205_1_1;	GO:0007249;GO:0009134;GO:0030097;GO:0006826;GO:0048469;
7165.AGAP001792-PA	Unigene44947_1_1;Unigene45765_1_1;	GO:0007249;GO:0009134;GO:0034613;GO:0006754;GO:0006818;
7227.FBpp0087707	Unigene41167_1_1;Unigene43619_1_1;	GO:0007249;GO:0009134;GO:0048592;GO:0007166;
7227.FBpp0305729	Unigene7462_1_1;Unigene21007_1_1;	GO:0007249;GO:0009134;GO:0048592;GO:0007166;
7227.FBpp0087353	Unigene41913_1_1;	GO:0007266;GO:0050794;GO:0000165;GO:0006464;
7165.AGAP012179-PA	Unigene14326_1_1;Unigene42421_1_1;	GO:0007267;GO:0006582;GO:0030048;GO:0065008;GO:0044237;GO:0006887;GO:0048513;GO:0050794;GO:0019226;GO:0032400;GO:0048066;GO:0007626;GO:0032401;GO:0001676;GO:0050953;GO:0008104;GO:0050931;GO:0010469;GO:0030072;GO:0009887;GO:0008366;GO:0043062;GO:0022405;GO:0050905;GO:0042221;GO:0023061;GO:0060113;GO:0031175;GO:0006886;GO:0007610;GO:0050954;GO:0016192;GO:0042471;GO:0050804;GO:0007476;GO:0030029;GO:…
10116.ENSRNOP00000007312	Unigene8471_1_1;Unigene23177_1_1;	GO:0007267;GO:0006582;GO:0030048;GO:0065008;GO:0044237;GO:0006887;GO:0048513;GO:0050794;GO:0019226;GO:0032400;GO:0048066;GO:0007626;GO:0032401;GO:0001676;GO:0050953;GO:0008104;GO:0050931;GO:0010469;GO:0030072;GO:0009887;GO:0008366;GO:0043062;GO:0022405;GO:0050905;GO:0042221;GO:0023061;GO:0060113;GO:0031175;GO:0006886;GO:0007610;GO:0050954;GO:0016192;GO:0042471;GO:0050804;GO:0007476;GO:0030029;GO:…
7227.FBpp0070283	Unigene11368_1_1;Unigene9673_1_1;	GO:0007275;GO:0006935;GO:0007631;GO:0008039;GO:0035272;
7165.AGAP000768-PA	Unigene35496_1_1;	GO:0007275;GO:0051301;
7227.FBpp0087072	Unigene27736_1_1;Unigene32770_1_1;Unigene33902_1_1;	GO:0007276;GO:0007049;GO:0007178;GO:0070646;GO:0042221;GO:0006915;GO:0016049;GO:0000086;GO:0010466;
7227.FBpp0088275	Unigene41827_1_1;Unigene41828_1_1;	GO:0007293;GO:0007015;GO:0035171;GO:0010259;GO:0043063;GO:0033036;GO:0008306;GO:0000165;GO:0006464;
7227.FBpp0073665	Unigene12918_1_1;Unigene142_1_1;	GO:0007293;GO:0007015;GO:0035171;GO:0010259;GO:0043063;GO:0033036;GO:0008306;GO:0006418;GO:0006464;GO:0006915;GO:0006923;GO:0030036;GO:0048102;GO:0007275;GO:0007300;GO:0009987;GO:0043065;
7165.AGAP002036-PA	Unigene20291_1_1;Unigene24518_1_1;	GO:0007297;GO:0007169;GO:0071842;GO:0007041;GO:0008592;GO:0016079;GO:0050896;GO:0051276;GO:0022613;GO:0019941;GO:0006351;GO:0043412;
7165.AGAP008494-PA	Unigene40429_1_1;Unigene23323_1_1;	GO:0007297;GO:0007169;GO:0071842;GO:0007041;GO:0008592;GO:0016079;GO:0050896;GO:0051276;GO:0022613;GO:0019941;GO:0006351;GO:0043412;
7165.AGAP000949-PA	Unigene18611_1_1;Unigene44438_1_1;	GO:0007310;GO:0006810;
7227.FBpp0291641	Unigene9403_1_1;	GO:0007310;GO:0006810;GO:0010467;
10090.ENSMUSP00000000608	Unigene24139_1_1;	GO:0007338;GO:0006022;GO:0006041;GO:0009311;GO:0007033;GO:0001573;GO:0050954;GO:0007619;GO:0007292;GO:0019222;GO:0008366;GO:0006644;GO:0010876;GO:0006875;GO:0050905;GO:0019538;GO:0008344;GO:0000003;GO:0009987;GO:0048731;GO:0005975;GO:0007626;
10090.ENSMUSP00000058363	Unigene23786_1_1;	GO:0007338;GO:0006022;GO:0006041;GO:0009311;GO:0007033;GO:0001573;GO:0050954;GO:0007619;GO:0007292;GO:0019222;GO:0008366;GO:0006644;GO:0010876;GO:0006875;GO:0050905;GO:0019538;GO:0008344;GO:0000003;GO:0009987;GO:0048731;GO:0005975;GO:0007626;GO:0050794;GO:0006026;
7227.FBpp0077354	Unigene2062_1_1;	GO:0007338;GO:0006022;GO:0006041;GO:0009311;GO:0007033;GO:0001573;GO:0050954;GO:0007619;GO:0007292;GO:0019222;GO:0008366;GO:0006644;GO:0010876;GO:0006875;GO:0050905;GO:0019538;GO:0008344;GO:0000003;GO:0009987;GO:0048731;GO:0005975;GO:0007626;GO:0050794;GO:0006026;
7227.FBpp0075156	Unigene14104_1_1;	GO:0007338;GO:0007166;GO:0042221;GO:0048568;GO:0008283;GO:0006650;GO:0050794;GO:0048646;GO:0032940;GO:0023052;GO:0006796;GO:0006007;
10090.ENSMUSP00000074104	Unigene38434_1_1;	GO:0007399;GO:0006810;
7227.FBpp0080927	Unigene25082_1_1;	GO:0007399;GO:0007611;
6239.ZC8.4a	Unigene19849_1_1;	GO:0007409;GO:0012502;GO:0023014;GO:0006464;
7227.FBpp0079203	Unigene10781_1_1;Unigene49046_1_1;Unigene2638_1_1;Unigene1552_1_1;	GO:0007416;GO:0008593;GO:0007405;GO:0033674;GO:0033036;GO:0006897;GO:0016192;GO:0006914;GO:0006464;GO:0035556;
7227.FBpp0074387	Unigene44230_1_1;	GO:0007416;GO:0008593;GO:0007405;GO:0033674;GO:0033036;GO:0006897;GO:0035556;GO:0006810;GO:0007267;GO:0006582;GO:0030048;GO:0065008;GO:0044237;GO:0006887;GO:0048513;GO:0050794;GO:0019226;GO:0032400;GO:0048066;GO:0007626;GO:0032401;GO:0001676;GO:0050953;GO:0008104;GO:0050931;GO:0010469;GO:0030072;GO:0009887;GO:0008366;GO:0043062;GO:0022405;GO:0050905;GO:0042221;GO:0023061;GO:0060113;GO:0031175;GO:…
10090.ENSMUSP00000004756	Unigene22548_1_1;	GO:0007417;GO:0050896;GO:0051276;GO:0022613;GO:0019941;GO:0006351;GO:0043412;
7227.FBpp0079196	Unigene18989_1_1;Unigene7765_1_1;	GO:0007424;
7227.FBpp0086323	Unigene7543_1_1;Unigene7544_1_1;	GO:0007424;
7227.FBpp0085408	Unigene38686_1_1;Unigene27737_1_1;	GO:0007424;
7227.FBpp0087139	Unigene23705_1_1;Unigene43350_1_1;	GO:0007424;
7227.FBpp0088925	Unigene36049_1_1;Unigene36915_1_1;	GO:0007424;
9606.ENSP00000354850	Unigene18720_1_1;Unigene17885_1_1;Unigene17884_1_1;Unigene17882_1_1;Unigene17883_1_1;	GO:0007444;GO:0006464;
7227.FBpp0087348	Unigene43284_1_1;	GO:0007444;GO:0010629;GO:0042078;GO:0009791;GO:0007292;GO:0044030;GO:0034968;GO:0045892;GO:0009987;GO:0043414;GO:0044238;GO:0016568;GO:0040029;GO:0032502;GO:0032501;
7227.FBpp0071847	Unigene45683_1_1;	GO:0007472;GO:0006352;
6239.F28C1.1	Unigene50418_1_1;	GO:0007528;GO:0051259;GO:0009108;
7227.FBpp0085620	Unigene28445_1_1;Unigene39335_1_1;	GO:0007589;GO:0002573;GO:0010033;GO:0001756;GO:0050673;GO:0042476;GO:0002009;GO:0006468;GO:0007249;GO:0006915;GO:0007399;GO:0009653;GO:0016310;GO:0048513;GO:0001101;GO:0030154;GO:0060429;GO:0006952;
9606.ENSP00000207549	Unigene36284_1_1;Unigene43249_1_1;	GO:0007599;GO:0001913;GO:0032401;GO:0002323;GO:0006886;GO:0016192;GO:0050931;GO:0035556;
7165.AGAP011053-PA	Unigene16629_1_1;	GO:0008152;
7227.FBpp0081767	Unigene9033_1_1;Unigene9032_1_1;Unigene40187_1_1;	GO:0008152;
7227.FBpp0075118	Unigene35320_1_1;	GO:0008152;
7227.FBpp0076936	Unigene18284_1_1;	GO:0008152;
7165.AGAP004378-PA	Unigene40891_1_1;Unigene13095_1_1;	GO:0008152;
7227.FBpp0099824	Unigene7736_1_1;Unigene42738_1_1;Unigene2344_1_1;Unigene18076_1_1;Unigene18074_1_1;Unigene18075_1_1;	GO:0008152;
7227.FBpp0289447	Unigene40059_1_1;Unigene35976_1_1;Unigene42193_1_1;Unigene18076_1_1;Unigene18074_1_1;Unigene18075_1_1;Unigene19002_1_1;Unigene7736_1_1;Unigene42738_1_1;Unigene40891_1_1;	GO:0008152;
7227.FBpp0113057	Unigene19002_1_1;Unigene2344_1_1;	GO:0008152;
7227.FBpp0075869	Unigene18928_1_1;Unigene18930_1_1;Unigene18929_1_1;Unigene18927_1_1;Unigene8374_1_1;Unigene8373_1_1;Unigene35761_1_1;Unigene35762_1_1;Unigene36585_1_1;Unigene50315_1_1;	GO:0008152;
7227.FBpp0112484	Unigene15388_1_1;	GO:0008152;
7227.FBpp0081545	Unigene45239_1_1;	GO:0008152;
7227.FBpp0088908	Unigene7169_1_1;Unigene45928_1_1;Unigene23237_1_1;Unigene45361_1_1;Unigene45358_1_1;Unigene27080_1_1;	GO:0008152;
6239.F39G3.1	Unigene41296_1_1;Unigene44375_1_1;Unigene44374_1_1;Unigene28915_1_1;	GO:0008152;
6239.M88.1.2	Unigene44376_1_1;	GO:0008152;
7227.FBpp0082043	Unigene13095_1_1;	GO:0008152;
7227.FBpp0078357	Unigene13127_1_1;	GO:0008152;
7227.FBpp0082047	Unigene18076_1_1;Unigene18074_1_1;Unigene18075_1_1;Unigene40891_1_1;	GO:0008152;
7227.FBpp0073609	Unigene42193_1_1;Unigene7736_1_1;Unigene19002_1_1;Unigene42738_1_1;Unigene40891_1_1;Unigene35976_1_1;Unigene40059_1_1;Unigene18074_1_1;Unigene18075_1_1;Unigene18076_1_1;	GO:0008152;
7227.FBpp0085780	Unigene25533_1_1;	GO:0008152;
7227.FBpp0075868	Unigene16629_1_1;Unigene50315_1_1;Unigene35761_1_1;Unigene35762_1_1;Unigene20703_1_1;	GO:0008152;
7227.FBpp0085807	Unigene45361_1_1;Unigene27080_1_1;	GO:0008152;
7227.FBpp0085856	Unigene35239_1_1;	GO:0008152;
7227.FBpp0099728	Unigene18657_1_1;Unigene18635_1_1;Unigene29343_1_1;	GO:0008152;
6239.R107.7.2	Unigene8042_1_1;	GO:0008152;
10090.ENSMUSP00000028005	Unigene7178_1_1;Unigene41979_1_1;	GO:0008152;
10090.ENSMUSP00000031897	Unigene46557_1_1;	GO:0008152;
10090.ENSMUSP00000030935	Unigene23624_1_1;	GO:0008152;
7227.FBpp0088085	Unigene18183_1_1;	GO:0008152;
4932.YOL151W	Unigene18971_1_1;	GO:0008152;
7227.FBpp0083245	Unigene7932_1_1;	GO:0008152;
7227.FBpp0078385	Unigene12843_1_1;Unigene12844_1_1;	GO:0008152;
9606.ENSP00000263579	Unigene40161_1_1;	GO:0008152;GO:0005991;GO:0005977;
7227.FBpp0074633	Unigene44234_1_1;Unigene44235_1_1;	GO:0008152;GO:0006007;
7227.FBpp0076771	Unigene46406_1_1;	GO:0008152;GO:0006012;
7227.FBpp0077912	Unigene9422_1_1;Unigene23137_1_1;	GO:0008152;GO:0006629;GO:0050896;
7227.FBpp0305216	Unigene18056_1_1;Unigene19975_1_1;Unigene7976_1_1;Unigene7977_1_1;Unigene7975_1_1;Unigene4295_1_1;Unigene4903_1_1;Unigene35102_1_1;Unigene1362_1_1;Unigene18669_1_1;	GO:0008152;GO:0006631;GO:0006635;
7227.FBpp0075038	Unigene11520_1_1;Unigene3734_1_1;	GO:0008152;GO:0006631;GO:0006641;
7227.FBpp0081507	Unigene11473_1_1;Unigene13853_1_1;	GO:0008152;GO:0006631;GO:0006641;GO:0006084;GO:0005975;GO:0009207;
7227.FBpp0080097	Unigene25412_1_1;Unigene32909_1_1;	GO:0008152;GO:0006641;GO:0060560;GO:0016055;GO:0007010;GO:0010557;GO:0001709;GO:0032989;GO:0046666;GO:0001708;GO:0002009;GO:0030182;GO:0003129;GO:0001700;GO:0007560;GO:0007281;GO:0035146;GO:0010004;GO:0065008;GO:0007043;GO:0007293;GO:0007365;GO:0019827;GO:0022408;GO:0014016;
7165.AGAP008631-PC	Unigene39740_1_1;	GO:0008152;GO:0006644;
7227.FBpp0112217	CL806.Contig1_1_1;	GO:0008152;GO:0006644;
7227.FBpp0110147	Unigene8986_1_1;Unigene11573_1_1;	GO:0008152;GO:0006644;
7227.FBpp0077872	Unigene36288_1_1;Unigene13469_1_1;	GO:0008152;GO:0006644;
7227.FBpp0073975	Unigene24050_1_1;	GO:0008152;GO:0006644;
7227.FBpp0083921	Unigene27297_1_1;Unigene12247_1_1;	GO:0008152;GO:0006644;
7165.AGAP003846-PA	CL806.Contig1_1_1;	GO:0008152;GO:0006644;
7227.FBpp0072382	Unigene36673_1_1;	GO:0008152;GO:0006644;
10090.ENSMUSP00000035065	Unigene18500_1_1;	GO:0008152;GO:0006644;
10090.ENSMUSP00000070868	Unigene40684_1_1;	GO:0008152;GO:0006644;
6239.C07E3.9	CL806.Contig1_1_1;	GO:0008152;GO:0006644;
10090.ENSMUSP00000030303	Unigene36028_1_1;Unigene13766_1_1;Unigene48242_1_1;Unigene28268_1_1;Unigene28269_1_1;	GO:0008152;GO:0006644;
9606.ENSP00000262428	Unigene17954_1_1;	GO:0008152;GO:0006644;
10116.ENSRNOP00000052433	Unigene49152_1_1;Unigene29031_1_1;Unigene37891_1_1;Unigene49151_1_1;	GO:0008152;GO:0006644;
7227.FBpp0305749	Unigene11428_1_1;	GO:0008152;GO:0006644;
7227.FBpp0303935	Unigene19297_1_1;Unigene19298_1_1;	GO:0008152;GO:0006644;
10090.ENSMUSP00000021262	Unigene17744_1_1;	GO:0008152;GO:0006644;
9606.ENSP00000363512	Unigene17744_1_1;	GO:0008152;GO:0006644;
9606.ENSP00000321038	Unigene19007_1_1;	GO:0008152;GO:0006644;
7227.FBpp0081914	Unigene23481_1_1;	GO:0008152;GO:0009437;
7165.AGAP028055-PA	CL49.Contig1_1_1;	GO:0008152;GO:0009820;GO:0017144;GO:0055114;GO:0008202;
7227.FBpp0288569	Unigene8267_1_1;	GO:0008152;GO:0009820;GO:0017144;GO:0055114;GO:0008202;
7227.FBpp0085778	Unigene43145_1_1;Unigene43146_1_1;Unigene50595_1_1;Unigene36528_1_1;	GO:0008152;GO:0009820;GO:0017144;GO:0055114;GO:0008202;
7227.FBpp0071550	Unigene44375_1_1;	GO:0008152;GO:0009820;GO:0017144;GO:0055114;GO:0008202;
7227.FBpp0085217	Unigene36528_1_1;	GO:0008152;GO:0009820;GO:0017144;GO:0055114;GO:0008202;
7227.FBpp0081850	Unigene37226_1_1;	GO:0008152;GO:0009820;GO:0017144;GO:0055114;GO:0008202;
7227.FBpp0080468	CL889.Contig1_1_1;	GO:0008152;GO:0009820;GO:0017144;GO:0055114;GO:0008202;
7227.FBpp0081854	Unigene28915_1_1;	GO:0008152;GO:0009820;GO:0017144;GO:0055114;GO:0008202;
7227.FBpp0297619	Unigene43279_1_1;CL889.Contig1_1_1;Unigene37226_1_1;Unigene44374_1_1;	GO:0008152;GO:0009820;GO:0017144;GO:0055114;GO:0008202;
7227.FBpp0081851	Unigene43278_1_1;CL49.Contig1_1_1;CL134.Contig1_1_1;Unigene9900_1_1;Unigene37226_1_1;Unigene44376_1_1;CL78.Contig1_1_1;Unigene28915_1_1;Unigene44375_1_1;	GO:0008152;GO:0009820;GO:0017144;GO:0055114;GO:0008202;GO:0010038;GO:0031667;GO:0031960;GO:0006721;GO:0042493;GO:0032502;GO:0019748;GO:0044281;
10090.ENSMUSP00000089097	Unigene11488_1_1;	GO:0008152;GO:0009820;GO:0017144;GO:0055114;GO:0008202;GO:0010038;GO:0031667;GO:0031960;GO:0006721;GO:0042493;GO:0032502;GO:0019748;GO:0044281;
10090.ENSMUSP00000043092	Unigene18746_1_1;Unigene43092_1_1;	GO:0008152;GO:0009820;GO:0017144;GO:0055114;GO:0008202;GO:0010038;GO:0031667;GO:0031960;GO:0006721;GO:0042493;GO:0032502;GO:0019748;GO:0044281;
10090.ENSMUSP00000031201	Unigene49343_1_1;Unigene42963_1_1;Unigene23208_1_1;Unigene23206_1_1;Unigene17620_1_1;Unigene15888_1_1;Unigene4756_1_1;	GO:0008152;GO:0009820;GO:0017144;GO:0055114;GO:0010038;GO:0031667;GO:0031960;GO:0006721;GO:0042493;GO:0008202;GO:0032502;GO:0019748;GO:0044281;
10090.ENSMUSP00000038069	Unigene23252_1_1;Unigene2474_1_1;Unigene3859_1_1;	GO:0008152;GO:0009820;GO:0017144;GO:0055114;GO:0010038;GO:0031667;GO:0031960;GO:0006721;GO:0042493;GO:0008202;GO:0032502;GO:0019748;GO:0044281;
10090.ENSMUSP00000031633	Unigene2830_1_1;	GO:0008152;GO:0009820;GO:0017144;GO:0055114;GO:0010038;GO:0031667;GO:0031960;GO:0006721;GO:0042493;GO:0008202;GO:0032502;GO:0019748;GO:0044281;
9606.ENSP00000346901	CL173.Contig1_1_1;	GO:0008152;GO:0009820;GO:0017144;GO:0055114;GO:0010038;GO:0031667;GO:0031960;GO:0006721;GO:0042493;GO:0008202;GO:0032502;GO:0019748;GO:0044281;GO:0000038;
10090.ENSMUSP00000128030	Unigene37891_1_1;	GO:0008152;GO:0009820;GO:0017144;GO:0055114;GO:0019748;GO:0008202;GO:0044281;GO:0010038;GO:0031667;GO:0031960;GO:0006721;GO:0042493;GO:0032502;
7227.FBpp0074927	Unigene41219_1_1;	GO:0008152;GO:0010038;GO:0001775;GO:0043623;
10090.ENSMUSP00000073444	Unigene44374_1_1;Unigene44375_1_1;CL889.Contig1_1_1;	GO:0008152;GO:0010038;GO:0031667;GO:0055114;GO:0031960;GO:0006721;GO:0042493;GO:0008202;GO:0032502;GO:0017144;GO:0009820;GO:0019748;GO:0044281;
10090.ENSMUSP00000030805	Unigene7396_1_1;	GO:0008152;GO:0019725;GO:0006605;
6239.H13N06.6b	Unigene36621_1_1;	GO:0008152;GO:0043436;GO:0042221;GO:0042417;
7227.FBpp0076937	Unigene17851_1_1;Unigene17850_1_1;	GO:0008152;GO:0044237;
9606.ENSP00000415203	Unigene47015_1_1;	GO:0008152;GO:0044237;
7227.FBpp0076185	Unigene43380_1_1;	GO:0008152;GO:0046185;GO:0009069;GO:0044237;
7165.AGAP008020-PA	Unigene41654_1_1;Unigene15398_1_1;	GO:0008152;GO:0051234;GO:0006091;
7227.FBpp0289999	Unigene41804_1_1;	GO:0008152;GO:0051234;GO:0006091;
7227.FBpp0082187	Unigene51076_1_1;Unigene1426_1_1;	GO:0008154;
7165.AGAP003555-PA	Unigene14104_1_1;	GO:0008283;GO:0007338;GO:0007166;GO:0042221;GO:0048568;GO:0006650;GO:0050794;GO:0048646;GO:0032940;GO:0023052;GO:0006796;
7227.FBpp0288937	Unigene30434_1_1;	GO:0008283;GO:0007338;GO:0007166;GO:0042221;GO:0048568;GO:0006650;GO:0050794;GO:0048646;GO:0032940;GO:0023052;GO:0006796;
7227.FBpp0079232	Unigene35590_1_1;	GO:0008380;GO:0065003;GO:0000278;GO:0000377;GO:0003002;GO:0000375;
7227.FBpp0074530	Unigene11377_1_1;	GO:0008614;GO:0006145;GO:0007589;GO:0030855;GO:0006810;GO:0007399;
7227.FBpp0111673	Unigene46435_1_1;Unigene50504_1_1;	GO:0008614;GO:0006810;GO:0006145;GO:0007589;GO:0030855;GO:0007399;
7227.FBpp0080707	Unigene7633_1_1;Unigene44844_1_1;	GO:0009057;GO:0019538;GO:0048741;GO:0060004;GO:0048667;GO:0008366;GO:0035264;
7227.FBpp0111775	Unigene7193_1_1;Unigene44844_1_1;	GO:0009057;GO:0019538;GO:0048741;GO:0060004;GO:0048667;GO:0008366;GO:0035264;
7227.FBpp0073081	Unigene2745_1_1;	GO:0009057;GO:0044237;
7227.FBpp0082125	Unigene19076_1_1;Unigene13761_1_1;	GO:0009057;GO:0044237;
7227.FBpp0288428	Unigene23137_1_1;	GO:0009057;GO:0044237;
7227.FBpp0081152	Unigene41634_1_1;	GO:0009058;GO:0009108;GO:0007010;GO:0007423;GO:0055088;GO:0006139;GO:0000904;GO:0007300;GO:0007472;GO:0016477;GO:0007293;GO:0044249;
7165.AGAP006660-PA	Unigene19147_1_1;Unigene19149_1_1;	GO:0009060;
7227.FBpp0073600	Unigene17987_1_1;	GO:0009060;
7227.FBpp0073010	Unigene8764_1_1;	GO:0009060;
7227.FBpp0083588	Unigene9156_1_1;Unigene9155_1_1;	GO:0009060;
7227.FBpp0305272	Unigene19146_1_1;Unigene19147_1_1;Unigene19148_1_1;Unigene19149_1_1;	GO:0009060;
7227.FBpp0300338	Unigene18783_1_1;	GO:0009060;
7227.FBpp0081834	Unigene19560_1_1;Unigene32626_1_1;Unigene4016_1_1;	GO:0009060;
7227.FBpp0083720	Unigene44013_1_1;	GO:0009060;
6239.C17G10.8.2	Unigene17938_1_1;	GO:0009062;GO:0032787;
6239.R10H10.1.1	Unigene43403_1_1;	GO:0009108;GO:0016226;GO:0000096;GO:0065003;GO:0031163;
7227.FBpp0303421	Unigene8942_1_1;	GO:0009124;
6239.F55F3.3.2	Unigene17913_1_1;	GO:0009206;GO:0006812;
4932.YCR094W	Unigene41264_1_1;Unigene7300_1_1;	GO:0009206;GO:0006869;GO:0006066;
4932.YER166W	Unigene51037_1_1;	GO:0009206;GO:0006869;GO:0006066;
7227.FBpp0084918	Unigene9273_1_1;	GO:0009211;GO:0010467;
7227.FBpp0082628	Unigene10707_1_1;	GO:0009256;GO:0009437;GO:0042133;GO:0048513;GO:0032787;GO:0044237;GO:0048545;GO:0070542;GO:0002237;GO:0014070;GO:0006950;GO:0006629;GO:0008015;GO:0006631;GO:0006732;GO:0044238;GO:0050796;GO:0009749;GO:0009888;GO:0033574;GO:0031667;GO:0070723;GO:0045444;GO:0009719;GO:0050954;
4932.YJR052W	Unigene44983_1_1;	GO:0009416;GO:0006289;GO:0006352;
7165.AGAP002455-PA	Unigene40148_1_1;	GO:0009451;
7227.FBpp0112171	Unigene1712_1_1;Unigene1711_1_1;Unigene36024_1_1;	GO:0009451;
7227.FBpp0084879	Unigene2643_1_1;	GO:0009583;GO:0033036;GO:0007165;GO:0007338;GO:0007166;GO:0042221;GO:0048568;GO:0008283;GO:0006650;GO:0050794;GO:0048646;GO:0032940;GO:0048856;GO:0023052;GO:0032236;GO:0007472;GO:0042993;GO:0007423;
4932.YOR367W	Unigene18169_1_1;Unigene19573_1_1;	GO:0009605;GO:0040007;GO:0060415;GO:0043501;GO:0012501;GO:0048747;GO:0030239;GO:0007015;GO:0010038;GO:0009725;GO:0003015;GO:0048667;
10090.ENSMUSP00000045099	Unigene18119_1_1;Unigene18118_1_1;Unigene18121_1_1;	GO:0009605;GO:0040007;GO:0060415;GO:0043501;GO:0012501;GO:0048747;GO:0030239;GO:0007015;GO:0010038;GO:0009725;GO:0003015;GO:0048667;GO:0006464;GO:0007243;GO:0006915;GO:0007178;GO:0016477;GO:0001654;GO:0060255;GO:0080090;GO:0048522;GO:0030041;GO:0000187;GO:0009611;GO:0009653;GO:0048534;GO:0050896;GO:0030036;GO:0009790;GO:0030154;GO:0065007;GO:0009987;GO:0048102;GO:0010927;
7227.FBpp0082927	Unigene24089_1_1;	GO:0009611;GO:0031667;GO:0009719;GO:0009746;GO:0019725;
10090.ENSMUSP00000020312	Unigene3160_1_1;Unigene46580_1_1;Unigene46579_1_1;	GO:0009653;GO:0007243;GO:0009612;GO:0051283;GO:0009855;GO:0048513;GO:0046058;GO:0022402;GO:0031589;GO:0070838;GO:0032413;GO:0001701;GO:0010556;GO:0048519;GO:0006874;GO:0032879;GO:0048793;GO:0003002;GO:0003143;GO:0050794;GO:0031660;GO:0001932;GO:0007281;GO:0006950;GO:0007140;GO:0050896;
10090.ENSMUSP00000126597	Unigene9381_1_1;Unigene36730_1_1;Unigene36729_1_1;Unigene36731_1_1;	GO:0009653;GO:0007243;GO:0009612;GO:0051283;GO:0009855;GO:0048513;GO:0046058;GO:0022402;GO:0031589;GO:0070838;GO:0032413;GO:0001701;GO:0010556;GO:0048519;GO:0006874;GO:0032879;GO:0048793;GO:0003002;GO:0003143;GO:0050794;GO:0031660;GO:0001932;GO:0007281;GO:0006950;GO:0007140;GO:0050896;
7227.FBpp0085354	Unigene8111_1_1;Unigene19710_1_1;Unigene19711_1_1;	GO:0009653;GO:0016246;GO:0003006;GO:0048468;GO:0009790;GO:0016043;GO:0007276;GO:0035196;GO:0048610;GO:0007275;GO:0048856;GO:0030326;GO:0001763;GO:0030323;GO:0055001;GO:0048646;
7227.FBpp0084636	Unigene23109_1_1;Unigene17693_1_1;	GO:0009725;
7227.FBpp0292801	Unigene8689_1_1;Unigene40165_1_1;	GO:0009725;GO:0002164;GO:0034968;GO:0006351;
7227.FBpp0070146	Unigene17643_1_1;	GO:0009725;GO:0010468;GO:0032501;GO:0006351;GO:0006325;GO:0016458;GO:0048812;GO:0033301;GO:0009058;GO:0048513;GO:0006935;GO:0034968;GO:0030097;
7227.FBpp0078732	Unigene41156_1_1;	GO:0009725;GO:0019725;GO:0009987;GO:0009888;GO:0009887;GO:0001501;GO:0050896;GO:0048856;GO:0032501;GO:0048519;GO:0006897;GO:0050794;GO:0010033;
7227.FBpp0070862	Unigene45791_1_1;	GO:0009790;GO:0008033;GO:0010467;
4932.YKL120W	Unigene19129_1_1;	GO:0009790;GO:0008652;GO:0002164;GO:0065008;GO:0006549;GO:0006551;GO:0009063;
7227.FBpp0088666	Unigene23546_1_1;Unigene23545_1_1;	GO:0009790;GO:0010796;GO:0007010;GO:0003006;GO:0001654;
7227.FBpp0086076	Unigene18741_1_1;	GO:0009855;
7227.FBpp0076386	Unigene32527_1_1;	GO:0009855;
6239.T28F3.6	Unigene50620_1_1;	GO:0009855;
7227.FBpp0077055	Unigene28152_1_1;	GO:0009855;
7227.FBpp0085689	Unigene47861_1_1;	GO:0009855;
10090.ENSMUSP00000030311	Unigene37927_1_1;	GO:0009855;
7165.AGAP000320-PA	Unigene28949_1_1;Unigene34970_1_1;	GO:0009855;
7227.FBpp0289501	Unigene47021_1_1;	GO:0009855;
7227.FBpp0099514	Unigene17888_1_1;	GO:0009880;GO:0006476;GO:0016458;GO:0048812;GO:0010259;GO:0048513;GO:0022900;GO:0007292;GO:0009060;
7227.FBpp0074447	Unigene39266_1_1;Unigene3899_1_1;Unigene17314_1_1;Unigene11781_1_1;	GO:0009887;GO:0001501;GO:0009888;GO:0009987;GO:0051216;GO:0018988;GO:0048870;GO:0002164;GO:0010927;GO:0010259;GO:0007169;GO:0040009;GO:0006897;GO:0009790;GO:0050896;GO:0035090;
7227.FBpp0080413	Unigene8122_1_1;	GO:0009888;GO:0006810;GO:0050953;GO:0016477;
7227.FBpp0301686	Unigene18767_1_1;Unigene19131_1_1;	GO:0009987;
7227.FBpp0271715	Unigene18479_1_1;	GO:0009987;
7227.FBpp0080057	Unigene36883_1_1;	GO:0009987;
7227.FBpp0085791	Unigene11781_1_1;Unigene17314_1_1;	GO:0009987;
7227.FBpp0075919	Unigene40188_1_1;	GO:0009987;
10090.ENSMUSP00000137931	Unigene19585_1_1;Unigene18955_1_1;Unigene18956_1_1;Unigene18957_1_1;Unigene18054_1_1;Unigene18588_1_1;Unigene18958_1_1;Unigene18953_1_1;Unigene18954_1_1;Unigene17783_1_1;Unigene18952_1_1;Unigene19273_1_1;Unigene40900_1_1;Unigene19687_1_1;Unigene40368_1_1;	GO:0009987;
7227.FBpp0301746	Unigene19823_1_1;	GO:0009987;
7227.FBpp0306056	Unigene11252_1_1;	GO:0009987;
9606.ENSP00000260130	Unigene19001_1_1;	GO:0009987;
9606.ENSP00000258711	Unigene6015_1_1;	GO:0009987;
4932.YDL105W	Unigene11502_1_1;	GO:0009987;GO:0000819;GO:0000087;GO:0006259;GO:0033554;
6239.ZK1307.8.1	Unigene45222_1_1;	GO:0009987;GO:0003008;GO:0048513;GO:0005977;GO:0003011;GO:0008016;GO:0005984;GO:0007033;GO:0051651;GO:0007610;GO:0055008;GO:0019725;GO:0050905;GO:0008152;GO:0009725;GO:0007584;GO:0009743;GO:0044238;GO:0010033;GO:0031667;
7227.FBpp0087424	Unigene14969_1_1;	GO:0009987;GO:0006029;GO:0006687;GO:0033554;GO:0019725;GO:0010259;
7227.FBpp0079197	Unigene23786_1_1;	GO:0009987;GO:0006029;GO:0006687;GO:0033554;GO:0019725;GO:0010259;
7227.FBpp0297743	Unigene36788_1_1;Unigene2538_1_1;	GO:0009987;GO:0006029;GO:0006687;GO:0033554;GO:0019725;GO:0010259;
10090.ENSMUSP00000118312	Unigene41121_1_1;Unigene35422_1_1;	GO:0009987;GO:0006468;GO:0006259;GO:0033554;GO:0031570;GO:0051098;GO:0007165;GO:0009314;GO:0048523;GO:0006260;GO:0007049;GO:0010332;GO:0009411;GO:0009967;GO:0032501;GO:0051276;GO:0007090;GO:0071897;GO:0016310;
7227.FBpp0082299	Unigene18198_1_1;	GO:0009987;GO:0006508;GO:0002376;GO:0045765;
7227.FBpp0071063	Unigene42859_1_1;Unigene42860_1_1;	GO:0009987;GO:0006508;GO:0002376;GO:0045765;
7227.FBpp0083729	Unigene36709_1_1;	GO:0009987;GO:0006508;GO:0002376;GO:0045765;
4932.YPL249C	Unigene17798_1_1;Unigene27107_1_1;Unigene48969_1_1;	GO:0009987;GO:0006508;GO:0002376;GO:0045765;GO:0000278;GO:0007017;GO:0031647;GO:0001745;GO:0003006;GO:0006587;GO:0044267;GO:0008306;GO:0007264;GO:0035556;GO:0006810;GO:0007599;GO:0001913;GO:0032401;GO:0002323;GO:0006886;GO:0016192;GO:0050931;GO:0046677;GO:0015031;
7165.AGAP003869-PA	Unigene41895_1_1;Unigene35176_1_1;	GO:0009987;GO:0006508;GO:0002376;GO:0045765;GO:0006560;GO:0008152;
7227.FBpp0083728	Unigene34261_1_1;	GO:0009987;GO:0006508;GO:0002376;GO:0045765;GO:0009056;GO:0043170;
7227.FBpp0075208	Unigene51088_1_1;Unigene49239_1_1;Unigene43372_1_1;	GO:0009987;GO:0006810;
10090.ENSMUSP00000038983	Unigene49477_1_1;	GO:0009987;GO:0006810;
7227.FBpp0079162	Unigene23283_1_1;	GO:0009987;GO:0006810;
7227.FBpp0087738	Unigene8994_1_1;	GO:0009987;GO:0006810;GO:0048513;GO:0006605;
7227.FBpp0086398	Unigene41392_1_1;	GO:0009987;GO:0006915;GO:0006923;GO:0030036;GO:0048102;GO:0007275;GO:0007300;GO:0050794;GO:0043065;GO:0006464;GO:0043161;
7227.FBpp0111820	Unigene41102_1_1;Unigene23233_1_1;	GO:0009987;GO:0006915;GO:0009653;GO:0048513;GO:0030154;GO:0007249;GO:0002573;
7165.AGAP000853-PA	Unigene19615_1_1;	GO:0009987;GO:0008152;GO:0006508;GO:0002376;GO:0045765;
7227.FBpp0082209	Unigene15956_1_1;	GO:0009987;GO:0009056;GO:0043170;GO:0006508;GO:0002376;GO:0045765;
7227.FBpp0297938	Unigene19615_1_1;	GO:0009987;GO:0009056;GO:0043170;GO:0006508;GO:0002376;GO:0045765;
7227.FBpp0304704	Unigene39809_1_1;	GO:0009987;GO:0009056;GO:0043170;GO:0006508;GO:0002376;GO:0045765;
6239.F08G5.4	Unigene44355_1_1;	GO:0009987;GO:0009888;GO:0009887;GO:0001501;GO:0050896;GO:0048856;GO:0032501;GO:0048519;GO:0006897;GO:0050794;GO:0010033;
10116.ENSRNOP00000058943	Unigene18241_1_1;Unigene18242_1_1;Unigene43451_1_1;Unigene18244_1_1;	GO:0009987;GO:0009888;GO:0009887;GO:0001501;GO:0050896;GO:0048856;GO:0032501;GO:0048519;GO:0006897;GO:0050794;GO:0010033;GO:0051216;GO:0018988;GO:0048870;GO:0002164;GO:0010927;GO:0010259;GO:0007169;GO:0040009;GO:0009790;GO:0035090;
10090.ENSMUSP00000025986	Unigene18240_1_1;Unigene18244_1_1;Unigene18245_1_1;Unigene18243_1_1;	GO:0009987;GO:0009888;GO:0009887;GO:0001501;GO:0050896;GO:0048856;GO:0032501;GO:0048519;GO:0006897;GO:0050794;GO:0010033;GO:0051216;GO:0018988;GO:0048870;GO:0002164;GO:0010927;GO:0010259;GO:0007169;GO:0040009;GO:0009790;GO:0035090;
10090.ENSMUSP00000022693	Unigene18243_1_1;	GO:0009987;GO:0009888;GO:0009887;GO:0001501;GO:0050896;GO:0048856;GO:0032501;GO:0048519;GO:0006897;GO:0050794;GO:0010033;GO:0051216;GO:0018988;GO:0048870;GO:0002164;GO:0010927;GO:0010259;GO:0007169;GO:0040009;GO:0009790;GO:0035090;
7227.FBpp0072782	Unigene11837_1_1;Unigene217_1_1;	GO:0009987;GO:0010259;GO:0006007;
10090.ENSMUSP00000057664	Unigene43187_1_1;	GO:0009987;GO:0016043;GO:0015031;GO:0048079;GO:0034613;GO:0007163;GO:0065008;GO:0016337;GO:0008363;GO:0006996;GO:0035148;GO:0046907;GO:0031345;GO:0003330;GO:0048193;GO:0006464;
6239.T02E1.5b	Unigene41154_1_1;	GO:0009987;GO:0016125;
9606.ENSP00000286574	Unigene11295_1_1;Unigene18859_1_1;	GO:0009987;GO:0023052;GO:0048513;GO:0009653;GO:0016043;GO:0016055;GO:0050789;GO:0009725;GO:0007275;GO:0030326;GO:0048048;GO:0014020;GO:0044335;GO:0010468;GO:0030177;GO:0061348;GO:0030278;GO:0060560;GO:0001932;GO:0008284;GO:0010557;GO:0032846;GO:0070723;GO:0021987;GO:0044340;GO:0051726;GO:0001667;GO:0045596;GO:0042476;GO:0006898;GO:0000904;GO:2000150;GO:0021536;GO:0009798;GO:0010656;GO:0048771;GO:…
7227.FBpp0070876	Unigene22940_1_1;Unigene13112_1_1;	GO:0009987;GO:0032502;
7227.FBpp0072125	Unigene19630_1_1;Unigene19631_1_1;Unigene19632_1_1;Unigene19633_1_1;Unigene19634_1_1;Unigene19635_1_1;Unigene42720_1_1;	GO:0009987;GO:0032502;
7227.FBpp0086969	Unigene21852_1_1;	GO:0009987;GO:0032502;
7227.FBpp0077850	Unigene9468_1_1;	GO:0009987;GO:0032502;GO:0006915;
7227.FBpp0077400	Unigene40383_1_1;	GO:0009987;GO:0032502;GO:0006915;
7227.FBpp0088783	Unigene8261_1_1;	GO:0009987;GO:0032502;GO:0006915;
6239.W02C12.1	Unigene20192_1_1;	GO:0009987;GO:0032502;GO:0033036;GO:0042478;GO:0009888;GO:0009605;GO:0007626;GO:0007635;GO:0002118;GO:0019827;GO:0001709;GO:0007472;GO:0008593;
7227.FBpp0079251	Unigene23185_1_1;	GO:0009987;GO:0034968;
7227.FBpp0078342	Unigene19017_1_1;	GO:0009987;GO:0035556;GO:0006464;
7165.AGAP008989-PA	Unigene22493_1_1;Unigene22494_1_1;	GO:0009987;GO:0035556;GO:0006464;
7165.AGAP005302-PA	Unigene4004_1_1;	GO:0009987;GO:0035556;GO:0006464;GO:0019932;
7165.AGAP000477-PA	Unigene9475_1_1;Unigene9474_1_1;	GO:0009987;GO:0035556;GO:0006464;GO:0044267;GO:0050896;
7227.FBpp0076858	Unigene7645_1_1;	GO:0009987;GO:0044267;
9606.ENSP00000282478	Unigene8554_1_1;Unigene8553_1_1;Unigene7838_1_1;	GO:0009987;GO:0048731;GO:0048513;GO:0007599;GO:0031589;GO:0007166;GO:0007160;GO:0007424;GO:0016337;GO:0006929;GO:0010259;GO:0019827;GO:0010669;GO:0008587;GO:0001700;GO:0006935;GO:0048805;GO:0048565;GO:0007606;
10090.ENSMUSP00000079548	Unigene9417_1_1;	GO:0009987;GO:0048731;GO:0065007;
7227.FBpp0072808	CL184.Contig1_1_1;	GO:0009987;GO:0048812;GO:0048513;GO:0034728;
7227.FBpp0297720	Unigene43876_1_1;	GO:0009987;GO:0048856;GO:0012501;GO:0006810;GO:0030030;GO:0030041;GO:0048513;GO:0016601;
4932.YDR507C	Unigene43044_1_1;	GO:0009987;GO:0051259;
7227.FBpp0086485	Unigene19067_1_1;Unigene16267_1_1;Unigene8474_1_1;Unigene8473_1_1;Unigene11423_1_1;	GO:0009987;GO:0060560;GO:0016055;GO:0007010;GO:0010557;GO:0001709;GO:0032989;GO:0046666;GO:0001708;GO:0002009;GO:0030182;GO:0003129;GO:0001700;GO:0007560;GO:0007281;GO:0035146;GO:0010004;GO:0065008;GO:0007043;GO:0007293;GO:0007365;GO:0019827;GO:0022408;GO:0014016;GO:0006810;GO:0030833;GO:0007015;GO:0048872;GO:0048522;GO:0006935;GO:0002376;GO:0071844;GO:0016477;GO:0006464;GO:0000165;
7227.FBpp0077106	Unigene43084_1_1;	GO:0010033;GO:0050794;GO:0008152;GO:0006720;
7227.FBpp0084130	Unigene36431_1_1;	GO:0010259;GO:0009987;
7227.FBpp0083269	Unigene18725_1_1;Unigene18196_1_1;	GO:0010259;GO:0048102;GO:0019538;GO:0043068;GO:0051707;GO:0006012;GO:0044238;GO:0007043;GO:0001745;GO:0050896;GO:0008285;GO:0051179;GO:0001736;GO:0061245;GO:0009790;GO:0030154;GO:0007560;
7227.FBpp0085167	Unigene49790_1_1;	GO:0010259;GO:0048513;
7227.FBpp0079484	Unigene19188_1_1;Unigene46927_1_1;	GO:0010467;
7227.FBpp0081263	Unigene41399_1_1;	GO:0010467;
7227.FBpp0290556	Unigene7780_1_1;Unigene40261_1_1;	GO:0010467;
7227.FBpp0075941	Unigene40268_1_1;	GO:0010467;
7227.FBpp0075764	Unigene19301_1_1;	GO:0010467;
7227.FBpp0082767	Unigene41190_1_1;	GO:0010467;
7227.FBpp0071993	Unigene23517_1_1;	GO:0010467;
7227.FBpp0081599	Unigene48388_1_1;Unigene49466_1_1;	GO:0010467;
7227.FBpp0071766	Unigene19651_1_1;Unigene10703_1_1;	GO:0010467;
7227.FBpp0079000	Unigene1505_1_1;	GO:0010467;
7227.FBpp0076458	Unigene43978_1_1;	GO:0010467;
7227.FBpp0077714	Unigene46032_1_1;Unigene28255_1_1;Unigene6543_1_1;	GO:0010467;
7227.FBpp0077550	Unigene12953_1_1;	GO:0010467;
7227.FBpp0082540	Unigene45405_1_1;	GO:0010467;
7227.FBpp0074214	Unigene13913_1_1;Unigene46092_1_1;Unigene11194_1_1;Unigene32205_1_1;	GO:0010467;
7227.FBpp0083376	Unigene17637_1_1;	GO:0010467;
7227.FBpp0079443	Unigene18805_1_1;	GO:0010467;
7227.FBpp0084144	Unigene23562_1_1;	GO:0010467;
7227.FBpp0072801	Unigene20142_1_1;Unigene16002_1_1;Unigene40268_1_1;	GO:0010467;
7227.FBpp0075302	Unigene36425_1_1;Unigene16468_1_1;	GO:0010467;
7227.FBpp0078532	Unigene17990_1_1;	GO:0010467;
7165.AGAP002389-PA	Unigene40894_1_1;	GO:0010467;
7227.FBpp0071365	Unigene19308_1_1;Unigene19307_1_1;	GO:0010467;
7227.FBpp0076990	Unigene8251_1_1;	GO:0010467;
7227.FBpp0074227	Unigene35750_1_1;Unigene12405_1_1;Unigene34393_1_1;Unigene19533_1_1;Unigene49924_1_1;Unigene35241_1_1;Unigene30610_1_1;Unigene16245_1_1;Unigene4136_1_1;Unigene6382_1_1;Unigene646_1_1;Unigene11194_1_1;	GO:0010467;
7227.FBpp0076872	Unigene40326_1_1;	GO:0010467;
7227.FBpp0079606	Unigene19897_1_1;Unigene24241_1_1;Unigene40789_1_1;Unigene49338_1_1;	GO:0010467;
7227.FBpp0073651	Unigene2796_1_1;	GO:0010467;
7227.FBpp0071102	Unigene50190_1_1;	GO:0010467;
7227.FBpp0071753	Unigene12623_1_1;	GO:0010467;
7165.AGAP009988-PA	Unigene36185_1_1;	GO:0010467;
7227.FBpp0071892	Unigene19535_1_1;Unigene19534_1_1;	GO:0010467;
7227.FBpp0070316	Unigene50375_1_1;Unigene2650_1_1;	GO:0010467;
7227.FBpp0078633	Unigene49264_1_1;	GO:0010467;
7227.FBpp0075937	Unigene48062_1_1;Unigene1929_1_1;Unigene27550_1_1;	GO:0010467;
7227.FBpp0077099	Unigene40098_1_1;	GO:0010467;
7227.FBpp0076238	Unigene36593_1_1;	GO:0010467;
7227.FBpp0305165	Unigene18576_1_1;Unigene49576_1_1;Unigene18719_1_1;	GO:0010467;
7227.FBpp0070284	Unigene40662_1_1;Unigene45024_1_1;	GO:0010467;
7227.FBpp0087511	Unigene18873_1_1;	GO:0010467;
7165.AGAP008427-PA	Unigene6191_1_1;Unigene35937_1_1;	GO:0010467;
7227.FBpp0070719	Unigene22966_1_1;	GO:0010467;
7227.FBpp0088833	Unigene18876_1_1;Unigene18877_1_1;	GO:0010467;
7227.FBpp0084082	Unigene49260_1_1;	GO:0010467;
7227.FBpp0086098	Unigene19110_1_1;	GO:0010467;
7227.FBpp0075612	Unigene19876_1_1;	GO:0010467;
7227.FBpp0075387	Unigene44349_1_1;	GO:0010467;
7227.FBpp0072144	Unigene44066_1_1;	GO:0010467;
7227.FBpp0081845	Unigene18711_1_1;	GO:0010467;
7227.FBpp0070143	Unigene18123_1_1;	GO:0010467;
7227.FBpp0086701	Unigene18621_1_1;	GO:0010467;
7227.FBpp0302563	Unigene36059_1_1;	GO:0010467;
7227.FBpp0078095	Unigene7690_1_1;	GO:0010467;
7227.FBpp0070279	Unigene18338_1_1;Unigene18337_1_1;Unigene51046_1_1;Unigene39162_1_1;	GO:0010467;
7227.FBpp0078354	Unigene18034_1_1;Unigene32632_1_1;	GO:0010467;
7227.FBpp0086531	Unigene6047_1_1;	GO:0010467;
7227.FBpp0078667	Unigene18922_1_1;	GO:0010467;
7227.FBpp0081820	Unigene18835_1_1;	GO:0010467;
7227.FBpp0088519	Unigene23057_1_1;	GO:0010467;
7227.FBpp0075317	Unigene43388_1_1;Unigene40820_1_1;	GO:0010467;
7227.FBpp0077309	Unigene19724_1_1;	GO:0010467;
7227.FBpp0087323	Unigene40741_1_1;	GO:0010467;
7227.FBpp0082867	Unigene7483_1_1;	GO:0010467;
7227.FBpp0075618	Unigene19779_1_1;Unigene32683_1_1;Unigene34553_1_1;	GO:0010467;
7227.FBpp0088360	Unigene40043_1_1;	GO:0010467;
7227.FBpp0082513	Unigene35236_1_1;	GO:0010467;
7227.FBpp0073524	Unigene18464_1_1;	GO:0010467;
7227.FBpp0085121	Unigene13000_1_1;	GO:0010467;
7227.FBpp0070409	Unigene22398_1_1;CL633.Contig1_1_1;	GO:0010467;
7227.FBpp0070205	Unigene9990_1_1;Unigene12681_1_1;Unigene50887_1_1;Unigene734_1_1;	GO:0010467;
7227.FBpp0081665	Unigene7912_1_1;Unigene7913_1_1;	GO:0010467;
7227.FBpp0075274	Unigene48832_1_1;	GO:0010467;
7227.FBpp0304831	Unigene43083_1_1;	GO:0010467;
7227.FBpp0071846	Unigene19820_1_1;	GO:0010467;
7227.FBpp0081822	Unigene18005_1_1;Unigene10428_1_1;Unigene32034_1_1;	GO:0010467;
7227.FBpp0070637	Unigene9168_1_1;	GO:0010467;
7227.FBpp0075631	Unigene43346_1_1;	GO:0010467;
7227.FBpp0084617	Unigene18208_1_1;Unigene47174_1_1;Unigene34875_1_1;	GO:0010467;
7227.FBpp0081117	Unigene41618_1_1;	GO:0010467;
7165.AGAP005652-PA	Unigene19579_1_1;Unigene41335_1_1;Unigene43352_1_1;Unigene40152_1_1;	GO:0010467;
7227.FBpp0070646	Unigene23187_1_1;	GO:0010467;
7227.FBpp0073679	Unigene45946_1_1;Unigene36485_1_1;Unigene41420_1_1;	GO:0010467;
7227.FBpp0081725	Unigene15973_1_1;	GO:0010467;
7227.FBpp0072659	Unigene36580_1_1;	GO:0010467;
7165.AGAP005369-PA	Unigene9477_1_1;	GO:0010467;
7227.FBpp0077624	Unigene17571_1_1;	GO:0010467;
7227.FBpp0083659	Unigene18685_1_1;	GO:0010467;
7227.FBpp0081879	Unigene9232_1_1;	GO:0010467;
7227.FBpp0074104	Unigene40918_1_1;	GO:0010467;
7227.FBpp0082574	Unigene43235_1_1;Unigene40767_1_1;	GO:0010467;
7227.FBpp0072119	Unigene13754_1_1;	GO:0010467;
7227.FBpp0074500	Unigene18670_1_1;	GO:0010467;
7227.FBpp0072957	Unigene19959_1_1;	GO:0010467;
7227.FBpp0111817	Unigene18590_1_1;CL577.Contig1_1_1;	GO:0010467;
7227.FBpp0084191	Unigene27096_1_1;Unigene23787_1_1;	GO:0010467;
7227.FBpp0303669	Unigene23160_1_1;	GO:0010467;
7227.FBpp0076738	Unigene7507_1_1;	GO:0010467;
7227.FBpp0071046	Unigene44476_1_1;	GO:0010467;
7227.FBpp0075756	Unigene37020_1_1;Unigene8551_1_1;Unigene8549_1_1;	GO:0010467;
7227.FBpp0082984	Unigene8284_1_1;	GO:0010467;
7227.FBpp0083663	Unigene30585_1_1;Unigene33840_1_1;	GO:0010467;
7227.FBpp0070299	Unigene22328_1_1;	GO:0010467;
7227.FBpp0086965	Unigene3043_1_1;	GO:0010467;
7227.FBpp0076917	Unigene44474_1_1;Unigene31371_1_1;	GO:0010467;
7227.FBpp0076152	Unigene18019_1_1;Unigene34186_1_1;	GO:0010467;
7227.FBpp0073719	Unigene43243_1_1;	GO:0010467;
7227.FBpp0082727	Unigene37034_1_1;Unigene35587_1_1;Unigene14074_1_1;	GO:0010467;
7227.FBpp0073943	Unigene7158_1_1;Unigene40237_1_1;	GO:0010467;
7227.FBpp0072908	Unigene19749_1_1;	GO:0010467;
7227.FBpp0076172	Unigene4619_1_1;	GO:0010467;
7227.FBpp0077965	Unigene43023_1_1;	GO:0010467;
7227.FBpp0085915	Unigene19558_1_1;Unigene48126_1_1;Unigene19412_1_1;Unigene18036_1_1;Unigene18035_1_1;Unigene43713_1_1;Unigene18822_1_1;Unigene19088_1_1;Unigene19087_1_1;Unigene18810_1_1;Unigene18424_1_1;Unigene18425_1_1;Unigene18423_1_1;Unigene18422_1_1;	GO:0010467;
7227.FBpp0087865	Unigene41249_1_1;	GO:0010467;
7227.FBpp0082231	Unigene9623_1_1;Unigene6312_1_1;Unigene49907_1_1;Unigene4262_1_1;	GO:0010467;
7227.FBpp0079445	Unigene8540_1_1;	GO:0010467;
7227.FBpp0080211	Unigene16156_1_1;Unigene9678_1_1;Unigene29251_1_1;	GO:0010467;
7227.FBpp0080939	Unigene46444_1_1;Unigene47632_1_1;Unigene9872_1_1;	GO:0010467;
7227.FBpp0071295	Unigene19186_1_1;	GO:0010467;
7227.FBpp0074075	Unigene19468_1_1;	GO:0010467;
7227.FBpp0080641	Unigene19082_1_1;Unigene3847_1_1;	GO:0010467;
7227.FBpp0079607	Unigene18677_1_1;	GO:0010467;
7227.FBpp0078997	Unigene8845_1_1;	GO:0010467;
7227.FBpp0070561	Unigene23169_1_1;Unigene23170_1_1;Unigene40451_1_1;	GO:0010467;
7227.FBpp0076601	Unigene36672_1_1;	GO:0010467;
7227.FBpp0074180	Unigene18331_1_1;	GO:0010467;
7227.FBpp0083625	Unigene17781_1_1;Unigene17782_1_1;	GO:0010467;
7227.FBpp0071142	Unigene3056_1_1;Unigene22471_1_1;	GO:0010467;
7227.FBpp0080052	Unigene44464_1_1;	GO:0010467;
7227.FBpp0083371	Unigene18664_1_1;Unigene18663_1_1;	GO:0010467;
7227.FBpp0070650	Unigene22460_1_1;	GO:0010467;
7227.FBpp0100139	Unigene19532_1_1;Unigene19531_1_1;Unigene18590_1_1;CL577.Contig1_1_1;	GO:0010467;
7227.FBpp0070150	Unigene19822_1_1;	GO:0010467;
7227.FBpp0083962	Unigene41981_1_1;	GO:0010467;
7227.FBpp0070382	Unigene44486_1_1;	GO:0010467;
7227.FBpp0099583	Unigene19731_1_1;Unigene19732_1_1;	GO:0010467;
7227.FBpp0081322	Unigene12569_1_1;	GO:0010467;
7227.FBpp0087645	Unigene2413_1_1;Unigene31412_1_1;	GO:0010467;
7227.FBpp0077885	Unigene41237_1_1;	GO:0010467;
7227.FBpp0082995	Unigene13653_1_1;Unigene15296_1_1;Unigene32822_1_1;Unigene46009_1_1;Unigene40875_1_1;	GO:0010467;
7227.FBpp0075425	Unigene2733_1_1;Unigene23678_1_1;	GO:0010467;
7227.FBpp0077141	Unigene46625_1_1;	GO:0010467;
7227.FBpp0112403	Unigene18826_1_1;CL183.Contig1_1_1;	GO:0010467;
7227.FBpp0087322	Unigene37101_1_1;Unigene22523_1_1;Unigene14635_1_1;Unigene38850_1_1;Unigene22946_1_1;	GO:0010467;
7227.FBpp0076827	Unigene17924_1_1;	GO:0010467;
7227.FBpp0081001	Unigene44898_1_1;	GO:0010467;
7227.FBpp0071194	Unigene46691_1_1;	GO:0010467;
7227.FBpp0080143	Unigene48991_1_1;	GO:0010467;
7227.FBpp0079305	Unigene24067_1_1;	GO:0010467;
7227.FBpp0075104	Unigene17926_1_1;	GO:0010467;
7227.FBpp0071223	Unigene12505_1_1;	GO:0010467;
7227.FBpp0086096	Unigene2184_1_1;	GO:0010467;
7227.FBpp0080102	Unigene18507_1_1;	GO:0010467;
7227.FBpp0085119	Unigene41268_1_1;	GO:0010467;
7227.FBpp0088441	Unigene19854_1_1;	GO:0010467;
7227.FBpp0073336	Unigene8032_1_1;Unigene8029_1_1;Unigene8028_1_1;Unigene8033_1_1;	GO:0010467;
7227.FBpp0072239	Unigene36357_1_1;	GO:0010467;
7227.FBpp0079780	Unigene40430_1_1;	GO:0010467;
7227.FBpp0084242	Unigene19071_1_1;	GO:0010467;
7227.FBpp0071462	Unigene44918_1_1;	GO:0010467;
7227.FBpp0070933	Unigene2060_1_1;Unigene11056_1_1;Unigene47885_1_1;Unigene35564_1_1;Unigene27607_1_1;Unigene30226_1_1;Unigene29790_1_1;	GO:0010467;
7227.FBpp0084616	Unigene40760_1_1;	GO:0010467;
7227.FBpp0078856	Unigene2096_1_1;	GO:0010467;
7227.FBpp0303680	Unigene18909_1_1;	GO:0010467;
7227.FBpp0073947	Unigene17761_1_1;Unigene17760_1_1;	GO:0010467;
7227.FBpp0087637	Unigene18027_1_1;	GO:0010467;
7227.FBpp0075865	Unigene24025_1_1;Unigene26972_1_1;Unigene18557_1_1;	GO:0010467;
7227.FBpp0076359	Unigene19776_1_1;	GO:0010467;
7227.FBpp0074086	Unigene19669_1_1;	GO:0010467;
7227.FBpp0076918	Unigene40163_1_1;Unigene35209_1_1;	GO:0010467;
7227.FBpp0077444	Unigene16459_1_1;	GO:0010467;
7227.FBpp0086314	Unigene45246_1_1;Unigene27229_1_1;	GO:0010467;
7227.FBpp0077142	Unigene19253_1_1;	GO:0010467;
7227.FBpp0075700	Unigene18059_1_1;	GO:0010467;
7227.FBpp0079680	Unigene1447_1_1;	GO:0010467;
7227.FBpp0087045	Unigene8716_1_1;Unigene7070_1_1;	GO:0010467;
7227.FBpp0087608	Unigene18749_1_1;	GO:0010467;
7227.FBpp0081860	Unigene23070_1_1;Unigene23069_1_1;	GO:0010467;
7227.FBpp0083225	Unigene23041_1_1;	GO:0010467;
7227.FBpp0075106	Unigene35660_1_1;Unigene45293_1_1;	GO:0010467;
7165.AGAP007406-PA	Unigene17182_1_1;Unigene3769_1_1;Unigene22583_1_1;	GO:0010467;
7227.FBpp0078584	Unigene18887_1_1;	GO:0010467;
7227.FBpp0300615	Unigene18186_1_1;Unigene37209_1_1;	GO:0010467;
7227.FBpp0072687	Unigene19566_1_1;	GO:0010467;
7227.FBpp0078500	Unigene8967_1_1;Unigene12894_1_1;Unigene1466_1_1;	GO:0010467;
7227.FBpp0085379	Unigene9503_1_1;Unigene23406_1_1;Unigene36478_1_1;	GO:0010467;
7227.FBpp0079536	Unigene19373_1_1;	GO:0010467;
7227.FBpp0297530	Unigene8054_1_1;	GO:0010467;
7227.FBpp0078973	Unigene19255_1_1;	GO:0010467;
7227.FBpp0073910	Unigene8480_1_1;	GO:0010467;
7227.FBpp0085616	Unigene3012_1_1;Unigene36342_1_1;Unigene22758_1_1;	GO:0010467;
7227.FBpp0300988	Unigene35283_1_1;	GO:0010467;
7227.FBpp0072745	Unigene36877_1_1;Unigene46263_1_1;Unigene27506_1_1;	GO:0010467;
7227.FBpp0087491	Unigene41787_1_1;	GO:0010467;
7227.FBpp0084761	Unigene18806_1_1;Unigene19552_1_1;	GO:0010467;
7227.FBpp0081185	Unigene40743_1_1;	GO:0010467;
7227.FBpp0071087	Unigene18984_1_1;Unigene28366_1_1;	GO:0010467;
7227.FBpp0079500	Unigene18486_1_1;Unigene39596_1_1;	GO:0010467;
7227.FBpp0304260	Unigene18704_1_1;Unigene17182_1_1;Unigene39954_1_1;Unigene26772_1_1;Unigene22583_1_1;Unigene3769_1_1;Unigene36877_1_1;	GO:0010467;
7227.FBpp0070766	Unigene18692_1_1;Unigene15351_1_1;	GO:0010467;
7227.FBpp0086872	Unigene9889_1_1;Unigene25455_1_1;Unigene25999_1_1;	GO:0010467;
7227.FBpp0071497	Unigene18055_1_1;	GO:0010467;
7165.AGAP012402-PA	Unigene23888_1_1;	GO:0010467;
7165.AGAP004078-PA	Unigene19305_1_1;Unigene19306_1_1;	GO:0010467;
7227.FBpp0304812	Unigene2967_1_1;	GO:0010467;
7227.FBpp0080905	Unigene22855_1_1;	GO:0010467;
7227.FBpp0080510	Unigene18127_1_1;Unigene2256_1_1;	GO:0010467;
7227.FBpp0078390	Unigene40204_1_1;Unigene40205_1_1;	GO:0010467;
7227.FBpp0071562	Unigene8053_1_1;	GO:0010467;
7227.FBpp0291726	Unigene18915_1_1;	GO:0010467;
7227.FBpp0079813	Unigene2031_1_1;Unigene29768_1_1;	GO:0010467;
7227.FBpp0083263	Unigene44233_1_1;	GO:0010467;
7227.FBpp0085924	Unigene50209_1_1;Unigene36389_1_1;Unigene948_1_1;	GO:0010467;
7227.FBpp0087731	Unigene44292_1_1;Unigene43207_1_1;Unigene43206_1_1;	GO:0010467;
7227.FBpp0074509	Unigene44865_1_1;	GO:0010467;
7227.FBpp0083415	Unigene40734_1_1;	GO:0010467;
7227.FBpp0088044	Unigene41740_1_1;Unigene46013_1_1;	GO:0010467;
7227.FBpp0087340	Unigene9201_1_1;Unigene40245_1_1;	GO:0010467;
7227.FBpp0290840	Unigene41148_1_1;	GO:0010467;
7227.FBpp0089424	Unigene19902_1_1;	GO:0010467;
7227.FBpp0081544	Unigene7835_1_1;Unigene7834_1_1;	GO:0010467;
7227.FBpp0073458	Unigene22455_1_1;	GO:0010467;
7227.FBpp0304829	Unigene7743_1_1;	GO:0010467;
7227.FBpp0304028	Unigene43252_1_1;	GO:0010467;
7227.FBpp0079542	Unigene18719_1_1;	GO:0010467;
7227.FBpp0071279	Unigene9384_1_1;	GO:0010467;
7227.FBpp0083715	Unigene27547_1_1;	GO:0010467;
7227.FBpp0301175	Unigene23865_1_1;Unigene27787_1_1;CL372.Contig1_1_1;	GO:0010467;
7227.FBpp0074512	Unigene41963_1_1;	GO:0010467;
7227.FBpp0076244	Unigene7424_1_1;	GO:0010467;
7227.FBpp0110439	Unigene35549_1_1;Unigene22972_1_1;	GO:0010467;
7227.FBpp0291479	Unigene37048_1_1;	GO:0010467;
7227.FBpp0297911	Unigene18086_1_1;Unigene45293_1_1;	GO:0010467;
7227.FBpp0082555	Unigene40392_1_1;	GO:0010467;
7227.FBpp0072388	Unigene8362_1_1;	GO:0010467;
7227.FBpp0070832	Unigene7170_1_1;	GO:0010467;
7227.FBpp0087648	Unigene7607_1_1;	GO:0010467;
7227.FBpp0081082	Unigene40761_1_1;	GO:0010467;
7227.FBpp0090943	Unigene1639_1_1;	GO:0010467;
7227.FBpp0076589	Unigene9458_1_1;	GO:0010467;
7227.FBpp0077551	Unigene22715_1_1;	GO:0010467;
7227.FBpp0086705	Unigene19525_1_1;	GO:0010467;
7227.FBpp0303780	Unigene18293_1_1;	GO:0010467;
7227.FBpp0083319	Unigene7693_1_1;	GO:0010467;
7227.FBpp0076467	Unigene40297_1_1;	GO:0010467;
7227.FBpp0071307	Unigene19319_1_1;	GO:0010467;
7227.FBpp0087347	Unigene18032_1_1;	GO:0010467;
7165.AGAP010925-PA	Unigene24184_1_1;	GO:0010467;
7227.FBpp0071072	Unigene40018_1_1;	GO:0010467;
7227.FBpp0113107	Unigene46294_1_1;Unigene45332_1_1;Unigene49880_1_1;	GO:0010467;
7227.FBpp0075209	Unigene19988_1_1;	GO:0010467;
7227.FBpp0304202	Unigene18460_1_1;	GO:0010467;
7227.FBpp0306039	Unigene19708_1_1;Unigene50713_1_1;	GO:0010467;
7227.FBpp0088527	Unigene7316_1_1;	GO:0010467;
7165.AGAP000851-PA	Unigene17972_1_1;	GO:0010467;
7165.AGAP010536-PA	Unigene44898_1_1;	GO:0010467;
7227.FBpp0080062	Unigene48897_1_1;	GO:0010467;
7165.AGAP008339-PA	Unigene36388_1_1;	GO:0010467;
7165.AGAP011399-PA	Unigene43081_1_1;	GO:0010467;
7165.AGAP004441-PA	Unigene17672_1_1;	GO:0010467;
6239.Y54E2A.2.1	Unigene35796_1_1;	GO:0010467;
7227.FBpp0088565	Unigene18932_1_1;	GO:0010467;
7165.AGAP002400-PA	Unigene37048_1_1;	GO:0010467;
7227.FBpp0077081	Unigene18557_1_1;	GO:0010467;
7227.FBpp0086971	Unigene18266_1_1;	GO:0010467;
7227.FBpp0070952	Unigene23531_1_1;	GO:0010467;
6239.R05D11.6.3	Unigene36715_1_1;Unigene41548_1_1;	GO:0010467;
7227.FBpp0078565	CL375.Contig1_1_1;	GO:0010467;
7227.FBpp0301570	Unigene17655_1_1;Unigene17656_1_1;Unigene17657_1_1;Unigene11197_1_1;	GO:0010467;
6239.Y69E1A.5	Unigene42776_1_1;	GO:0010467;
7227.FBpp0085222	Unigene43324_1_1;	GO:0010467;
7227.FBpp0087437	Unigene41751_1_1;	GO:0010467;
7227.FBpp0074918	Unigene48051_1_1;Unigene12851_1_1;	GO:0010467;
7227.FBpp0081780	Unigene9513_1_1;Unigene36799_1_1;Unigene40456_1_1;Unigene40457_1_1;	GO:0010467;
7227.FBpp0088583	Unigene19892_1_1;Unigene19891_1_1;Unigene19890_1_1;Unigene19893_1_1;Unigene40634_1_1;Unigene2256_1_1;	GO:0010467;
7227.FBpp0087321	Unigene24244_1_1;	GO:0010467;
7227.FBpp0086627	Unigene18501_1_1;	GO:0010467;
7227.FBpp0078203	Unigene7070_1_1;Unigene8716_1_1;	GO:0010467;
7227.FBpp0078415	Unigene49963_1_1;Unigene15663_1_1;	GO:0010467;
7227.FBpp0073355	Unigene8747_1_1;	GO:0010467;
7227.FBpp0075098	Unigene44657_1_1;	GO:0010467;
7227.FBpp0084801	Unigene7161_1_1;	GO:0010467;
7227.FBpp0085893	Unigene44166_1_1;	GO:0010467;
7227.FBpp0087475	Unigene43617_1_1;	GO:0010467;
7227.FBpp0085193	Unigene39954_1_1;Unigene3769_1_1;Unigene26772_1_1;Unigene22583_1_1;	GO:0010467;
7227.FBpp0303832	Unigene35232_1_1;	GO:0010467;
7227.FBpp0305426	Unigene35827_1_1;	GO:0010467;
7227.FBpp0085192	Unigene17672_1_1;	GO:0010467;
7227.FBpp0085104	Unigene9496_1_1;Unigene9497_1_1;Unigene8097_1_1;	GO:0010467;
7227.FBpp0072099	Unigene10464_1_1;Unigene35383_1_1;	GO:0010467;
7227.FBpp0082112	Unigene1452_1_1;Unigene22335_1_1;Unigene23116_1_1;Unigene23058_1_1;	GO:0010467;
7227.FBpp0083432	Unigene4459_1_1;	GO:0010467;
7227.FBpp0073516	Unigene7472_1_1;	GO:0010467;
7227.FBpp0070162	Unigene7414_1_1;	GO:0010467;
7227.FBpp0301081	Unigene7856_1_1;	GO:0010467;
7227.FBpp0085137	Unigene41417_1_1;Unigene10874_1_1;	GO:0010467;
7227.FBpp0110433	Unigene19793_1_1;	GO:0010467;
7227.FBpp0074887	Unigene2819_1_1;	GO:0010467;
7227.FBpp0077740	Unigene25661_1_1;Unigene47298_1_1;Unigene2234_1_1;	GO:0010467;
7227.FBpp0111894	Unigene19755_1_1;	GO:0010467;
7227.FBpp0297991	Unigene44732_1_1;	GO:0010467;
7227.FBpp0083128	Unigene44678_1_1;	GO:0010467;
7227.FBpp0271779	Unigene36388_1_1;	GO:0010467;
7227.FBpp0085455	Unigene46654_1_1;	GO:0010467;
7227.FBpp0087119	Unigene18612_1_1;	GO:0010467;
7227.FBpp0084341	Unigene46050_1_1;	GO:0010467;
7227.FBpp0302594	Unigene12583_1_1;Unigene19478_1_1;	GO:0010467;
7227.FBpp0082588	Unigene36799_1_1;Unigene49180_1_1;	GO:0010467;
7227.FBpp0086852	Unigene45025_1_1;	GO:0010467;
7227.FBpp0072768	Unigene13067_1_1;Unigene26573_1_1;Unigene27536_1_1;Unigene8279_1_1;	GO:0010467;
7227.FBpp0087250	Unigene19469_1_1;	GO:0010467;
7227.FBpp0072342	Unigene35656_1_1;	GO:0010467;
10090.ENSMUSP00000121007	Unigene49960_1_1;	GO:0010467;
10090.ENSMUSP00000000594	Unigene23183_1_1;	GO:0010467;
10090.ENSMUSP00000109299	Unigene32143_1_1;	GO:0010467;
10090.ENSMUSP00000130290	Unigene12238_1_1;	GO:0010467;
10090.ENSMUSP00000001339	Unigene43955_1_1;	GO:0010467;
10090.ENSMUSP00000113431	Unigene44031_1_1;Unigene23018_1_1;	GO:0010467;
10090.ENSMUSP00000123324	Unigene2819_1_1;	GO:0010467;
10090.ENSMUSP00000062326	Unigene2535_1_1;	GO:0010467;
10090.ENSMUSP00000055969	Unigene7408_1_1;	GO:0010467;
10090.ENSMUSP00000033310	Unigene43900_1_1;	GO:0010467;
7227.FBpp0079785	Unigene2823_1_1;Unigene2891_1_1;Unigene2892_1_1;	GO:0010467;
7165.AGAP001167-PA	Unigene46050_1_1;	GO:0010467;
7227.FBpp0305877	Unigene24022_1_1;	GO:0010467;
10116.ENSRNOP00000017323	Unigene2560_1_1;Unigene2051_1_1;	GO:0010467;
10116.ENSRNOP00000065369	Unigene9470_1_1;Unigene40814_1_1;	GO:0010467;
7227.FBpp0303118	Unigene43081_1_1;	GO:0010467;
7227.FBpp0304506	Unigene18637_1_1;	GO:0010467;
7227.FBpp0293581	Unigene20080_1_1;	GO:0010467;
10090.ENSMUSP00000025093	Unigene29870_1_1;	GO:0010467;
10116.ENSRNOP00000002083	Unigene26337_1_1;	GO:0010467;
10116.ENSRNOP00000037598	Unigene7781_1_1;	GO:0010467;
7165.AGAP002470-PA	Unigene46625_1_1;	GO:0010467;
10090.ENSMUSP00000048337	Unigene44292_1_1;	GO:0010467;
4932.YML080W	Unigene32858_1_1;	GO:0010467;
7165.AGAP011438-PA	Unigene18937_1_1;Unigene18936_1_1;	GO:0010467;
4932.YOR340C	Unigene1505_1_1;	GO:0010467;
4932.YLR435W	Unigene46050_1_1;	GO:0010467;
6239.K10B2.1	Unigene15754_1_1;	GO:0010467;
4932.YPR186C	Unigene20066_1_1;Unigene20065_1_1;Unigene44141_1_1;Unigene20068_1_1;Unigene27975_1_1;Unigene41141_1_1;Unigene39339_1_1;Unigene7034_1_1;Unigene49387_1_1;Unigene29495_1_1;Unigene48226_1_1;Unigene14296_1_1;Unigene49384_1_1;Unigene13426_1_1;	GO:0010467;
7165.AGAP004064-PA	Unigene19307_1_1;	GO:0010467;
6239.Y49F6B.2.1	Unigene40761_1_1;	GO:0010467;
10090.ENSMUSP00000030675	Unigene23378_1_1;	GO:0010467;
10090.ENSMUSP00000030551	Unigene43320_1_1;Unigene46249_1_1;Unigene11026_1_1;	GO:0010467;
4932.YDR117C	Unigene9337_1_1;	GO:0010467;
7165.AGAP006575-PA	Unigene43023_1_1;	GO:0010467;
7227.FBpp0289914	Unigene41482_1_1;	GO:0010467;
4932.YIR026C	Unigene2346_1_1;	GO:0010467;
4932.YPL210C	Unigene7693_1_1;	GO:0010467;
4932.YJL080C	Unigene18322_1_1;Unigene18309_1_1;	GO:0010467;
10116.ENSRNOP00000041883	Unigene28196_1_1;Unigene24377_1_1;	GO:0010467;
7227.FBpp0306232	Unigene19154_1_1;	GO:0010467;
7227.FBpp0305742	Unigene2342_1_1;Unigene48127_1_1;	GO:0010467;
7227.FBpp0305723	Unigene46519_1_1;	GO:0010467;
7227.FBpp0289234	Unigene49040_1_1;	GO:0010467;
7227.FBpp0302559	Unigene23700_1_1;	GO:0010467;
7227.FBpp0302657	Unigene7776_1_1;	GO:0010467;
7227.FBpp0084342	Unigene2161_1_1;Unigene23975_1_1;	GO:0010467;
7227.FBpp0306150	Unigene41169_1_1;	GO:0010467;
7227.FBpp0290661	Unigene19208_1_1;	GO:0010467;
9606.ENSP00000241527	Unigene16459_1_1;	GO:0010467;
9606.ENSP00000258105	Unigene44257_1_1;	GO:0010467;
9606.ENSP00000216832	Unigene41761_1_1;	GO:0010467;
9606.ENSP00000401177	Unigene23418_1_1;	GO:0010467;
9606.ENSP00000007390	Unigene26010_1_1;Unigene48139_1_1;	GO:0010467;
9606.ENSP00000303468	Unigene12882_1_1;Unigene10861_1_1;	GO:0010467;
9606.ENSP00000364595	Unigene18023_1_1;Unigene19364_1_1;	GO:0010467;
7227.FBpp0082298	Unigene9062_1_1;	GO:0010467;GO:0006352;
7227.FBpp0087646	Unigene46296_1_1;Unigene48331_1_1;Unigene22648_1_1;	GO:0010467;GO:0006352;
10090.ENSMUSP00000064556	Unigene40988_1_1;	GO:0010467;GO:0006355;GO:0048513;GO:0048468;GO:0000288;GO:0006357;GO:0010468;
10090.ENSMUSP00000041543	Unigene19170_1_1;Unigene5491_1_1;Unigene617_1_1;	GO:0010467;GO:0006418;
7227.FBpp0079522	Unigene18495_1_1;Unigene18494_1_1;	GO:0010467;GO:0006810;
7227.FBpp0083853	Unigene23601_1_1;Unigene46316_1_1;Unigene13831_1_1;Unigene35479_1_1;	GO:0010467;GO:0044267;
7227.FBpp0112003	Unigene9421_1_1;	GO:0010468;
7227.FBpp0078331	Unigene44900_1_1;	GO:0010468;
7227.FBpp0070794	Unigene7647_1_1;	GO:0010468;
7227.FBpp0082081	Unigene24540_1_1;	GO:0010468;
7227.FBpp0071235	Unigene42850_1_1;Unigene42851_1_1;	GO:0010468;
7227.FBpp0073572	Unigene19505_1_1;	GO:0010468;
7227.FBpp0088543	Unigene18367_1_1;Unigene7812_1_1;	GO:0010468;
7227.FBpp0082692	Unigene19021_1_1;	GO:0010468;
7227.FBpp0086115	Unigene40063_1_1;Unigene43265_1_1;	GO:0010468;
7227.FBpp0080103	Unigene32442_1_1;Unigene13915_1_1;Unigene9421_1_1;Unigene50718_1_1;	GO:0010468;
7165.AGAP009782-PA	Unigene44090_1_1;	GO:0010468;
6239.C01H6.7a.2	Unigene40667_1_1;	GO:0010468;
7227.FBpp0074531	Unigene36674_1_1;	GO:0010468;
7227.FBpp0085442	Unigene36333_1_1;Unigene44816_1_1;Unigene40333_1_1;	GO:0010468;
7227.FBpp0304793	Unigene16001_1_1;Unigene3649_1_1;Unigene251_1_1;	GO:0010468;
7227.FBpp0075510	Unigene8407_1_1;Unigene8408_1_1;Unigene35304_1_1;	GO:0010468;
7227.FBpp0078591	Unigene24383_1_1;Unigene33336_1_1;	GO:0010468;
7227.FBpp0072101	Unigene8345_1_1;Unigene8346_1_1;	GO:0010468;
7165.AGAP008416-PA	Unigene9431_1_1;Unigene9432_1_1;	GO:0010468;
7227.FBpp0306049	Unigene36957_1_1;Unigene13841_1_1;	GO:0010468;
10090.ENSMUSP00000041288	Unigene44144_1_1;	GO:0010468;
7227.FBpp0302789	Unigene13517_1_1;Unigene48254_1_1;	GO:0010468;
9606.ENSP00000370532	Unigene7034_1_1;	GO:0010468;
7227.FBpp0074834	Unigene43079_1_1;	GO:0010468;GO:0006351;
7227.FBpp0303398	Unigene44506_1_1;Unigene44505_1_1;Unigene44504_1_1;	GO:0010468;GO:0007049;
7227.FBpp0083244	Unigene23314_1_1;	GO:0010468;GO:0009987;
7227.FBpp0087219	Unigene21137_1_1;Unigene32915_1_1;Unigene28899_1_1;	GO:0010468;GO:0009987;
7227.FBpp0081841	Unigene12731_1_1;	GO:0010468;GO:0009987;
7227.FBpp0073597	Unigene23620_1_1;	GO:0010468;GO:0009987;
7165.AGAP008578-PA	Unigene31371_1_1;	GO:0010468;GO:0009987;GO:0000380;GO:0006357;GO:0000387;
7227.FBpp0076635	Unigene23497_1_1;Unigene23498_1_1;Unigene12119_1_1;	GO:0010468;GO:0016573;
7227.FBpp0087765	Unigene8468_1_1;	GO:0010468;GO:0016573;
7227.FBpp0303473	Unigene9186_1_1;	GO:0010468;GO:0016573;
7227.FBpp0085546	Unigene43264_1_1;	GO:0010468;GO:0016573;
10090.ENSMUSP00000082270	Unigene25919_1_1;Unigene17051_1_1;Unigene5477_1_1;	GO:0010468;GO:0016573;
7227.FBpp0088056	CL187.Contig1_1_1;	GO:0010468;GO:0016573;
7227.FBpp0293580	Unigene8804_1_1;	GO:0010468;GO:0032501;GO:0006351;GO:0006325;GO:0016458;GO:0048812;GO:0033301;GO:0009058;GO:0048513;GO:0006935;GO:0034968;
7165.AGAP003755-PA	Unigene41186_1_1;	GO:0010468;GO:0034968;GO:0070646;
7227.FBpp0297428	Unigene7438_1_1;	GO:0010468;GO:0035153;GO:0006351;GO:0060446;GO:0007610;GO:0008587;
7227.FBpp0304371	Unigene37666_1_1;Unigene38034_1_1;	GO:0010468;GO:0035153;GO:0006351;GO:0060446;GO:0007610;GO:0008587;GO:0007166;GO:0007160;GO:0007424;GO:0016337;GO:0006929;GO:0010259;GO:0019827;GO:0010669;GO:0001700;GO:0006935;GO:0048805;GO:0048565;GO:0007606;GO:0031589;
7227.FBpp0085872	Unigene22241_1_1;Unigene44881_1_1;Unigene1484_1_1;	GO:0010876;GO:0032446;
9606.ENSP00000359385	Unigene45256_1_1;	GO:0010876;GO:0032446;GO:0007275;GO:0009987;
7227.FBpp0290254	Unigene12818_1_1;	GO:0010951;GO:0007094;GO:0048534;GO:0006915;GO:0016071;
7227.FBpp0074178	Unigene45533_1_1;Unigene9652_1_1;Unigene12818_1_1;	GO:0010951;GO:0007094;GO:0048534;GO:0006915;GO:0016071;GO:0006810;
7227.FBpp0073859	Unigene23408_1_1;	GO:0010970;GO:0006810;GO:0006259;
7227.FBpp0070181	Unigene40604_1_1;	GO:0012501;GO:0006396;GO:0006354;GO:0006352;GO:0010467;
7227.FBpp0081087	Unigene3308_1_1;Unigene11804_1_1;	GO:0012501;GO:0006396;GO:0006354;GO:0006352;GO:0010467;
7227.FBpp0075595	Unigene13098_1_1;Unigene13404_1_1;	GO:0012501;GO:0006396;GO:0006354;GO:0006352;GO:0010467;
7227.FBpp0077947	Unigene8950_1_1;Unigene8252_1_1;	GO:0012501;GO:0006810;GO:0030030;GO:0030041;GO:0048513;GO:0016601;GO:0032446;GO:0035556;GO:0010927;GO:0009855;GO:0032401;GO:0051704;GO:0048200;
7227.FBpp0078607	Unigene18344_1_1;	GO:0012501;GO:0030036;GO:0009987;GO:0006897;
6239.C35B8.2b	Unigene44946_1_1;	GO:0012501;GO:0035556;GO:0007015;GO:0007431;GO:0000165;GO:0007010;GO:0016477;
4932.YDR524C	Unigene9117_1_1;	GO:0012501;GO:0035556;GO:0010970;GO:0016192;GO:0051640;GO:0007267;GO:0000226;GO:0065007;GO:0016477;GO:0007411;GO:0048675;GO:0040025;GO:0007509;GO:0007015;GO:0000165;GO:0033554;GO:0007392;GO:0007431;GO:0030031;
7227.FBpp0089196	Unigene19232_1_1;	GO:0014020;GO:0006810;GO:0007015;GO:0006935;GO:0048812;GO:0051179;GO:0030036;GO:0048667;GO:0001700;GO:0016331;GO:0065007;GO:0009605;GO:0040007;GO:0060415;GO:0043501;GO:0012501;GO:0048747;GO:0030239;GO:0010038;GO:0009725;GO:0003015;
7227.FBpp0070607	Unigene18563_1_1;Unigene18564_1_1;Unigene18565_1_1;	GO:0014020;GO:0006810;GO:0007015;GO:0006935;GO:0048812;GO:0051179;GO:0030036;GO:0048667;GO:0001700;GO:0016331;GO:0065007;GO:0009605;GO:0040007;GO:0060415;GO:0043501;GO:0012501;GO:0048747;GO:0030239;GO:0010038;GO:0009725;GO:0003015;
7227.FBpp0082709	Unigene23643_1_1;	GO:0014866;GO:0006464;GO:0001505;GO:0022403;GO:0042993;GO:0006915;GO:0010467;
7227.FBpp0099952	Unigene44715_1_1;	GO:0015012;GO:0007169;GO:0009987;
7227.FBpp0072061	Unigene2508_1_1;	GO:0015031;
7165.AGAP001463-PA	Unigene26978_1_1;	GO:0015031;GO:0006810;
9606.ENSP00000424381	Unigene48318_1_1;Unigene33543_1_1;Unigene31739_1_1;Unigene13120_1_1;	GO:0015031;GO:0051004;GO:0006641;GO:0071830;GO:0006486;GO:0048193;GO:0008203;
7227.FBpp0087744	Unigene19574_1_1;Unigene18619_1_1;	GO:0015669;GO:0051234;
7227.FBpp0075461	Unigene19674_1_1;	GO:0015986;GO:0005977;
6239.F01G4.6b.2	Unigene19674_1_1;	GO:0015986;GO:0006091;GO:0006811;
9606.ENSP00000245615	Unigene48902_1_1;Unigene44995_1_1;Unigene26137_1_1;	GO:0016044;GO:0006644;
7227.FBpp0303228	Unigene10631_1_1;	GO:0016055;GO:0007275;GO:0060560;GO:0010557;
7227.FBpp0303417	Unigene22325_1_1;	GO:0016055;GO:0010038;GO:0010033;
7227.FBpp0292871	Unigene48405_1_1;Unigene10520_1_1;	GO:0016055;GO:0010038;GO:0010033;
7165.AGAP001536-PA	Unigene22325_1_1;	GO:0016055;GO:0010038;GO:0010033;GO:0010468;
7227.FBpp0083666	Unigene19416_1_1;	GO:0016055;GO:0080090;GO:0031323;GO:0044260;GO:0060255;GO:0042221;GO:0031023;GO:0010927;GO:0032501;GO:0007166;
7227.FBpp0073853	Unigene39540_1_1;	GO:0016094;GO:0006461;GO:0006044;GO:0006487;GO:0006486;GO:0006013;
7227.FBpp0071181	Unigene7668_1_1;Unigene49344_1_1;	GO:0016094;GO:0006461;GO:0006044;GO:0006487;GO:0006486;GO:0006013;
7227.FBpp0084782	Unigene49344_1_1;	GO:0016094;GO:0006461;GO:0006044;GO:0006487;GO:0006486;GO:0006013;
7227.FBpp0082932	Unigene19320_1_1;Unigene18924_1_1;Unigene18880_1_1;	GO:0016094;GO:0006461;GO:0006044;GO:0006487;GO:0006486;GO:0006013;
7165.AGAP002471-PA	Unigene5224_1_1;	GO:0016192;GO:0032011;
10090.ENSMUSP00000028963	Unigene8023_1_1;Unigene8024_1_1;	GO:0016192;GO:0035556;GO:0006351;GO:0030030;GO:0046887;GO:0006810;
4932.YNL044W	Unigene40612_1_1;	GO:0016192;GO:0035556;GO:0006351;GO:0030030;GO:0046887;GO:0006810;
4932.YOR070C	Unigene7200_1_1;Unigene49034_1_1;	GO:0016192;GO:0035556;GO:0006351;GO:0030030;GO:0046887;GO:0006810;
6239.Y51H1A.2a	Unigene23382_1_1;	GO:0016192;GO:0050658;GO:0031669;GO:0007033;GO:0050794;GO:0006914;GO:0019932;GO:0051046;GO:0016485;GO:0043200;GO:0006464;
7227.FBpp0080039	Unigene24024_1_1;Unigene35323_1_1;	GO:0016192;GO:0050658;GO:0031669;GO:0007033;GO:0050794;GO:0006914;GO:0019932;GO:0051046;GO:0016485;GO:0043200;GO:0006464;GO:0044248;
7227.FBpp0304117	Unigene48064_1_1;Unigene45047_1_1;	GO:0016192;GO:0050658;GO:0031669;GO:0007033;GO:0050794;GO:0006914;GO:0019932;GO:0051046;GO:0016485;GO:0043200;GO:0006464;GO:0044248;
7227.FBpp0073324	Unigene19443_1_1;Unigene19442_1_1;Unigene19441_1_1;Unigene44251_1_1;	GO:0016192;GO:0051649;
7227.FBpp0082549	Unigene9288_1_1;	GO:0016246;GO:0006401;GO:0006379;GO:0007365;GO:0035195;GO:0007399;
7227.FBpp0075313	Unigene28943_1_1;	GO:0016246;GO:0035196;GO:0006396;GO:0009653;GO:0003006;GO:0048468;GO:0009790;GO:0016043;GO:0007276;GO:0048610;GO:0007275;GO:0048856;GO:0030326;GO:0001763;GO:0030323;GO:0055001;GO:0048646;GO:0048812;GO:0007365;GO:0035195;
7227.FBpp0300445	Unigene2726_1_1;Unigene2179_1_1;	GO:0016246;GO:0048812;GO:0007365;GO:0035195;GO:0009790;GO:0035196;GO:0006396;GO:0009653;GO:0003006;GO:0048468;GO:0016043;GO:0007276;GO:0048610;GO:0007275;GO:0048856;GO:0030326;GO:0001763;GO:0030323;GO:0055001;GO:0048646;
7165.AGAP008550-PA	Unigene41003_1_1;	GO:0016458;GO:0048812;GO:0033301;GO:0009058;GO:0048513;GO:0006935;GO:0034968;
4932.YJL085W	Unigene40645_1_1;CL77.Contig1_1_1;	GO:0016477;
4932.YER008C	Unigene22323_1_1;	GO:0016477;
7227.FBpp0305817	Unigene49595_1_1;Unigene24189_1_1;	GO:0016477;GO:0000165;GO:0007431;
7227.FBpp0079912	Unigene7960_1_1;	GO:0016477;GO:0000165;GO:0007431;GO:0007015;GO:0006464;
7227.FBpp0293271	Unigene9093_1_1;Unigene9094_1_1;Unigene40704_1_1;Unigene43454_1_1;Unigene45751_1_1;Unigene29722_1_1;	GO:0016477;GO:0000165;GO:0007431;GO:0007015;GO:0006464;
7227.FBpp0303336	Unigene14549_1_1;Unigene45751_1_1;Unigene11415_1_1;Unigene13838_1_1;Unigene29722_1_1;Unigene45020_1_1;Unigene1430_1_1;Unigene30028_1_1;Unigene9093_1_1;Unigene9094_1_1;	GO:0016477;GO:0000165;GO:0007431;GO:0007015;GO:0033554;GO:0007392;GO:0030031;GO:0006464;
7227.FBpp0086935	Unigene5935_1_1;Unigene15867_1_1;Unigene17373_1_1;	GO:0016477;GO:0000165;GO:0007431;GO:0007300;GO:0007015;GO:0006464;
7227.FBpp0302998	Unigene17326_1_1;Unigene19867_1_1;	GO:0016477;GO:0006464;
9606.ENSP00000260502	Unigene30878_1_1;	GO:0016477;GO:0007015;GO:0000165;GO:0033554;GO:0007392;GO:0007431;GO:0030031;
9606.ENSP00000355731	Unigene9365_1_1;	GO:0016477;GO:0007015;GO:0000165;GO:0033554;GO:0007392;GO:0007431;GO:0030031;GO:0006464;
7227.FBpp0303080	Unigene18197_1_1;	GO:0016477;GO:0007015;GO:0000165;GO:0033554;GO:0007392;GO:0007431;GO:0030031;GO:0007411;GO:0048675;GO:0040025;GO:0007509;
7227.FBpp0077762	Unigene8136_1_1;Unigene8137_1_1;Unigene8138_1_1;Unigene8139_1_1;	GO:0016477;GO:0007015;GO:0000165;GO:0033554;GO:0007392;GO:0007431;GO:0030031;GO:0007411;GO:0048675;GO:0040025;GO:0007509;
7227.FBpp0304510	Unigene15434_1_1;Unigene11216_1_1;Unigene24310_1_1;Unigene25621_1_1;Unigene20735_1_1;Unigene32053_1_1;Unigene856_1_1;Unigene29588_1_1;Unigene28653_1_1;Unigene47128_1_1;Unigene25523_1_1;	GO:0016477;GO:0007015;GO:0000165;GO:0033554;GO:0007392;GO:0007431;GO:0030031;GO:0007411;GO:0048675;GO:0040025;GO:0007509;
9606.ENSP00000378720	Unigene43723_1_1;Unigene43722_1_1;	GO:0016477;GO:0007015;GO:0000165;GO:0033554;GO:0007392;GO:0007431;GO:0030031;GO:0007411;GO:0048675;GO:0040025;GO:0007509;
7227.FBpp0074665	Unigene20098_1_1;Unigene18282_1_1;	GO:0016477;GO:0007015;GO:0000165;GO:0033554;GO:0007392;GO:0007431;GO:0030031;GO:0007411;GO:0048675;GO:0040025;GO:0007509;GO:0009987;GO:0006464;
6239.C04D8.1c	Unigene17615_1_1;Unigene17616_1_1;Unigene17617_1_1;Unigene13108_1_1;	GO:0016477;GO:0007015;GO:0000165;GO:0033554;GO:0007392;GO:0007431;GO:0030031;GO:0007411;GO:0048675;GO:0040025;GO:0007509;GO:0012501;GO:0035556;
7227.FBpp0075729	Unigene35871_1_1;Unigene48864_1_1;Unigene22932_1_1;	GO:0016477;GO:0007015;GO:0000165;GO:0033554;GO:0007392;GO:0007431;GO:0030031;GO:0007411;GO:0048675;GO:0040025;GO:0007509;GO:0035556;
6239.C33D9.1a	Unigene23996_1_1;Unigene49043_1_1;	GO:0016477;GO:0007015;GO:0000165;GO:0033554;GO:0007392;GO:0007431;GO:0030031;GO:0007411;GO:0048675;GO:0040025;GO:0007509;GO:0035556;
7227.FBpp0083230	Unigene7702_1_1;	GO:0016477;GO:0007015;GO:0000165;GO:0033554;GO:0007392;GO:0007431;GO:0030031;GO:0007411;GO:0048675;GO:0040025;GO:0007509;GO:0035556;
7227.FBpp0291791	Unigene8916_1_1;Unigene8917_1_1;	GO:0016477;GO:0007015;GO:0000165;GO:0033554;GO:0007392;GO:0007431;GO:0030031;GO:0007411;GO:0048675;GO:0040025;GO:0007509;GO:0035556;
6239.F32F2.1b	Unigene44946_1_1;	GO:0016477;GO:0007015;GO:0000165;GO:0033554;GO:0007392;GO:0007431;GO:0030031;GO:0007411;GO:0048675;GO:0040025;GO:0007509;GO:0035556;GO:0000226;
7227.FBpp0073911	Unigene14177_1_1;Unigene33806_1_1;	GO:0016477;GO:0007411;GO:0048675;GO:0040025;GO:0007509;
6239.C45G9.7	Unigene32327_1_1;	GO:0016477;GO:0007411;GO:0048675;GO:0040025;GO:0007509;
10090.ENSMUSP00000065571	Unigene10012_1_1;	GO:0016477;GO:0007411;GO:0048675;GO:0040025;GO:0007509;
7227.FBpp0081331	Unigene7413_1_1;	GO:0016477;GO:0007411;GO:0048675;GO:0040025;GO:0007509;
7227.FBpp0303369	Unigene11366_1_1;	GO:0016477;GO:0007411;GO:0048675;GO:0040025;GO:0007509;GO:0000165;GO:0006464;GO:0007166;GO:0001751;GO:0006582;GO:0043407;GO:0042742;GO:0005977;GO:0007297;GO:0009886;GO:0007391;GO:0006468;GO:0044319;GO:0006935;GO:0048858;GO:0048588;GO:0001738;GO:0050896;GO:0023014;
7227.FBpp0290753	Unigene18472_1_1;	GO:0016477;GO:0007411;GO:0048675;GO:0040025;GO:0007509;GO:0007015;GO:0000165;GO:0033554;GO:0007392;GO:0007431;GO:0030031;GO:0009987;GO:0006464;
7227.FBpp0293060	Unigene27757_1_1;	GO:0016477;GO:0007411;GO:0048675;GO:0040025;GO:0007509;GO:0007015;GO:0000165;GO:0033554;GO:0007392;GO:0007431;GO:0030031;GO:0009987;GO:0006464;
7227.FBpp0291854	Unigene42980_1_1;	GO:0016477;GO:0007411;GO:0048675;GO:0040025;GO:0007509;GO:0007015;GO:0000165;GO:0033554;GO:0007392;GO:0007431;GO:0030031;GO:0035556;
7227.FBpp0073979	Unigene19185_1_1;Unigene7760_1_1;Unigene19287_1_1;	GO:0016477;GO:0007411;GO:0048675;GO:0040025;GO:0007509;GO:0007015;GO:0000165;GO:0033554;GO:0007392;GO:0007431;GO:0030031;GO:0035556;
7227.FBpp0300897	Unigene31824_1_1;	GO:0016477;GO:0007411;GO:0048675;GO:0040025;GO:0007509;GO:0007015;GO:0000165;GO:0033554;GO:0007392;GO:0007431;GO:0030031;GO:0035556;
10090.ENSMUSP00000065633	Unigene43219_1_1;Unigene43220_1_1;Unigene43217_1_1;Unigene43218_1_1;	GO:0016477;GO:0007411;GO:0048675;GO:0040025;GO:0007509;GO:0007015;GO:0000165;GO:0033554;GO:0007392;GO:0007431;GO:0030031;GO:0035556;
10090.ENSMUSP00000059291	Unigene11022_1_1;	GO:0016477;GO:0007411;GO:0048675;GO:0040025;GO:0007509;GO:0035556;GO:0007015;GO:0000165;GO:0033554;GO:0007392;GO:0007431;GO:0030031;
9606.ENSP00000356579	Unigene16338_1_1;Unigene26666_1_1;	GO:0016477;GO:0016049;GO:0033673;GO:0008283;
7227.FBpp0305188	Unigene50634_1_1;	GO:0016558;GO:0016477;GO:0006605;GO:0007031;
9606.ENSP00000216106	Unigene7436_1_1;	GO:0016568;GO:0030518;GO:0048812;GO:0034728;GO:0010468;GO:0006338;GO:0006281;
7227.FBpp0078673	Unigene17700_1_1;	GO:0016570;GO:0034728;GO:0010467;GO:0006259;GO:0010468;GO:0016573;GO:0008283;
7227.FBpp0073983	Unigene11296_1_1;Unigene26061_1_1;Unigene40552_1_1;	GO:0016573;GO:0006259;GO:0010468;GO:0008283;
7227.FBpp0071529	Unigene18823_1_1;Unigene18824_1_1;Unigene13665_1_1;	GO:0016573;GO:0010468;
4932.YDL002C	Unigene15965_1_1;	GO:0016573;GO:0010468;
10090.ENSMUSP00000006451	Unigene36630_1_1;Unigene41925_1_1;	GO:0018216;GO:0010468;GO:0034969;GO:0007067;GO:0000398;GO:0010212;GO:0031570;GO:0008629;GO:0006974;GO:0006464;
10090.ENSMUSP00000025065	Unigene6418_1_1;	GO:0019359;GO:0006818;GO:0008152;GO:0046496;
7227.FBpp0084124	Unigene43191_1_1;	GO:0019359;GO:0046496;GO:0006818;GO:0008152;
7227.FBpp0087714	Unigene31334_1_1;	GO:0019359;GO:0046496;GO:0006818;GO:0008152;
7227.FBpp0071338	Unigene17852_1_1;Unigene46922_1_1;Unigene12732_1_1;Unigene26452_1_1;Unigene37599_1_1;	GO:0019359;GO:0046496;GO:0006818;GO:0008152;
10090.ENSMUSP00000037198	Unigene49266_1_1;	GO:0019359;GO:0046496;GO:0006818;GO:0008152;
7227.FBpp0297429	Unigene24053_1_1;	GO:0019359;GO:0046496;GO:0006818;GO:0008152;
6239.C42D8.5a.1	Unigene18687_1_1;Unigene18067_1_1;Unigene7816_1_1;Unigene2289_1_1;	GO:0019538;
6239.W01F3.3b	Unigene19032_1_1;	GO:0019538;
6239.C37C3.6b.1	Unigene44005_1_1;Unigene19032_1_1;	GO:0019538;
6239.F01D4.4.1	Unigene40044_1_1;	GO:0019538;
7227.FBpp0076748	Unigene18987_1_1;Unigene18988_1_1;	GO:0019538;
7227.FBpp0290411	Unigene7363_1_1;Unigene27084_1_1;Unigene46185_1_1;Unigene19606_1_1;Unigene8043_1_1;Unigene26138_1_1;	GO:0019538;
7227.FBpp0073071	Unigene19245_1_1;Unigene19244_1_1;Unigene18896_1_1;Unigene8527_1_1;Unigene20131_1_1;	GO:0019538;
7227.FBpp0075456	Unigene12630_1_1;	GO:0019538;
7227.FBpp0074713	Unigene18340_1_1;Unigene18339_1_1;Unigene18917_1_1;Unigene35856_1_1;Unigene35857_1_1;	GO:0019538;
7227.FBpp0073070	Unigene19606_1_1;CL572.Contig1_1_1;	GO:0019538;
7227.FBpp0290431	Unigene32690_1_1;Unigene26138_1_1;	GO:0019538;
10116.ENSRNOP00000031020	Unigene9265_1_1;	GO:0019538;
7227.FBpp0294007	Unigene638_1_1;Unigene20824_1_1;	GO:0019538;
7165.AGAP000891-PA	Unigene43662_1_1;Unigene21361_1_1;	GO:0019538;GO:0006796;
10090.ENSMUSP00000053558	Unigene32468_1_1;Unigene21994_1_1;Unigene4730_1_1;	GO:0019538;GO:0006796;
4932.YDR372C	Unigene23901_1_1;	GO:0019538;GO:0006796;
7165.AGAP000483-PC	Unigene641_1_1;Unigene21361_1_1;Unigene42455_1_1;Unigene29032_1_1;	GO:0019538;GO:0006796;GO:0008283;
9606.ENSP00000291744	Unigene36558_1_1;	GO:0019538;GO:0009888;GO:0010038;GO:0001775;GO:0043623;GO:0007599;
7227.FBpp0072505	Unigene8587_1_1;	GO:0019538;GO:0032963;
7227.FBpp0076578	Unigene45463_1_1;	GO:0019538;GO:0032963;
10090.ENSMUSP00000031806	Unigene43430_1_1;Unigene45463_1_1;	GO:0019538;GO:0032963;
9606.ENSP00000311313	CL108.Contig1_1_1;CL108.Contig2_1_1;	GO:0019538;GO:0035264;GO:0006629;GO:0006775;
7227.FBpp0071188	Unigene16689_1_1;	GO:0019538;GO:0042221;
7227.FBpp0071160	Unigene39421_1_1;	GO:0019538;GO:0042221;
10090.ENSMUSP00000034064	Unigene19244_1_1;	GO:0019538;GO:0065008;GO:0042060;GO:0048856;GO:0050789;GO:0006508;GO:0009987;GO:0032501;
6239.F35D11.11b	Unigene19850_1_1;Unigene23927_1_1;	GO:0019725;
7227.FBpp0111987	Unigene29017_1_1;Unigene46936_1_1;Unigene15689_1_1;	GO:0019725;
7227.FBpp0080968	Unigene36125_1_1;	GO:0019725;
7227.FBpp0081581	Unigene19780_1_1;	GO:0019725;GO:0050896;
7227.FBpp0087164	Unigene19555_1_1;Unigene19123_1_1;Unigene1710_1_1;Unigene41621_1_1;Unigene18911_1_1;	GO:0019725;GO:0050896;
9606.ENSP00000360855	Unigene43350_1_1;Unigene8687_1_1;	GO:0019751;GO:0007585;GO:0015791;GO:0007399;GO:0030001;
7227.FBpp0079677	Unigene23673_1_1;Unigene23674_1_1;	GO:0019932;GO:0006468;GO:0006464;
7227.FBpp0078318	Unigene36713_1_1;	GO:0019932;GO:0045638;GO:0034728;
7227.FBpp0303404	Unigene41371_1_1;	GO:0019932;GO:0045638;GO:0034728;
7227.FBpp0304898	Unigene8230_1_1;	GO:0019941;
10090.ENSMUSP00000026476	Unigene30850_1_1;	GO:0019941;
7227.FBpp0079625	Unigene18979_1_1;Unigene18185_1_1;Unigene19074_1_1;	GO:0019941;GO:0000278;GO:0006909;GO:0016059;GO:0051294;GO:0032412;GO:0051276;GO:0040009;GO:0048870;GO:0009790;GO:0006915;GO:0006464;GO:0009593;GO:0042993;GO:0007166;GO:0003012;GO:0032414;GO:0014808;GO:0010038;GO:0032413;GO:0000910;
7227.FBpp0301993	Unigene46091_1_1;Unigene8666_1_1;	GO:0019941;GO:0016477;GO:0006874;GO:0048232;GO:0006468;GO:0006464;
7227.FBpp0297285	Unigene44756_1_1;	GO:0019941;GO:0032446;
7227.FBpp0088881	Unigene8103_1_1;Unigene8104_1_1;	GO:0019941;GO:0043161;GO:0051439;
7227.FBpp0084418	Unigene32589_1_1;Unigene24974_1_1;Unigene25542_1_1;	GO:0019941;GO:0070646;
10090.ENSMUSP00000069140	Unigene40177_1_1;	GO:0019941;GO:0070646;
10090.ENSMUSP00000105238	Unigene2175_1_1;Unigene2174_1_1;	GO:0021846;GO:0007041;GO:0051640;GO:0033365;GO:0000226;GO:0007033;GO:0016197;GO:0010721;GO:0006810;GO:0009987;
10090.ENSMUSP00000030306	Unigene45527_1_1;	GO:0021846;GO:0007041;GO:0051640;GO:0033365;GO:0000226;GO:0007033;GO:0016197;GO:0010721;GO:0006810;GO:0009987;
7165.AGAP010672-PA	Unigene17671_1_1;	GO:0022900;GO:0006631;GO:0043648;GO:0009060;
7227.FBpp0074579	Unigene12861_1_1;	GO:0022904;
7227.FBpp0289256	Unigene24186_1_1;	GO:0022904;
7227.FBpp0077734	Unigene8169_1_1;	GO:0023052;GO:0007338;GO:0007166;GO:0042221;GO:0048568;GO:0008283;GO:0006650;GO:0050794;GO:0048646;GO:0032940;GO:0006796;
7227.FBpp0296988	Unigene7900_1_1;Unigene7901_1_1;	GO:0023052;GO:0007338;GO:0007166;GO:0042221;GO:0048568;GO:0008283;GO:0006650;GO:0050794;GO:0048646;GO:0032940;GO:0006796;
7227.FBpp0079221	Unigene27722_1_1;	GO:0030030;GO:0046887;GO:0007599;GO:0001913;GO:0032401;GO:0002323;GO:0006886;GO:0016192;GO:0050931;GO:0035556;GO:0046677;GO:0015031;GO:0048856;GO:0009987;GO:0032501;
7227.FBpp0075581	Unigene19413_1_1;	GO:0030032;GO:0008154;GO:0008406;GO:0007297;GO:0001736;GO:0035110;GO:0048667;GO:0007420;GO:0000912;GO:0001654;GO:0009605;GO:0040007;GO:0060415;GO:0043501;GO:0012501;GO:0048747;GO:0030239;GO:0007015;GO:0010038;GO:0009725;GO:0003015;
7227.FBpp0082352	Unigene20103_1_1;	GO:0030032;GO:0008154;GO:0008406;GO:0007297;GO:0001736;GO:0035110;GO:0048667;GO:0007420;GO:0000912;GO:0001654;GO:0009605;GO:0040007;GO:0060415;GO:0043501;GO:0012501;GO:0048747;GO:0030239;GO:0007015;GO:0010038;GO:0009725;GO:0003015;
7165.AGAP011515-PA	Unigene11259_1_1;	GO:0030032;GO:0019094;GO:0003012;GO:0048812;GO:0043009;
7227.FBpp0080642	Unigene1917_1_1;	GO:0030097;
7227.FBpp0074525	Unigene9313_1_1;	GO:0030097;GO:0009880;GO:0001745;GO:0002164;GO:0051301;GO:0007259;GO:0050896;GO:0001736;GO:0003002;GO:0002252;GO:0030707;GO:0000904;GO:0007560;GO:0042386;GO:0016477;GO:0006357;GO:0010557;GO:0048232;GO:0051149;GO:0034622;
7227.FBpp0087862	Unigene8666_1_1;Unigene23150_1_1;	GO:0030097;GO:0009880;GO:0001745;GO:0002164;GO:0051301;GO:0007259;GO:0050896;GO:0001736;GO:0003002;GO:0002252;GO:0030707;GO:0000904;GO:0007560;GO:0042386;GO:0016477;GO:0051704;GO:0006355;GO:0019941;
7227.FBpp0302960	Unigene23150_1_1;	GO:0030097;GO:0009880;GO:0001745;GO:0002164;GO:0051301;GO:0007259;GO:0050896;GO:0001736;GO:0003002;GO:0002252;GO:0030707;GO:0000904;GO:0007560;GO:0042386;GO:0016477;GO:0051704;GO:0006355;GO:0019941;GO:0006357;GO:0010557;GO:0048232;GO:0051149;GO:0034622;
7227.FBpp0083354	Unigene17876_1_1;	GO:0030099;GO:0022603;
7227.FBpp0080408	Unigene18468_1_1;	GO:0030832;
10090.ENSMUSP00000057339	Unigene9114_1_1;	GO:0031016;GO:0000398;GO:0002521;GO:0006352;
9606.ENSP00000308546	Unigene1957_1_1;Unigene23370_1_1;	GO:0031016;GO:0000398;GO:0002521;GO:0006352;
7227.FBpp0074516	Unigene23303_1_1;	GO:0031124;
7165.AGAP001514-PA	Unigene36112_1_1;	GO:0031124;
7227.FBpp0078372	CL449.Contig1_1_1;	GO:0031124;
7227.FBpp0078362	Unigene11528_1_1;Unigene23404_1_1;Unigene6411_1_1;Unigene44269_1_1;	GO:0031124;
7165.AGAP005940-PA	Unigene44512_1_1;Unigene48711_1_1;	GO:0031124;
6239.T26A8.4.1	Unigene43102_1_1;Unigene43103_1_1;	GO:0031124;
7227.FBpp0080284	Unigene36796_1_1;	GO:0031163;
7227.FBpp0086590	Unigene36328_1_1;	GO:0031163;
7227.FBpp0077868	Unigene44198_1_1;Unigene12097_1_1;Unigene44199_1_1;Unigene44200_1_1;	GO:0031163;GO:0010468;GO:0033483;GO:0006950;
7227.FBpp0073043	Unigene36648_1_1;	GO:0031589;GO:0006144;GO:0019856;GO:0031667;GO:0009174;GO:0048511;GO:0031960;GO:0046104;GO:0006208;GO:0006536;
7227.FBpp0080369	Unigene27009_1_1;	GO:0031589;GO:0006144;GO:0019856;GO:0031667;GO:0009174;GO:0048511;GO:0031960;GO:0046104;GO:0006208;GO:0006536;
10090.ENSMUSP00000032492	Unigene41568_1_1;	GO:0031589;GO:0006144;GO:0019856;GO:0031667;GO:0009174;GO:0048511;GO:0031960;GO:0046104;GO:0006208;GO:0006536;
7227.FBpp0303747	Unigene31035_1_1;	GO:0031589;GO:0006144;GO:0019856;GO:0031667;GO:0009174;GO:0048511;GO:0031960;GO:0046104;GO:0006208;GO:0006536;
7227.FBpp0112541	Unigene51330_1_1;Unigene50047_1_1;Unigene16531_1_1;Unigene10818_1_1;	GO:0031660;GO:0001932;GO:0007281;GO:0006950;GO:0007140;GO:0050896;
6239.B0035.2	Unigene23007_1_1;	GO:0031660;GO:0001932;GO:0007281;GO:0006950;GO:0007140;GO:0050896;
7227.FBpp0086667	Unigene13272_1_1;Unigene43036_1_1;Unigene40444_1_1;	GO:0031660;GO:0001932;GO:0007281;GO:0006950;GO:0007140;GO:0050896;
10090.ENSMUSP00000033136	Unigene16257_1_1;	GO:0031660;GO:0001932;GO:0007281;GO:0006950;GO:0007140;GO:0050896;
10090.ENSMUSP00000130195	Unigene9182_1_1;	GO:0031660;GO:0001932;GO:0007281;GO:0006950;GO:0007140;GO:0050896;
7227.FBpp0293954	Unigene1679_1_1;Unigene46416_1_1;	GO:0031660;GO:0001932;GO:0007281;GO:0006950;GO:0007140;GO:0050896;
7227.FBpp0113106	Unigene49168_1_1;Unigene12719_1_1;	GO:0032236;GO:0007472;GO:0042993;GO:0007423;
7227.FBpp0074189	Unigene35630_1_1;Unigene35629_1_1;Unigene23973_1_1;Unigene23972_1_1;Unigene9853_1_1;Unigene6420_1_1;Unigene45261_1_1;Unigene23974_1_1;Unigene26055_1_1;Unigene46699_1_1;	GO:0032446;
7165.AGAP010182-PA	Unigene44990_1_1;Unigene51143_1_1;	GO:0032446;
7227.FBpp0076457	Unigene43022_1_1;	GO:0032446;
10090.ENSMUSP00000030145	Unigene10927_1_1;Unigene21036_1_1;Unigene48892_1_1;	GO:0032446;
10090.ENSMUSP00000073778	Unigene37055_1_1;	GO:0032446;
7227.FBpp0112104	Unigene35326_1_1;Unigene40151_1_1;	GO:0032446;GO:0006810;GO:0010467;
7227.FBpp0088029	Unigene8918_1_1;	GO:0032446;GO:0006810;GO:0010467;
10090.ENSMUSP00000023913	Unigene36436_1_1;	GO:0032446;GO:0006810;GO:0010467;
7165.AGAP005963-PA	Unigene9089_1_1;Unigene9090_1_1;Unigene43459_1_1;	GO:0032446;GO:0010467;GO:0006810;
7227.FBpp0079577	Unigene41883_1_1;	GO:0032446;GO:0016567;GO:0006996;
9606.ENSP00000324956	Unigene11961_1_1;	GO:0032446;GO:0043412;
7227.FBpp0077060	Unigene43159_1_1;	GO:0032446;GO:0044267;
7227.FBpp0079391	Unigene37151_1_1;	GO:0032496;GO:0060538;GO:0002526;GO:0033762;GO:0043627;GO:0034612;GO:0010038;GO:0006525;GO:0019627;GO:0043200;GO:0048565;GO:0051591;GO:0034341;GO:0009636;GO:0051414;GO:0034201;GO:0060359;GO:0031667;
6239.F28B3.1.1	Unigene43566_1_1;	GO:0032787;
6239.C24A3.4	Unigene48301_1_1;	GO:0032787;
7227.FBpp0080666	Unigene9206_1_1;	GO:0032787;
10090.ENSMUSP00000026407	Unigene18923_1_1;Unigene19945_1_1;	GO:0032787;GO:0006631;GO:0008152;
7227.FBpp0288764	Unigene50315_1_1;Unigene36585_1_1;Unigene20703_1_1;Unigene49578_1_1;	GO:0032787;GO:0044237;GO:0008152;
7227.FBpp0083936	Unigene39996_1_1;Unigene24105_1_1;	GO:0032956;GO:0001952;GO:0009966;GO:0044087;GO:0051336;GO:0048513;GO:0080090;GO:0007399;GO:0048523;GO:0071844;GO:0007154;GO:0006412;GO:0019220;GO:0033673;GO:0007169;GO:0021543;GO:0007243;GO:0022607;GO:0051128;GO:0045184;GO:0006897;GO:0042221;GO:0009968;GO:0008283;GO:0071842;GO:0006935;GO:0006605;GO:0010741;
7227.FBpp0079138	Unigene50906_1_1;	GO:0032963;GO:0019538;GO:0006810;GO:0006259;
7227.FBpp0288476	Unigene39987_1_1;Unigene39988_1_1;	GO:0032963;GO:0019538;GO:0006810;GO:0006259;
10116.ENSRNOP00000018393	Unigene35961_1_1;Unigene19245_1_1;	GO:0032963;GO:0019538;GO:0065008;GO:0042060;GO:0048856;GO:0050789;GO:0006508;GO:0009987;GO:0032501;GO:0050794;
10090.ENSMUSP00000083707	Unigene13727_1_1;	GO:0033036;GO:0007043;GO:0035150;GO:0006887;GO:0007272;GO:0001700;GO:0021675;GO:0021782;GO:0060429;GO:0048518;GO:0050896;GO:0023052;GO:0002376;GO:0050794;GO:0048666;GO:0048741;GO:0007155;GO:0007611;GO:0035151;GO:0008037;GO:0000904;GO:0050789;GO:0009887;GO:0043062;
6239.F54F3.3	Unigene26864_1_1;Unigene44150_1_1;Unigene27239_1_1;Unigene44149_1_1;	GO:0033036;GO:0008544;GO:0031638;GO:0046546;GO:0006516;GO:0006694;GO:0008283;GO:0008203;GO:0043523;GO:0007264;GO:0022402;GO:0006950;GO:0043066;GO:0010466;GO:0009987;GO:0016125;
7165.AGAP011322-PC	Unigene7067_1_1;Unigene35002_1_1;Unigene833_1_1;Unigene27755_1_1;	GO:0033036;GO:0042478;GO:0009888;GO:0009605;GO:0007626;GO:0007635;GO:0002118;GO:0019827;GO:0001709;GO:0007472;GO:0008593;
6239.Y47D3B.4	CL503.Contig1_1_1;Unigene35689_1_1;Unigene38845_1_1;	GO:0033036;GO:0042478;GO:0009888;GO:0009605;GO:0007626;GO:0007635;GO:0002118;GO:0019827;GO:0001709;GO:0007472;GO:0008593;
10116.ENSRNOP00000007723	Unigene18372_1_1;	GO:0033036;GO:0042478;GO:0009888;GO:0009605;GO:0007626;GO:0007635;GO:0002118;GO:0019827;GO:0001709;GO:0007472;GO:0008593;
10116.ENSRNOP00000050549	Unigene18798_1_1;	GO:0033036;GO:0042478;GO:0009888;GO:0009605;GO:0007626;GO:0007635;GO:0002118;GO:0019827;GO:0001709;GO:0007472;GO:0008593;
7165.AGAP002268-PA	Unigene44538_1_1;Unigene7642_1_1;Unigene7643_1_1;Unigene7644_1_1;Unigene4171_1_1;	GO:0033036;GO:0042478;GO:0009888;GO:0009605;GO:0007626;GO:0007635;GO:0002118;GO:0019827;GO:0001709;GO:0007472;GO:0008593;GO:0006418;
9606.ENSP00000216489	Unigene4051_1_1;	GO:0033554;GO:0001510;GO:0006281;GO:0070989;GO:0010468;GO:0035510;
9606.ENSP00000245812	Unigene4232_1_1;	GO:0033554;GO:0001510;GO:0006281;GO:0070989;GO:0010468;GO:0035510;
10116.ENSRNOP00000031862	Unigene3844_1_1;	GO:0033554;GO:0006259;
7227.FBpp0293270	Unigene6856_1_1;Unigene14033_1_1;Unigene47652_1_1;Unigene47149_1_1;Unigene49980_1_1;Unigene35227_1_1;Unigene48652_1_1;	GO:0033554;GO:0006259;GO:0043161;GO:0007050;GO:0006289;GO:0016567;
7227.FBpp0080046	Unigene44892_1_1;	GO:0033554;GO:0006259;GO:0043161;GO:0007050;GO:0006289;GO:0016567;GO:0044238;GO:0044260;
7227.FBpp0304225	Unigene10079_1_1;	GO:0033673;GO:0007169;GO:0021543;GO:0007243;GO:0022607;GO:0051128;GO:0045184;GO:0006897;GO:0042221;GO:0009968;GO:0008283;GO:0071842;GO:0048513;GO:0006935;GO:0006605;GO:0010741;GO:0000278;GO:0007017;GO:0031647;GO:0001745;GO:0003006;GO:0006587;GO:0044267;GO:0008306;GO:0007264;
7227.FBpp0074715	Unigene36371_1_1;	GO:0034728;
7227.FBpp0111979	Unigene35281_1_1;Unigene41563_1_1;Unigene35282_1_1;	GO:0034728;GO:0048812;
7227.FBpp0303219	Unigene40393_1_1;	GO:0035556;
7165.AGAP000149-PA	Unigene34556_1_1;	GO:0035556;GO:0006464;GO:0009653;GO:0007010;GO:0048513;GO:0007264;GO:0019827;
7165.AGAP003917-PA	Unigene15883_1_1;	GO:0035556;GO:0006473;GO:0006355;GO:0032502;GO:0006644;
7227.FBpp0073525	Unigene44563_1_1;	GO:0035556;GO:0006810;
7227.FBpp0080011	Unigene9415_1_1;	GO:0035556;GO:0006810;
4932.YNL263C	Unigene8780_1_1;Unigene8779_1_1;	GO:0035556;GO:0006810;
6239.F25B3.3	Unigene43139_1_1;	GO:0035556;GO:0007010;GO:0048513;GO:0007264;GO:0019827;
7227.FBpp0078879	Unigene8209_1_1;Unigene8207_1_1;Unigene8208_1_1;Unigene8206_1_1;	GO:0035556;GO:0007010;GO:0048513;GO:0007264;GO:0019827;GO:0050896;GO:0051276;GO:0022613;GO:0019941;GO:0006351;GO:0043412;GO:0016055;GO:0016043;GO:0007399;GO:0006810;GO:0007293;GO:0009987;GO:0007043;
7227.FBpp0300568	CL469.Contig1_1_1;	GO:0035556;GO:0012501;GO:0006810;GO:0030030;GO:0030041;GO:0048513;GO:0016601;GO:0010927;GO:0009855;GO:0032401;
7227.FBpp0304747	Unigene9498_1_1;Unigene9499_1_1;	GO:0035556;GO:0012501;GO:0006810;GO:0030030;GO:0030041;GO:0048513;GO:0016601;GO:0010927;GO:0009855;GO:0032401;
7227.FBpp0086046	Unigene9378_1_1;	GO:0035556;GO:0016477;GO:0007015;GO:0000165;GO:0033554;GO:0007392;GO:0007431;GO:0030031;GO:0007411;GO:0048675;GO:0040025;GO:0007509;
7227.FBpp0084528	Unigene7754_1_1;	GO:0035556;GO:0050658;GO:0001505;GO:0006897;GO:0006464;
7227.FBpp0081839	Unigene19367_1_1;	GO:0035556;GO:0050658;GO:0001505;GO:0006897;GO:0006464;GO:0012501;GO:0006810;GO:0030030;GO:0030041;GO:0048513;GO:0016601;GO:0032446;GO:0010927;GO:0009855;GO:0032401;GO:0051704;GO:0048200;GO:0016477;GO:0007015;GO:0000165;GO:0033554;GO:0007392;GO:0007431;GO:0030031;GO:0007411;GO:0048675;GO:0040025;GO:0007509;GO:0006644;GO:0007264;GO:0042221;GO:0006996;GO:0050794;GO:0007275;GO:0009653;GO:0007165;GO:…
7227.FBpp0086136	Unigene7940_1_1;	GO:0040011;GO:0005977;GO:0005975;GO:0031667;GO:0031960;
7227.FBpp0292905	Unigene40931_1_1;	GO:0042133;GO:0032787;GO:0044237;
7227.FBpp0070305	Unigene35803_1_1;	GO:0042133;GO:0044237;
7227.FBpp0081276	Unigene2790_1_1;Unigene23449_1_1;	GO:0042133;GO:0044237;
7227.FBpp0085374	Unigene19465_1_1;Unigene19466_1_1;	GO:0042133;GO:0044237;
9606.ENSP00000267803	Unigene20099_1_1;	GO:0042221;
6239.T06E4.1	Unigene50369_1_1;	GO:0042221;GO:0051438;GO:0007143;GO:0031398;GO:0007067;GO:0051726;GO:0007165;GO:0044267;GO:0009124;GO:0006259;GO:0010467;GO:0010468;GO:0006270;
4932.YNL068C	Unigene8230_1_1;Unigene43047_1_1;	GO:0042221;GO:0051438;GO:0007143;GO:0031398;GO:0007067;GO:0051726;GO:0007165;GO:0044267;GO:0009124;GO:0010468;GO:0035153;GO:0006351;GO:0060446;GO:0007610;GO:0008587;
7227.FBpp0079470	Unigene44258_1_1;	GO:0042254;GO:0010467;
7165.AGAP011302-PA	Unigene11026_1_1;	GO:0042559;GO:0002168;GO:0033301;GO:0019889;GO:0048069;GO:0009396;GO:0009790;
7227.FBpp0304205	Unigene46249_1_1;Unigene43320_1_1;	GO:0042559;GO:0002168;GO:0033301;GO:0019889;GO:0048069;GO:0009396;GO:0009790;GO:0006810;
7227.FBpp0072480	Unigene7943_1_1;Unigene7944_1_1;	GO:0042981;GO:0043068;GO:0006915;GO:0006923;GO:0030036;GO:0048102;GO:0007275;GO:0007300;GO:0009987;GO:0012501;GO:0010033;GO:0050794;GO:0008152;GO:0043065;
7227.FBpp0087734	Unigene36504_1_1;	GO:0043009;GO:0008152;GO:0043066;GO:0043161;GO:0006950;
10090.ENSMUSP00000090281	Unigene2176_1_1;Unigene2255_1_1;	GO:0043009;GO:0008152;GO:0043066;GO:0043161;GO:0006950;GO:0044267;
7227.FBpp0112333	Unigene8148_1_1;	GO:0043102;GO:0006915;GO:0071265;GO:0006520;GO:0009064;GO:0043648;
7165.AGAP007538-PA	Unigene44212_1_1;	GO:0043161;
7227.FBpp0302957	Unigene26063_1_1;	GO:0043161;
7227.FBpp0072937	Unigene34800_1_1;	GO:0043161;
7227.FBpp0082758	Unigene40255_1_1;	GO:0043161;
7227.FBpp0302807	Unigene7587_1_1;Unigene8612_1_1;	GO:0043161;
7227.FBpp0089379	Unigene51186_1_1;Unigene38480_1_1;	GO:0043161;
7227.FBpp0080670	Unigene39731_1_1;Unigene4563_1_1;	GO:0043161;
7227.FBpp0075952	Unigene36582_1_1;	GO:0043161;
7227.FBpp0084267	Unigene23735_1_1;Unigene1454_1_1;	GO:0043161;
7227.FBpp0085324	Unigene49009_1_1;	GO:0043161;
7227.FBpp0076470	Unigene44267_1_1;	GO:0043161;
4932.YPL009C	Unigene22976_1_1;Unigene45452_1_1;Unigene10134_1_1;	GO:0043161;
4932.YDR333C	Unigene36831_1_1;	GO:0043161;
7165.AGAP006472-PA	Unigene45611_1_1;Unigene2170_1_1;	GO:0043161;GO:0000819;GO:0051439;GO:0000087;GO:0051313;GO:0031577;
7227.FBpp0302977	Unigene18726_1_1;	GO:0043161;GO:0000819;GO:0051439;GO:0000087;GO:0051313;GO:0031577;
7227.FBpp0073970	Unigene9065_1_1;Unigene9064_1_1;	GO:0043161;GO:0006886;GO:0006984;
4932.YBR273C	Unigene44267_1_1;	GO:0043161;GO:0006886;GO:0006984;
7227.FBpp0292148	Unigene45142_1_1;Unigene23616_1_1;Unigene23617_1_1;Unigene23618_1_1;	GO:0043161;GO:0051439;
7227.FBpp0087275	Unigene47311_1_1;Unigene30954_1_1;Unigene26165_1_1;	GO:0043161;GO:0051439;GO:0019941;GO:0010876;GO:0032446;
7227.FBpp0072112	Unigene19438_1_1;Unigene24347_1_1;	GO:0043436;GO:0042221;GO:0042417;
7227.FBpp0297661	Unigene8686_1_1;Unigene43345_1_1;	GO:0043436;GO:0042221;GO:0042417;
7227.FBpp0305603	Unigene19699_1_1;	GO:0043484;GO:0000380;GO:0000245;GO:0006396;
7227.FBpp0303688	Unigene23297_1_1;	GO:0043484;GO:0007297;GO:0040029;GO:0007538;GO:0060560;GO:0016055;GO:0007010;GO:0010557;GO:0001709;GO:0032989;GO:0046666;GO:0001708;GO:0002009;GO:0030182;GO:0003129;GO:0001700;GO:0007560;GO:0007281;GO:0035146;GO:0010004;GO:0065008;GO:0007043;GO:0007293;GO:0007365;GO:0019827;GO:0022408;GO:0014016;
7227.FBpp0085327	Unigene40074_1_1;Unigene40075_1_1;Unigene22969_1_1;	GO:0043623;GO:0007017;GO:0006457;GO:0045841;GO:0001909;GO:0009207;GO:0006412;GO:0032502;
9606.ENSP00000371798	Unigene20045_1_1;	GO:0044091;GO:0042051;GO:0001505;GO:0033036;GO:0006897;GO:0006936;GO:0012501;GO:0030036;GO:0009987;
7227.FBpp0085889	Unigene7656_1_1;	GO:0044237;
7227.FBpp0112101	Unigene3147_1_1;Unigene32577_1_1;	GO:0044237;
6239.ZK1058.6	Unigene42415_1_1;Unigene47688_1_1;	GO:0044237;
10090.ENSMUSP00000035214	Unigene10713_1_1;	GO:0044237;
10090.ENSMUSP00000043401	Unigene28679_1_1;Unigene136_1_1;Unigene38400_1_1;	GO:0044237;
10116.ENSRNOP00000044935	Unigene10713_1_1;	GO:0044237;
10116.ENSRNOP00000059430	Unigene136_1_1;Unigene28679_1_1;	GO:0044237;
10090.ENSMUSP00000105815	Unigene9757_1_1;Unigene593_1_1;Unigene294_1_1;Unigene46866_1_1;Unigene19784_1_1;Unigene31378_1_1;	GO:0044237;GO:0006596;
9606.ENSP00000278060	Unigene19784_1_1;Unigene13879_1_1;Unigene593_1_1;Unigene294_1_1;Unigene9757_1_1;	GO:0044237;GO:0006596;
10090.ENSMUSP00000135956	CL878.Contig1_1_1;Unigene24114_1_1;Unigene4846_1_1;	GO:0044237;GO:0006760;GO:0000097;
7227.FBpp0080732	Unigene16986_1_1;	GO:0044237;GO:0008152;
9606.ENSP00000338742	Unigene23207_1_1;	GO:0044237;GO:0008152;GO:0042403;GO:0009058;
7165.AGAP008311-PA	Unigene10707_1_1;	GO:0044237;GO:0009437;GO:0042133;GO:0048513;GO:0032787;GO:0070542;GO:0014070;GO:0006950;
7227.FBpp0074126	Unigene47844_1_1;Unigene40608_1_1;Unigene40607_1_1;Unigene47176_1_1;Unigene40609_1_1;	GO:0044237;GO:0010467;GO:0006396;GO:0006352;
6239.C34C6.4	Unigene17822_1_1;	GO:0044237;GO:0050954;
7227.FBpp0271764	Unigene18205_1_1;	GO:0044238;GO:0006810;
6239.F27C8.1	Unigene27183_1_1;Unigene36049_1_1;	GO:0044238;GO:0006865;GO:0015820;GO:0023061;GO:0015804;GO:0015718;GO:0015711;GO:0007619;
6239.C06A5.11	Unigene50311_1_1;Unigene28123_1_1;	GO:0044238;GO:0044260;GO:0010468;
7227.FBpp0073457	Unigene2186_1_1;Unigene30391_1_1;	GO:0044238;GO:0048646;GO:0008593;GO:0042221;GO:0010467;
6239.K08F8.3.1	Unigene42981_1_1;Unigene42982_1_1;	GO:0044238;GO:0048646;GO:0008593;GO:0042221;GO:0010467;
10090.ENSMUSP00000005073	Unigene21846_1_1;	GO:0044238;GO:0048646;GO:0008593;GO:0042221;GO:0010467;
7227.FBpp0075440	Unigene40792_1_1;Unigene40793_1_1;Unigene40794_1_1;	GO:0044238;GO:0048646;GO:0008593;GO:0042221;GO:0010467;
6239.B0024.15.1	Unigene46225_1_1;Unigene41555_1_1;Unigene48100_1_1;	GO:0044238;GO:0048646;GO:0008593;GO:0042221;GO:0010467;GO:0002118;GO:0006023;
9606.ENSP00000286955	Unigene23002_1_1;Unigene42981_1_1;Unigene42982_1_1;	GO:0044238;GO:0048646;GO:0008593;GO:0042221;GO:0010467;GO:0002118;GO:0006023;
9606.ENSP00000312021	Unigene18402_1_1;Unigene18403_1_1;	GO:0044238;GO:0048646;GO:0008593;GO:0042221;GO:0010467;GO:0002118;GO:0006023;
9606.ENSP00000343318	Unigene46225_1_1;Unigene23786_1_1;	GO:0044238;GO:0048646;GO:0008593;GO:0042221;GO:0010467;GO:0002118;GO:0006023;
10090.ENSMUSP00000045229	Unigene18402_1_1;Unigene44372_1_1;Unigene18403_1_1;	GO:0044238;GO:0048646;GO:0008593;GO:0042221;GO:0010467;GO:0002118;GO:0006023;
9606.ENSP00000375748	Unigene44372_1_1;	GO:0044238;GO:0048646;GO:0008593;GO:0042221;GO:0010467;GO:0002118;GO:0006023;
9606.ENSP00000367284	Unigene36679_1_1;	GO:0044248;
7227.FBpp0074822	Unigene22538_1_1;	GO:0044248;GO:0006464;
7227.FBpp0071023	Unigene50024_1_1;	GO:0044248;GO:0006464;
7227.FBpp0289288	Unigene16249_1_1;Unigene11641_1_1;	GO:0044248;GO:0006464;
7165.AGAP005910-PA	Unigene16004_1_1;Unigene45819_1_1;	GO:0044248;GO:0006914;GO:0006464;
7227.FBpp0073640	Unigene18488_1_1;	GO:0044260;
7227.FBpp0086057	Unigene23906_1_1;	GO:0044260;
7227.FBpp0075794	Unigene8005_1_1;	GO:0044267;
7165.AGAP028194-PA	Unigene49816_1_1;Unigene27145_1_1;	GO:0044267;
7227.FBpp0081882	Unigene18229_1_1;	GO:0044267;
7227.FBpp0079992	Unigene19019_1_1;	GO:0044267;
7227.FBpp0083683	Unigene18294_1_1;	GO:0044267;
7227.FBpp0290701	Unigene19012_1_1;	GO:0044267;
7227.FBpp0303214	Unigene19603_1_1;	GO:0044267;
7227.FBpp0087764	Unigene18925_1_1;	GO:0044267;
7227.FBpp0075238	Unigene18668_1_1;	GO:0044267;
7227.FBpp0078427	Unigene18847_1_1;Unigene18850_1_1;Unigene18849_1_1;Unigene18848_1_1;	GO:0044267;GO:0006351;GO:0010468;
7227.FBpp0303210	Unigene7706_1_1;	GO:0044267;GO:0018904;GO:0019725;GO:0033554;GO:0044237;
7227.FBpp0081351	Unigene41606_1_1;	GO:0044267;GO:0050896;
7165.AGAP006615-PA	Unigene832_1_1;Unigene28283_1_1;	GO:0044267;GO:0050896;
7227.FBpp0086382	Unigene44864_1_1;	GO:0044267;GO:0050896;
7165.AGAP012044-PA	Unigene3099_1_1;	GO:0044267;GO:0050896;
7165.AGAP003727-PA	Unigene40531_1_1;Unigene10386_1_1;Unigene36055_1_1;	GO:0044267;GO:0050896;
7227.FBpp0072660	Unigene8082_1_1;	GO:0044267;GO:0050896;
7165.AGAP001727-PA	Unigene1782_1_1;	GO:0044267;GO:0050896;
6239.Y110A7A.13	Unigene49900_1_1;Unigene2378_1_1;	GO:0044267;GO:0050896;
7227.FBpp0082175	Unigene48495_1_1;Unigene30941_1_1;Unigene40625_1_1;	GO:0044267;GO:0050896;
9606.ENSP00000279146	Unigene49643_1_1;	GO:0044267;GO:0050896;
6239.Y63D3A.4	Unigene40086_1_1;	GO:0044267;GO:0050896;GO:0006281;GO:0048856;
7165.AGAP007682-PA	Unigene23772_1_1;	GO:0044267;GO:0050896;GO:0048592;GO:0007166;
9606.ENSP00000445768	Unigene21227_1_1;	GO:0044267;GO:0050896;GO:0048592;GO:0007166;
7227.FBpp0074851	Unigene43368_1_1;	GO:0045596;GO:0006355;
9606.ENSP00000232014	Unigene50915_1_1;Unigene42915_1_1;	GO:0045596;GO:0006355;
7227.FBpp0071406	Unigene13632_1_1;Unigene13633_1_1;	GO:0046185;GO:0008152;
7227.FBpp0082008	Unigene8015_1_1;	GO:0046578;GO:0009888;GO:0006511;GO:0006915;GO:0000302;GO:0010467;GO:0006464;GO:0006413;GO:0006417;GO:0009790;GO:0006412;GO:0007049;
7227.FBpp0080045	Unigene42712_1_1;	GO:0046578;GO:0009888;GO:0006511;GO:0006915;GO:0000302;GO:0010467;GO:0006464;GO:0007049;
9606.ENSP00000249822	Unigene18237_1_1;Unigene18238_1_1;	GO:0046578;GO:0009888;GO:0006511;GO:0006915;GO:0000302;GO:0010467;GO:0006464;GO:0007049;
7227.FBpp0304176	Unigene8522_1_1;Unigene8521_1_1;	GO:0046578;GO:0009888;GO:0006511;GO:0006915;GO:0000302;GO:0010467;GO:0006464;GO:0007049;GO:0006810;
7227.FBpp0074528	Unigene36750_1_1;Unigene50866_1_1;Unigene16534_1_1;Unigene50079_1_1;Unigene10305_1_1;	GO:0046602;GO:0009653;GO:0016246;GO:0003006;GO:0048468;GO:0009790;GO:0016043;GO:0007276;GO:0035196;GO:0048610;GO:0007275;GO:0048856;GO:0030326;GO:0001763;GO:0030323;GO:0055001;GO:0048646;GO:0007365;GO:0035195;GO:0006396;GO:0048812;
7227.FBpp0075846	Unigene19129_1_1;Unigene19130_1_1;	GO:0046907;GO:0007006;GO:0006818;
7227.FBpp0074664	Unigene7163_1_1;	GO:0048079;GO:0034613;GO:0007163;GO:0065008;GO:0016337;GO:0008363;GO:0015031;GO:0006996;GO:0035148;GO:0046907;GO:0031345;GO:0003330;GO:0048193;
7227.FBpp0078925	Unigene8338_1_1;Unigene2980_1_1;	GO:0048079;GO:0034613;GO:0007163;GO:0065008;GO:0016337;GO:0008363;GO:0015031;GO:0006996;GO:0035148;GO:0046907;GO:0031345;GO:0003330;GO:0048193;GO:0006810;
7227.FBpp0292038	Unigene9453_1_1;	GO:0048102;GO:0044238;
7227.FBpp0298273	Unigene37163_1_1;	GO:0048193;GO:0050658;
9606.ENSP00000438465	Unigene23820_1_1;	GO:0048311;GO:0051301;GO:0007033;GO:0048488;GO:0006914;
9606.ENSP00000256649	Unigene23635_1_1;	GO:0048518;GO:0050896;GO:0023052;GO:0002376;GO:0050794;GO:0048666;GO:0048741;GO:0007155;GO:0007611;GO:0035151;GO:0008037;GO:0000904;GO:0050789;GO:0009887;GO:0043062;
9606.ENSP00000340797	Unigene36085_1_1;Unigene4282_1_1;	GO:0048518;GO:0050896;GO:0023052;GO:0002376;GO:0050794;GO:0048666;GO:0048741;GO:0007155;GO:0007611;GO:0035151;GO:0008037;GO:0000904;GO:0050789;GO:0009887;GO:0043062;
9606.ENSP00000384886	Unigene18684_1_1;Unigene41252_1_1;Unigene7699_1_1;Unigene18701_1_1;	GO:0048518;GO:0050896;GO:0023052;GO:0002376;GO:0050794;GO:0048666;GO:0048741;GO:0007155;GO:0007611;GO:0035151;GO:0008037;GO:0000904;GO:0050789;GO:0009887;GO:0043062;
7227.FBpp0082669	Unigene19590_1_1;Unigene19591_1_1;Unigene19588_1_1;Unigene19589_1_1;	GO:0048534;GO:0001700;GO:0050794;GO:0008152;GO:0019941;GO:0044267;
7227.FBpp0305866	Unigene18857_1_1;Unigene18858_1_1;	GO:0048592;GO:0007166;
10116.ENSRNOP00000021921	Unigene19453_1_1;Unigene33101_1_1;	GO:0048592;GO:0007166;
7227.FBpp0305649	Unigene50547_1_1;Unigene24171_1_1;Unigene24167_1_1;Unigene24169_1_1;Unigene24161_1_1;Unigene24163_1_1;Unigene24166_1_1;Unigene24158_1_1;Unigene24159_1_1;Unigene24173_1_1;Unigene24170_1_1;Unigene24172_1_1;Unigene24168_1_1;Unigene24160_1_1;Unigene24162_1_1;Unigene44211_1_1;Unigene24174_1_1;	GO:0048592;GO:0007166;
9606.ENSP00000340698	Unigene41900_1_1;	GO:0048592;GO:0007166;GO:0000278;GO:0048812;GO:0010769;GO:0010970;
7165.AGAP005992-PA	Unigene48950_1_1;	GO:0048731;GO:0001700;GO:0008152;
10090.ENSMUSP00000032908	Unigene16163_1_1;Unigene31871_1_1;	GO:0048731;GO:0001700;GO:0008152;GO:0000096;GO:0008652;GO:0031647;
7227.FBpp0088807	Unigene16325_1_1;Unigene16324_1_1;Unigene10070_1_1;Unigene51030_1_1;	GO:0048731;GO:0001700;GO:0008152;GO:0006536;GO:0008202;GO:0051234;GO:0016125;GO:0006091;
4932.YDL234C	Unigene44069_1_1;	GO:0048741;GO:0007613;GO:0007267;GO:0060491;GO:0007619;GO:0006464;GO:0006810;GO:0035556;
9606.ENSP00000370741	Unigene35721_1_1;	GO:0048806;GO:0002164;GO:0009790;
7165.AGAP012348-PA	Unigene2556_1_1;	GO:0048856;GO:0009987;GO:0032501;
4932.YLR403W	Unigene38682_1_1;	GO:0048856;GO:0009987;GO:0032501;
7227.FBpp0073502	Unigene24334_1_1;	GO:0048856;GO:0009987;GO:0032501;GO:0030030;GO:0046887;GO:0007599;GO:0001913;GO:0032401;GO:0002323;GO:0006886;GO:0016192;GO:0050931;GO:0035556;GO:0046677;GO:0015031;
10090.ENSMUSP00000122274	Unigene27668_1_1;	GO:0048878;GO:0010259;GO:0006641;GO:0010883;GO:0016044;GO:0006644;
7227.FBpp0084875	Unigene3104_1_1;Unigene16036_1_1;Unigene15482_1_1;	GO:0050658;GO:0048193;
4932.YGR187C	Unigene1603_1_1;	GO:0050789;GO:0033036;GO:0008152;GO:0010467;
7227.FBpp0072842	Unigene42731_1_1;Unigene23948_1_1;Unigene34087_1_1;Unigene34869_1_1;Unigene24335_1_1;Unigene38016_1_1;Unigene14745_1_1;Unigene42733_1_1;Unigene16442_1_1;Unigene34143_1_1;Unigene42732_1_1;	GO:0050794;
7227.FBpp0079388	Unigene36377_1_1;Unigene9789_1_1;Unigene49143_1_1;	GO:0050794;
10116.ENSRNOP00000021116	CL59.Contig1_1_1;	GO:0050794;
10116.ENSRNOP00000050681	Unigene22505_1_1;Unigene22504_1_1;	GO:0050794;
7227.FBpp0080202	Unigene2568_1_1;Unigene10557_1_1;	GO:0050794;
7227.FBpp0086258	Unigene41149_1_1;Unigene41150_1_1;Unigene42475_1_1;Unigene49875_1_1;Unigene42087_1_1;Unigene48121_1_1;	GO:0050794;
7227.FBpp0078917	Unigene9051_1_1;Unigene16918_1_1;Unigene25781_1_1;Unigene4610_1_1;	GO:0050794;
9606.ENSP00000258180	Unigene40860_1_1;	GO:0050794;GO:0016073;
7227.FBpp0099973	Unigene18770_1_1;	GO:0050881;GO:0042558;GO:0035264;GO:0006586;GO:0044271;GO:0009072;GO:0006584;GO:0000904;GO:0006558;GO:0006164;GO:0002118;GO:0006188;
9606.ENSP00000299299	Unigene19878_1_1;Unigene19877_1_1;	GO:0050881;GO:0042558;GO:0035264;GO:0006586;GO:0044271;GO:0009072;GO:0006584;GO:0000904;GO:0006558;GO:0006164;GO:0002118;GO:0006188;
7227.FBpp0081560	Unigene18099_1_1;Unigene32909_1_1;	GO:0050896;
7227.FBpp0081552	Unigene40568_1_1;	GO:0050896;
7165.AGAP012770-PA	Unigene43888_1_1;	GO:0050896;
7227.FBpp0086694	Unigene19887_1_1;	GO:0050896;
7227.FBpp0088955	Unigene43982_1_1;Unigene43983_1_1;Unigene49159_1_1;Unigene44489_1_1;Unigene51330_1_1;	GO:0050896;
7165.AGAP004581-PA	Unigene40625_1_1;	GO:0050896;
7227.FBpp0070395	Unigene9312_1_1;	GO:0050896;
7227.FBpp0080049	Unigene12890_1_1;Unigene41621_1_1;	GO:0050896;
7227.FBpp0078146	Unigene18831_1_1;	GO:0050896;
7227.FBpp0082332	Unigene7494_1_1;Unigene25839_1_1;	GO:0050896;
7227.FBpp0292999	Unigene19375_1_1;	GO:0050896;
7227.FBpp0080395	Unigene7810_1_1;Unigene27341_1_1;	GO:0050896;
7227.FBpp0070691	Unigene3962_1_1;Unigene11718_1_1;	GO:0050896;
7227.FBpp0110208	Unigene19868_1_1;Unigene19780_1_1;	GO:0050896;
7227.FBpp0086795	Unigene7808_1_1;Unigene43888_1_1;	GO:0050896;
7227.FBpp0082147	Unigene51013_1_1;	GO:0050896;
7227.FBpp0082735	Unigene8245_1_1;	GO:0050896;
7227.FBpp0077702	Unigene535_1_1;	GO:0050896;
7227.FBpp0070953	Unigene7588_1_1;	GO:0050896;
7165.AGAP002076-PA	Unigene13053_1_1;Unigene40625_1_1;	GO:0050896;
10090.ENSMUSP00000108620	Unigene19241_1_1;	GO:0050896;
10090.ENSMUSP00000024042	Unigene6746_1_1;	GO:0050896;
4932.YNL310C	Unigene49089_1_1;	GO:0050896;
7227.FBpp0304313	Unigene50886_1_1;Unigene45585_1_1;Unigene46375_1_1;	GO:0050896;
7227.FBpp0084244	Unigene45750_1_1;Unigene32231_1_1;	GO:0050896;
7227.FBpp0305077	Unigene18212_1_1;	GO:0050896;
7227.FBpp0303170	Unigene18445_1_1;	GO:0050896;
7227.FBpp0087519	Unigene36325_1_1;	GO:0050896;
9606.ENSP00000298999	Unigene8589_1_1;	GO:0050896;
7227.FBpp0076460	Unigene18474_1_1;	GO:0050896;GO:0002376;GO:0030029;GO:0016043;
7227.FBpp0086380	Unigene42678_1_1;Unigene10541_1_1;Unigene47273_1_1;Unigene47651_1_1;Unigene30472_1_1;Unigene31326_1_1;Unigene10296_1_1;Unigene17376_1_1;Unigene29704_1_1;Unigene16658_1_1;	GO:0050896;GO:0006412;
7227.FBpp0074503	Unigene27061_1_1;Unigene22639_1_1;	GO:0050896;GO:0006464;GO:0000165;
7227.FBpp0305671	Unigene18968_1_1;Unigene18967_1_1;	GO:0050896;GO:0031660;GO:0001932;GO:0007281;GO:0006950;GO:0007140;
7165.AGAP002648-PA	Unigene41908_1_1;	GO:0050896;GO:0044267;
7227.FBpp0084655	CL514.Contig1_1_1;Unigene41833_1_1;	GO:0050896;GO:0044267;
7227.FBpp0076113	Unigene41833_1_1;	GO:0050896;GO:0044267;
7165.AGAP011157-PA	Unigene18099_1_1;	GO:0050896;GO:0044267;
9606.ENSP00000354159	Unigene41259_1_1;	GO:0050896;GO:0050794;
7227.FBpp0088192	Unigene9987_1_1;	GO:0050896;GO:0051276;GO:0022613;GO:0019941;GO:0006351;GO:0043412;
7227.FBpp0083052	Unigene8375_1_1;	GO:0050896;GO:0051276;GO:0022613;GO:0019941;GO:0006351;GO:0043412;
10116.ENSRNOP00000005814	Unigene24451_1_1;	GO:0050896;GO:0051276;GO:0022613;GO:0019941;GO:0006351;GO:0043412;GO:0006464;GO:0007167;GO:0019538;GO:0010467;
7227.FBpp0070860	Unigene2877_1_1;	GO:0050896;GO:0051276;GO:0022613;GO:0019941;GO:0006351;GO:0043412;GO:0010467;
7227.FBpp0074205	Unigene8498_1_1;Unigene8497_1_1;Unigene8496_1_1;Unigene8499_1_1;	GO:0050896;GO:0051276;GO:0022613;GO:0019941;GO:0006351;GO:0043412;GO:0010467;
9606.ENSP00000422753	Unigene43352_1_1;Unigene22311_1_1;	GO:0050896;GO:0051276;GO:0022613;GO:0019941;GO:0006351;GO:0043412;GO:0010467;
7165.AGAP010754-PA	Unigene49707_1_1;Unigene6951_1_1;Unigene9628_1_1;Unigene9627_1_1;Unigene905_1_1;Unigene35999_1_1;Unigene7018_1_1;	GO:0050896;GO:0051276;GO:0022613;GO:0019941;GO:0006351;GO:0043412;GO:0016055;GO:0016043;GO:0007399;GO:0006810;GO:0007010;GO:0019827;GO:0007293;GO:0009987;GO:0007043;
7227.FBpp0087061	Unigene36453_1_1;Unigene42801_1_1;Unigene42935_1_1;Unigene36454_1_1;	GO:0050896;GO:0051276;GO:0022613;GO:0019941;GO:0006351;GO:0043412;GO:0070646;
9606.ENSP00000381768	Unigene7897_1_1;	GO:0050954;GO:0007476;GO:0030029;
7227.FBpp0085375	Unigene36117_1_1;	GO:0051179;GO:0006464;
7227.FBpp0073484	Unigene15496_1_1;	GO:0051234;
7227.FBpp0072365	Unigene32965_1_1;Unigene27404_1_1;	GO:0051234;
7227.FBpp0082404	Unigene237_1_1;Unigene37843_1_1;	GO:0051234;
7227.FBpp0082580	Unigene42915_1_1;	GO:0051234;
9606.ENSP00000349017	Unigene16676_1_1;	GO:0051234;
7227.FBpp0070415	Unigene43673_1_1;	GO:0051234;GO:0006091;
7227.FBpp0087186	Unigene18699_1_1;	GO:0051234;GO:0009062;GO:0006091;GO:0006635;GO:0006950;
7227.FBpp0072117	Unigene1817_1_1;Unigene11777_1_1;	GO:0051234;GO:0022900;
9606.ENSP00000255390	Unigene24218_1_1;	GO:0051234;GO:0022900;
9606.ENSP00000299335	Unigene41397_1_1;	GO:0051234;GO:0022900;
7227.FBpp0302901	Unigene36491_1_1;	GO:0051234;GO:0022904;
9606.ENSP00000312356	Unigene13434_1_1;	GO:0051260;GO:0006399;GO:0007568;GO:0003006;
9606.ENSP00000454657	Unigene47793_1_1;	GO:0051260;GO:0006399;GO:0007568;GO:0003006;
4932.YPL104W	Unigene35139_1_1;	GO:0051276;GO:0007292;GO:0010467;GO:0006551;GO:0006790;
7227.FBpp0085888	Unigene41987_1_1;Unigene46687_1_1;Unigene24060_1_1;	GO:0051301;GO:0044087;GO:0048278;GO:0009314;GO:0016079;
6239.R09E10.7.1	Unigene45749_1_1;Unigene41389_1_1;Unigene41388_1_1;	GO:0051704;GO:0006355;GO:0019941;
7227.FBpp0083766	Unigene41415_1_1;	GO:0051704;GO:0006355;GO:0019941;GO:0006352;
7227.FBpp0072595	Unigene14028_1_1;Unigene2899_1_1;Unigene22004_1_1;Unigene27745_1_1;Unigene16958_1_1;Unigene35156_1_1;	GO:0051704;GO:0006355;GO:0019941;GO:0010876;GO:0032446;GO:0030099;GO:0022603;
7227.FBpp0075938	Unigene23437_1_1;Unigene13146_1_1;	GO:0060255;GO:0032446;GO:0019941;
9606.ENSP00000269202	Unigene9328_1_1;Unigene34114_1_1;	GO:0060560;GO:0016055;GO:0007010;GO:0010557;GO:0001709;GO:0032989;GO:0046666;GO:0001708;GO:0002009;GO:0030182;GO:0003129;GO:0001700;GO:0007560;GO:0007281;GO:0035146;GO:0010004;GO:0065008;GO:0007043;GO:0007293;GO:0007365;GO:0019827;GO:0022408;GO:0014016;
9606.ENSP00000371587	Unigene23264_1_1;	GO:0060560;GO:0016055;GO:0007010;GO:0010557;GO:0001709;GO:0032989;GO:0046666;GO:0001708;GO:0002009;GO:0030182;GO:0003129;GO:0001700;GO:0007560;GO:0007281;GO:0035146;GO:0010004;GO:0065008;GO:0007043;GO:0007293;GO:0007365;GO:0019827;GO:0022408;GO:0014016;
9606.ENSP00000378400	Unigene17806_1_1;	GO:0060560;GO:0016055;GO:0007010;GO:0010557;GO:0001709;GO:0032989;GO:0046666;GO:0001708;GO:0002009;GO:0030182;GO:0003129;GO:0001700;GO:0007560;GO:0007281;GO:0035146;GO:0010004;GO:0065008;GO:0007043;GO:0007293;GO:0007365;GO:0019827;GO:0022408;GO:0014016;GO:0008152;GO:0006641;
7227.FBpp0072066	Unigene7931_1_1;	GO:0060560;GO:0016055;GO:0007010;GO:0010557;GO:0001709;GO:0032989;GO:0046666;GO:0001708;GO:0002009;GO:0030182;GO:0003129;GO:0001700;GO:0007560;GO:0007281;GO:0035146;GO:0010004;GO:0065008;GO:0007043;GO:0007293;GO:0007365;GO:0019827;GO:0022408;GO:0014016;GO:0048513;
7165.AGAP000579-PA	Unigene25821_1_1;	GO:0065007;GO:0030301;GO:0009987;
10090.ENSMUSP00000031910	Unigene35856_1_1;	GO:0065008;GO:0042060;GO:0048856;GO:0050789;GO:0006508;GO:0009987;GO:0032501;GO:0032963;GO:0019538;GO:0050794;
9606.ENSP00000361005	Unigene22295_1_1;	GO:0070071;GO:0015986;
10090.ENSMUSP00000114578	Unigene19209_1_1;	GO:0070838;GO:0006464;
7227.FBpp0072192	Unigene36660_1_1;Unigene43032_1_1;Unigene13439_1_1;	GO:0071103;GO:0006351;GO:0007154;
7227.FBpp0084212	Unigene20139_1_1;Unigene20137_1_1;Unigene7621_1_1;Unigene7620_1_1;Unigene8030_1_1;Unigene8031_1_1;	GO:0071103;GO:0006351;GO:0007154;
